# Supplementary material for: Metabolomic Analysis of Elymus sibiricus Exposed to UV-B Radiation Stress
Source: Molecules. 2024 Oct 30;29(21):5133. doi: 10.3390/molecules29215133 (PMC11548012; doi:10.3390/molecules29215133)
Supplement: Supplementary file 1 [file molecules-29-05133-s001.zip › Table S3.xlsx]

## Sheet: Sheet1
Table S3. Relative quantitative values of metabolites in each sample and the QC samples.
Compound_ID	Name	Formula	Molecular Weight	RT [min]	m/z	mzCloud_Results	mzVault_Results	MassList_Results	Class_I	Class_II	Class_III	Class_IV	neg_XJ_0_1	neg_XJ_0_2	neg_XJ_0_3	neg_XJ_0_4	neg_XJ_0_5	neg_XJ_0_6	neg_XJ_5_1	neg_XJ_5_2	neg_XJ_5_3	neg_XJ_5_4	neg_XJ_5_5	neg_XJ_5_6	neg_XJ_10_1	neg_XJ_10_2	neg_XJ_10_3	neg_XJ_10_4	neg_XJ_10_5	neg_XJ_10_6	neg_XJ_15_1	neg_XJ_15_2	neg_XJ_15_3	neg_XJ_15_4	neg_XJ_15_5	neg_XJ_15_6	neg_XJ_20_1	neg_XJ_20_2	neg_XJ_20_3	neg_XJ_20_4	neg_XJ_20_5	neg_XJ_20_6	neg_SC_0_1	neg_SC_0_2	neg_SC_0_3	neg_SC_0_4	neg_SC_0_5	neg_SC_0_6	neg_SC_5_1
Com_7_neg	2-(acetylamino)-3-(1H-indol-3-yl)propanoic acid	C13 H14 N2 O3	246.1	5.581	245.093	Full match	Full match	Full match					7.341e+06	4.35779e+06	4.73996e+06	4.7846e+06	5.23686e+06	4.53646e+06	1.37083e+07	2.64979e+07	4.74401e+07	2.45218e+07	1.12739e+07	1.14044e+07	5.64445e+09	1.54272e+10	2.96645e+08	2.72626e+09	3.59373e+08	1.21656e+09	1.91735e+07	1.64824e+07	1.34604e+10	1.85992e+07	9.50381e+07	9.59757e+09	9.28388e+08	1.7343e+09	2.15677e+08	1.32448e+08	7.81663e+08	1.15439e+08	5.58415e+06	1.73289e+07	1.10091e+07	1.41211e+07	1.57694e+07	3.39495e+06	1.03162e+07
Com_11_neg	D-(-)-Quinic acid	C7 H12 O6	192.063	5.253	191.055	Full match	Full match	Full match	Organic oxygen compounds	Organooxygen compounds	Alcohols and polyols	Quinic acids and derivatives	6.96258e+09	7.55349e+09	7.28463e+09	6.44029e+09	1.0072e+10	8.13205e+09	6.52262e+09	1.60736e+09	5.35598e+09	3.60765e+09	4.09769e+09	3.61162e+09	2.52935e+09	1.23087e+09	3.30536e+09	4.20815e+09	3.95321e+09	6.7336e+09	4.74407e+08	5.47725e+08	1.21716e+09	1.10774e+09	2.68821e+09	1.01748e+09	9.22191e+09	2.81571e+09	3.88951e+09	2.13401e+09	1.24354e+09	3.27345e+09	9.10658e+09	1.06567e+10	6.14482e+09	1.08564e+10	6.83252e+09	8.78213e+09	8.16484e+09
Com_62_neg	2-Isopropylmalic acid	C7 H12 O5	176.068	5.501	175.06	Full match	Full match	Full match	Lipids and lipid-like molecules	Fatty Acyls	Fatty acids and conjugates	Hydroxy fatty acids	1.56115e+06	3.40194e+06	2.04464e+06	3.12692e+06	3.40888e+06	3.44933e+06	1.98103e+06	5.49492e+06	5.96768e+06	4.00386e+07	2.98334e+07	2.78408e+07	8.15124e+08	2.28995e+09	1.76699e+08	3.21595e+08	1.88351e+07	1.15601e+08	2.89016e+09	2.28585e+09	3.16886e+09	2.58761e+09	7.25498e+07	1.82154e+09	4.83603e+07	3.91148e+08	1.20228e+08	1.51594e+08	1.09354e+08	9.30606e+07	3.65766e+06	1.0861e+07	9.06781e+06	6.69787e+06	1.32451e+07	6.95905e+06	1.30023e+07
Com_92_neg	α,α-Trehalose	C12 H22 O11	342.116	1.412	377.086	Full match	Full match	Full match	Organic oxygen compounds	Organooxygen compounds	Carbohydrates and carbohydrate conjugates	O-glycosyl compounds	1.1538e+08	1.46851e+08	1.24077e+08	1.74079e+08	1.47127e+08	6.76232e+07	2.09364e+07	2.18684e+07	3.17048e+07	2.06496e+07	1.56131e+07	3.906e+07	1.44373e+07	4.01501e+07	1.12655e+07	2.12224e+08	3.38595e+07	1.8088e+07	9.90202e+06	5.53535e+06	5.69714e+06	1.12102e+07	1.29284e+07	7.9264e+06	3.02268e+07	4.75209e+07	2.81443e+07	2.22547e+07	1.57091e+07	2.33032e+07	1.87747e+08	4.37442e+08	5.04363e+08	5.38042e+08	1.53362e+09	7.18775e+08	5.13943e+07
Com_99_neg	Gluconic acid	C6 H12 O7	196.058	5.289	195.05	Full match	Full match	Full match	Organic oxygen compounds	Organooxygen compounds	Carbohydrates and carbohydrate conjugates	Sugar acids and derivatives	7.59421e+08	5.31963e+08	1.15829e+08	3.29963e+08	4.49402e+08	7.66759e+08	9.57329e+08	9.71079e+08	1.25452e+09	1.18501e+09	1.23821e+09	1.11944e+09	1.10438e+09	1.09244e+09	1.25678e+09	1.24381e+09	1.17094e+09	1.28715e+09	6.83162e+08	7.66836e+08	8.56704e+08	7.67972e+08	1.23425e+09	7.82225e+08	6.18304e+08	7.38447e+08	5.52528e+08	6.41408e+08	1.09096e+09	7.34107e+08	1.83791e+09	9.31709e+08	1.65895e+09	1.22978e+09	4.95601e+08	8.19095e+08	1.72027e+09
Com_166_neg	Isocitric acid	C6 H8 O7	192.026	1.424	191.019	Full match	Full match	Full match	Organic acids and derivatives	Carboxylic acids and derivatives	Tricarboxylic acids and derivatives	Tricarboxylic acids and derivatives	1.39598e+08	1.22349e+08	1.10638e+08	1.34544e+08	6.36326e+07	1.09232e+08	9.72988e+07	1.20333e+08	1.35741e+08	1.51165e+08	8.82814e+07	9.42074e+07	1.77838e+08	1.61062e+08	3.1088e+08	1.96967e+08	1.81326e+08	2.41731e+08	7.06163e+08	5.65852e+08	5.50607e+08	5.22909e+08	1.12466e+08	4.20879e+08	3.80724e+07	6.02907e+07	6.84221e+07	1.01992e+08	2.29147e+08	8.29841e+07	6.61458e+07	1.33162e+08	8.75878e+07	7.96047e+07	8.92483e+07	4.86261e+07	7.07326e+07
Com_176_neg	Rutin	C27 H30 O16	610.154	5.527	609.147	Full match	Full match	Full match	Phenylpropanoids and polyketides	Flavonoids	Flavonoid glycosides	Flavonoid-3-O-glycosides	6.99472e+08	6.83721e+08	8.66753e+08	7.55085e+08	5.47563e+07	6.66001e+08	5.93681e+08	1.87209e+08	5.2886e+08	4.76059e+08	4.48483e+08	1.16586e+08	1.90227e+08	8.64662e+07	3.79592e+08	2.09409e+08	2.33152e+08	5.63087e+08	1.6107e+07	4.29698e+07	6.69281e+07	4.67331e+07	1.04114e+08	5.83741e+07	3.66845e+07	2.82432e+07	4.71311e+07	2.36985e+07	1.62639e+07	3.99803e+07	7.33898e+07	7.41879e+07	3.90314e+07	8.82318e+07	7.90015e+07	5.9328e+07	6.27378e+07
Com_333_neg	Quercetin-3β-D-glucoside	C21 H20 O12	464.096	5.555	463.089	Full match	Full match	Full match	Phenylpropanoids and polyketides	Flavonoids	Flavonoid glycosides	Flavonoid-3-O-glycosides	6.44894e+07	6.95772e+07	1.45538e+08	1.16407e+08	2.67561e+08	6.30341e+07	4.14864e+07	1.36658e+07	4.43301e+07	4.17219e+07	4.67916e+07	2.7748e+07	8.35171e+06	4.90655e+06	2.03866e+07	9.1729e+06	1.88557e+07	5.23184e+07	2.73613e+06	2.54794e+06	2.90289e+06	2.93769e+06	3.53212e+06	5.19295e+06	1.81282e+06	3.30853e+07	1.04744e+08	4.80773e+07	8.26423e+06	5.01714e+07	956137	5.72488e+06	3.17447e+06	5.16466e+08	1.64006e+07	2.00318e+08	7.66956e+06
Com_401_neg	N-Acetyl-D-alloisoleucine	C8 H15 N O3	173.105	5.574	172.097	Full match	Full match	Full match	Organic acids and derivatives	Carboxylic acids and derivatives	Amino acids, peptides, and analogues	Isoleucine and derivatives	2.12753e+07	1.02536e+07	2.13979e+07	2.17633e+07	2.69701e+07	1.89763e+07	3.80059e+07	6.65655e+07	4.41905e+07	1.03799e+08	6.52007e+07	6.18827e+07	1.10755e+08	4.6341e+07	1.29177e+08	8.51161e+07	5.58385e+07	8.74181e+07	9.6431e+07	8.01897e+07	5.04098e+07	7.7369e+07	7.47353e+07	1.24357e+08	2.37527e+08	1.25675e+08	9.31339e+07	1.05875e+08	2.13023e+08	1.42408e+08	4.771e+07	3.12596e+07	4.81452e+07	4.57169e+07	7.98392e+07	6.04982e+07	1.28903e+08
Com_586_neg	(±)12(13)-DiHOME	C18 H34 O4	314.246	7.24	313.239	Full match	Full match	No results					1.54637e+07	1.6446e+07	7.50928e+06	1.2159e+07	9.62496e+06	1.49169e+07	1.018e+07	1.01056e+07	2.18532e+07	2.85505e+07	1.67881e+07	2.99529e+07	4.86715e+07	3.75248e+07	5.95218e+07	2.92356e+07	1.89507e+07	2.08969e+07	8.3227e+07	1.72234e+08	9.18295e+07	1.1173e+08	1.12619e+07	1.0599e+08	9.39679e+06	1.40246e+07	8.9517e+06	2.99319e+07	1.10164e+08	2.15569e+07	2.34079e+07	1.14439e+07	1.4748e+07	1.61094e+07	6.26597e+06	1.45908e+07	7.5884e+06
Com_1132_neg	Daidzein	C15 H10 O4	254.058	5.845	253.051	Full match	Full match	Full match	Phenylpropanoids and polyketides	Isoflavonoids	Isoflav-2-enes	Isoflavones	829929	1.83049e+06	1.00673e+06	872488	1.53391e+06	1.59981e+06	933991	1.48038e+06	1.25416e+06	1.73418e+06	1.85119e+06	1.13697e+06	1.33611e+06	1.4363e+06	1.14044e+06	2.14616e+06	1.47261e+06	2.7567e+06	610053	676460	907919	844921	1.65892e+06	861353	9.89549e+06	3.03526e+06	1.53101e+06	1.77674e+06	3.61008e+06	1.36573e+07	6.73326e+06	3.55085e+07	2.10766e+07	4.46699e+07	683322	1.89869e+06	3.85169e+06
Com_1190_neg	Uridine monophosphate (UMP)	C9 H13 N2 O9 P	324.036	2.047	323.028	Full match	Full match	Full match	Nucleosides, nucleotides, and analogues	Pyrimidine nucleotides	Pyrimidine ribonucleotides	Pyrimidine ribonucleoside monophosphates	2.5027e+08	2.76953e+08	2.01906e+08	1.35233e+08	1.48165e+08	3.17141e+08	7.56844e+07	1.04015e+08	1.33082e+08	2.17916e+08	1.43849e+08	1.49306e+08	5.10386e+07	6.28695e+07	6.06202e+07	5.31228e+07	2.97562e+07	6.55635e+07	5.92238e+07	4.55074e+07	4.34345e+07	6.20222e+07	3.1344e+07	7.72634e+07	5.23426e+07	4.15205e+07	4.77584e+07	3.78379e+07	7.02352e+07	5.81328e+07	4.02725e+08	2.75579e+08	2.42719e+08	1.61027e+08	1.11684e+08	1.28324e+08	1.23583e+08
Com_1228_neg	DL-4-Hydroxyphenyllactic acid	C9 H10 O4	182.057	5.424	181.05	Full match	Full match	Full match	Phenylpropanoids and polyketides	Phenylpropanoic acids	Not available	Phenylpropanoic acids	3.31114e+06	3.37977e+06	3.39712e+06	2.24942e+06	2.17745e+06	3.15309e+06	4.83383e+06	7.12291e+06	5.4838e+06	7.22561e+06	5.34731e+06	5.25035e+06	1.29942e+08	7.58231e+07	1.82588e+08	1.14481e+07	4.15209e+07	1.09192e+07	1.48159e+08	2.21357e+08	1.90012e+08	1.45095e+08	1.81147e+08	2.06732e+08	3.75589e+06	2.00467e+07	9.77607e+06	2.07031e+07	8.09305e+07	1.48113e+07	3.00298e+06	3.3128e+06	3.7163e+06	2.83109e+06	4.25429e+06	2.90481e+06	2.7531e+06
Com_1863_neg	Deoxycholic acid	C24 H40 O4	392.293	8.108	391.286	Full match	Full match	No results	Lipids and lipid-like molecules	Steroids and steroid derivatives	Bile acids, alcohols and derivatives	Dihydroxy bile acids, alcohols and derivatives	246254	230432	227979	261474	401195	204154	1.12157e+06	375931	269443	264385	293270	245833	263475	2.0769e+06	256342	343835	368236	300566	198544	187079	259246	189450	619290	234593	409909	309015	360488	499315	879498	4.63273e+06	1.66427e+06	1.72876e+07	6.44961e+06	2.01076e+07	447731	801768	554201
Com_2364_neg	3,4,5-trihydroxycyclohex-1-ene-1-carboxylic acid	C7 H10 O5	174.052	5.078	173.045	Full match	Full match	Full match					2.09958e+07	7.76828e+07	8.98707e+07	3.15692e+07	7.71254e+07	1.14382e+07	7.11629e+07	4.80134e+07	4.53246e+07	2.97681e+07	5.36884e+07	3.49546e+07	3.83939e+07	5.06466e+07	4.82333e+07	3.95351e+07	5.71089e+07	4.77499e+07	9.37549e+06	4.46899e+07	3.20938e+07	3.81785e+07	7.5646e+07	3.57297e+07	7.61708e+07	9.47818e+07	1.00593e+08	8.87959e+07	2.88336e+07	8.22762e+07	4.38381e+07	6.72625e+07	1.69753e+07	4.61632e+07	7.60832e+07	4.01776e+07	5.45317e+07
Com_2598_neg	5-Hydroxytryptophan	C11 H12 N2 O3	220.084	5.061	219.077	Full match	Full match	Full match	Organoheterocyclic compounds	Indoles and derivatives	Tryptamines and derivatives	Serotonins	1.66347e+06	1.52918e+06	1.77021e+06	1.7287e+06	1.75844e+06	1.52302e+06	5.91601e+06	1.19009e+07	7.50941e+06	8.22678e+06	7.41808e+06	1.35951e+07	4.92168e+07	4.86388e+07	4.29695e+07	5.02498e+07	2.14693e+07	2.92419e+07	9.3343e+07	6.10649e+07	5.65628e+07	4.97165e+07	5.2324e+07	6.89977e+07	2.69679e+07	5.32859e+07	1.85423e+07	4.14801e+07	7.77312e+07	3.94876e+07	1.11297e+06	1.3997e+06	1.14273e+06	1.14404e+06	1.14143e+06	819207	6.48992e+06
Com_3869_neg	Guanosine monophosphate (GMP)	C10 H14 N5 O8 P	363.058	2.243	362.051	Full match	Full match	Full match	Nucleosides, nucleotides, and analogues	Purine nucleotides	Purine ribonucleotides	Purine ribonucleoside monophosphates	4.43766e+07	4.67022e+07	2.71698e+07	2.34375e+07	3.09782e+07	4.83763e+07	2.4031e+07	4.00066e+07	5.78767e+07	7.88718e+07	6.38924e+07	6.27718e+07	2.16599e+07	1.15258e+07	3.35222e+07	1.98796e+07	1.05925e+07	3.23127e+07	1.21979e+07	1.04353e+07	1.36453e+07	1.85345e+07	1.35336e+07	2.25662e+07	3.11145e+07	1.64137e+07	2.79413e+07	2.43554e+07	3.6153e+07	3.16547e+07	1.32401e+08	4.67961e+07	7.34656e+07	6.23308e+07	2.133e+07	3.46907e+07	6.5419e+07
Com_3998_neg	3-Coumaric acid	C9 H8 O3	164.047	4.886	163.039	Full match	Full match	Full match	Phenylpropanoids and polyketides	Cinnamic acids and derivatives	Hydroxycinnamic acids and derivatives	Hydroxycinnamic acids	1.00734e+07	8.70677e+06	6.84719e+06	6.57504e+06	6.63028e+06	1.04447e+07	1.20673e+07	1.17407e+07	2.02888e+07	3.15485e+07	2.25044e+07	1.71284e+07	3.06215e+07	3.96422e+07	3.11762e+07	4.37444e+07	1.07498e+07	3.85359e+07	2.34245e+07	3.01359e+07	2.51965e+07	1.91314e+07	1.95365e+07	1.71545e+07	8.13149e+06	1.93943e+07	1.05565e+07	9.15108e+06	1.07189e+07	1.42128e+07	1.35861e+07	1.31189e+07	1.32004e+07	7.67507e+06	9.39915e+06	7.80656e+06	2.46292e+07
Com_6299_neg	Uridine 5'-diphosphogalactose	C15 H24 N2 O17 P2	566.055	1.858	565.048	Full match	Full match	Full match	Nucleosides, nucleotides, and analogues	Pyrimidine nucleotides	Pyrimidine nucleotide sugars	Pyrimidine nucleotide sugars	2.25485e+06	1.77909e+06	1.45779e+06	1.58913e+06	1.52068e+07	1.81164e+06	6.34242e+07	3.58743e+07	2.87267e+07	1.44112e+07	3.07771e+07	6.22129e+07	9.8786e+07	6.17058e+07	1.53088e+08	1.33609e+08	7.38318e+07	2.20458e+08	6.14469e+06	4.07795e+06	4.57732e+07	1.70068e+07	1.14048e+08	7.68527e+07	1.877e+08	5.83404e+07	5.53111e+07	4.58797e+07	2.08946e+07	5.03343e+07	6.28334e+07	7.95169e+07	7.24923e+07	1.44711e+08	7.80692e+07	6.80387e+07	1.14708e+08
Com_6694_neg	(±)-Abscisic acid	C15 H20 O4	264.136	5.818	263.129	Full match	Full match	Full match	Lipids and lipid-like molecules	Prenol lipids	Sesquiterpenoids	Abscisic acids and derivatives	2.76234e+06	3.72965e+06	2.63675e+06	5.88391e+06	1.59212e+06	2.96055e+06	1.96667e+06	1.79276e+06	1.6537e+06	696465	1.10058e+06	1.6997e+06	4.13603e+06	4.09332e+06	2.76643e+06	3.59507e+06	2.87347e+06	1.69225e+06	1.4251e+07	1.3794e+07	1.2082e+07	1.08197e+07	5.07414e+06	1.13731e+07	3.29155e+06	4.32689e+06	3.54788e+06	8.68402e+06	5.55661e+06	4.98663e+06	2.77907e+06	3.44279e+06	3.11445e+06	1.78951e+06	1.78913e+06	1.74379e+06	3.72305e+06
Com_7653_neg	Naringenin	C15 H12 O5	272.069	5.949	271.061	Full match	Full match	Full match	Phenylpropanoids and polyketides	Flavonoids	Flavans	Flavanones	5.24139e+06	5.10895e+06	3.39212e+06	2.41302e+06	1.30881e+07	5.8768e+06	1.43386e+06	1.65489e+06	1.77861e+06	2.27188e+06	1.79734e+06	3.96459e+06	1.91843e+06	816740	1.56533e+06	1.96483e+06	1.56619e+06	2.25467e+06	707609	1.49681e+06	1.25107e+06	1.69324e+06	947524	924511	6.64935e+06	4.86858e+06	3.01611e+06	2.79845e+06	1.63223e+06	3.44595e+06	9.76363e+06	7.77593e+06	5.46892e+06	5.43671e+06	5.0261e+06	4.9199e+06	7.78974e+06
Com_9192_neg	D-ribose 5-phosphate	C5 H11 O8 P	230.019	1.385	229.012	Full match	Full match	Full match	Organic oxygen compounds	Organooxygen compounds	Carbohydrates and carbohydrate conjugates	Pentose phosphates	3.03065e+06	2.56418e+06	2.13152e+06	2.21124e+06	3.37138e+06	3.66089e+06	4.60596e+06	4.98836e+06	2.84825e+06	3.02344e+06	7.51836e+06	3.39791e+06	6.47084e+06	3.2119e+06	3.56869e+06	3.29981e+06	3.25819e+06	1.6797e+07	3.11259e+06	633628	2.28017e+06	2.09072e+06	4.30326e+06	4.21175e+06	7.5667e+06	7.28063e+06	9.25175e+06	9.14725e+06	1.932e+07	1.18891e+07	1.33937e+07	6.21551e+06	4.79311e+06	2.11944e+06	1.88331e+06	2.94263e+06	1.6021e+07
Com_9938_neg	N-Acetyl-α-D-glucosamine 1-phosphate	C8 H16 N O9 P	301.056	1.402	300.049	Full match	Full match	Full match					8.87962e+06	7.91829e+06	9.79483e+06	7.19698e+06	1.26697e+07	1.10087e+07	6.03541e+06	4.1356e+06	1.57044e+07	3.1067e+07	1.07772e+07	2.44985e+07	1.00049e+07	1.09071e+07	1.00551e+07	9.95792e+06	5.28035e+06	1.37367e+07	8.86251e+06	7.37546e+06	4.73061e+06	8.04662e+06	3.95858e+06	7.5111e+06	1.71113e+07	3.01806e+07	2.3953e+07	2.64469e+07	3.55558e+07	2.19972e+07	2.04939e+07	1.52893e+07	2.23111e+07	1.4378e+07	9.0598e+06	9.51721e+06	2.34155e+07
Com_11534_neg	Thymidine 5'-monophosphate	C10 H15 N2 O8 P	322.057	2.486	321.05	Full match	Full match	No results	Nucleosides, nucleotides, and analogues	Pyrimidine nucleotides	Pyrimidine deoxyribonucleotides	Pyrimidine 2'-deoxyribonucleoside monophosphates	1.42744e+06	1.38877e+06	1.29652e+06	1.31153e+06	746579	1.2429e+06	6.45468e+06	3.5181e+06	4.52351e+06	1.40916e+06	1.73135e+06	7.50273e+06	1.44343e+07	1.34065e+07	1.85633e+07	1.5785e+07	1.5606e+07	1.59368e+07	1.03381e+07	7.71727e+06	1.23077e+07	6.47414e+06	3.45464e+07	1.91275e+07	9.80721e+07	2.82396e+07	2.57824e+07	1.47434e+07	1.26572e+07	1.5265e+07	1.40262e+06	1.2944e+06	1.0862e+06	2.2979e+06	669705	710881	1.65709e+06
Com_13225_neg	Oleoyl-L-α-lysophosphatidic acid	C21 H41 O7 P	436.259	10.499	435.252	Full match	Full match	No results	Lipids and lipid-like molecules	Glycerophospholipids	Glycerophosphates	1-acylglycerol-3-phosphates	4.07191e+06	5.38497e+06	2.31211e+06	2.32299e+06	1.24247e+06	4.41953e+06	3.24911e+06	3.14962e+06	5.01605e+06	9.70604e+06	5.87976e+06	8.47208e+06	8.47794e+06	7.10903e+06	8.82315e+06	8.25506e+06	3.22673e+06	8.84752e+06	7.88099e+06	9.89213e+06	1.25841e+07	7.46366e+06	2.59729e+06	7.78596e+06	2.68355e+06	4.39319e+06	4.5126e+06	5.61189e+06	1.1011e+07	6.876e+06	1.23477e+07	3.22296e+06	3.4519e+06	3.10797e+06	778383	1.97219e+06	6.62337e+06
Com_13902_neg	2'-Deoxyuridine	C9 H12 N2 O5	228.074	2.85	227.067	Full match	Full match	Full match	Nucleosides, nucleotides, and analogues	Pyrimidine nucleosides	Pyrimidine 2'-deoxyribonucleosides	Pyrimidine 2'-deoxyribonucleosides	2.49527e+06	2.28626e+06	2.1802e+06	2.32629e+06	3.07292e+06	2.08679e+06	1.02721e+07	1.14364e+07	1.47021e+07	3.20708e+06	3.8939e+06	2.41458e+07	3.50026e+07	3.59084e+07	3.83145e+07	4.35909e+07	2.93066e+07	3.05389e+07	3.43057e+07	4.84205e+07	5.8034e+07	4.06119e+07	5.65094e+07	3.58081e+07	3.89181e+07	2.07352e+07	1.54408e+07	2.19252e+07	3.2021e+07	1.56923e+07	2.3857e+06	2.22189e+06	2.14091e+06	1.72573e+06	1.22848e+06	1.35168e+06	1.94947e+06
Com_14883_neg	UDP-N-acetylglucosamine	C17 H27 N3 O17 P2	607.082	1.88	606.075	Full match	Full match	Full match	Nucleosides, nucleotides, and analogues	Pyrimidine nucleotides	Pyrimidine nucleotide sugars	Pyrimidine nucleotide sugars	2.05476e+06	1.67974e+06	1.37742e+06	1.45686e+06	1.66479e+07	1.34346e+06	6.12389e+06	2.61444e+06	9.31179e+06	1.21286e+07	4.16878e+06	2.15295e+07	1.49065e+07	1.83687e+07	1.44598e+07	8.97583e+06	5.21752e+06	1.87742e+07	3.81041e+06	3.49081e+06	4.30572e+06	4.15609e+06	5.03079e+06	1.0839e+07	2.85531e+07	8.5565e+06	1.34929e+07	1.31158e+07	9.96927e+06	1.1977e+07	3.56091e+07	2.71298e+07	2.32048e+07	4.0834e+07	1.71925e+07	2.12154e+07	2.0949e+07
Com_15401_neg	Adenosine 5'-monophosphate	C10 H14 N5 O7 P	347.063	2.157	346.056	Full match	Full match	Full match	Nucleosides, nucleotides, and analogues	Purine nucleotides	Purine ribonucleotides	Purine ribonucleoside monophosphates	1.31883e+06	2.26733e+06	2.10384e+06	732341	8.72868e+06	3.25371e+06	7.61836e+06	8.41198e+06	8.47983e+06	9.77553e+06	1.18021e+07	1.17265e+07	1.26766e+07	6.52082e+06	1.35111e+07	6.79894e+06	6.33751e+06	1.54458e+07	2.65847e+06	3.20309e+06	4.07358e+06	4.02671e+06	1.26431e+07	8.86989e+06	2.83239e+07	1.10654e+07	1.46812e+07	1.18966e+07	1.858e+07	2.06098e+07	1.7293e+07	8.11868e+06	6.27264e+06	1.72845e+07	7.24956e+06	1.09038e+07	4.10263e+07
Com_88_neg	Citric acid	C6 H8 O7	192.026	1.82	191.019	Full match	Full match	Full match	Organic acids and derivatives	Carboxylic acids and derivatives	Tricarboxylic acids and derivatives	Tricarboxylic acids and derivatives	5.27474e+09	3.45677e+09	2.41372e+09	3.17183e+09	3.24495e+09	2.70931e+09	2.84322e+09	4.6326e+09	3.43039e+09	3.43769e+09	3.42104e+09	3.64498e+09	5.67785e+09	7.54034e+09	6.45405e+09	6.44261e+09	5.27227e+09	6.5369e+09	1.2815e+10	1.07164e+10	1.47036e+10	1.33798e+10	3.19062e+09	1.60268e+10	1.19748e+09	2.61555e+09	1.43647e+09	2.92321e+09	5.2097e+09	1.82987e+09	3.35568e+09	2.65784e+09	2.92037e+09	5.1269e+09	4.63556e+09	3.87888e+09	1.585e+09
Com_1315_neg	Guanosine	C10 H13 N5 O5	283.092	4.012	282.084	Full match	Full match	Full match	Nucleosides, nucleotides, and analogues	Purine nucleosides	Not available	Purine nucleosides	2.09519e+09	1.8769e+09	1.48356e+09	1.39723e+09	1.62472e+09	1.90404e+09	1.08503e+09	1.08434e+09	1.28347e+09	1.35362e+09	1.18927e+09	1.87883e+09	9.1354e+08	7.97879e+08	1.37037e+09	1.35257e+09	9.60079e+08	1.44004e+09	6.20558e+08	6.81385e+08	1.02664e+09	6.69775e+08	1.4684e+09	1.02935e+09	1.82031e+09	8.01315e+08	9.39456e+08	7.38685e+08	8.81148e+08	1.18153e+09	1.24304e+09	1.42001e+09	1.30016e+09	1.0382e+09	1.33644e+09	1.20308e+09	7.21096e+08
Com_571_neg	Glycerophospho-N-palmitoyl ethanolamine	C21 H44 N O7 P	453.286	9.46	452.278	Full match	Full match	Full match	Lipids and lipid-like molecules	Glycerophospholipids	Glycerophosphoethanolamines	Glycero-3-phospho-N-acyl-ethanolamines	8.13962e+07	8.18061e+07	7.32556e+07	6.39071e+07	7.24838e+07	6.98155e+07	9.68391e+07	1.73264e+08	1.46199e+08	9.60974e+07	1.26976e+08	1.69723e+08	1.89076e+08	1.28326e+08	1.65422e+08	1.11759e+08	1.39603e+08	2.11363e+08	1.82632e+08	4.91821e+07	7.40983e+07	5.41338e+07	1.32322e+08	1.85218e+08	1.24557e+08	1.05336e+08	1.04901e+08	1.49218e+08	2.64006e+08	1.45395e+08	1.53579e+08	1.0058e+08	5.07325e+07	2.61372e+08	2.99331e+07	7.41553e+07	6.78127e+07
Com_329_neg	Adenosine	C10 H13 N5 O4	267.097	4.597	266.09	Full match	Full match	Full match	Nucleosides, nucleotides, and analogues	Purine nucleosides	Not available	Purine nucleosides	1.43293e+08	7.61634e+07	3.48197e+07	1.88705e+08	1.43844e+08	5.08849e+07	8.2213e+08	6.40971e+08	9.34854e+08	3.40275e+08	3.79987e+08	1.27657e+09	1.25118e+09	8.22589e+08	1.86324e+09	2.00598e+09	1.72093e+09	1.93654e+09	6.34291e+08	7.33986e+08	1.58501e+09	1.01025e+09	3.10369e+09	1.14478e+09	1.74607e+09	1.50367e+09	1.25024e+09	1.49958e+09	1.64745e+09	1.73685e+09	4.18114e+07	1.35416e+07	5.68154e+07	1.00605e+08	1.65906e+07	3.86552e+07	1.90527e+08
Com_553_neg	Cysteinylglycine	C5 H10 N2 O3 S	178.04	5.031	177.033	Full match	Full match	Full match	Organic acids and derivatives	Carboxylic acids and derivatives	Amino acids, peptides, and analogues	Dipeptides	9.8547e+07	1.02133e+08	8.36373e+07	6.50841e+07	9.32831e+07	7.73046e+07	4.65351e+07	6.7523e+07	8.18602e+07	1.61613e+08	1.12243e+08	1.4124e+08	1.49966e+07	2.41604e+06	3.8077e+07	3.84888e+06	1.12693e+07	4.92248e+07	2.2791e+06	3.00957e+06	3.98148e+06	4.51474e+06	3.76252e+06	3.31966e+06	5.96727e+06	2.51269e+06	2.06428e+07	1.36511e+07	6.09445e+07	3.5169e+07	1.65902e+08	1.74836e+08	1.81023e+08	6.72966e+07	8.41618e+07	7.84092e+07	1.10001e+08
Com_443_neg	Uridine	C9 H12 N2 O6	244.069	2.336	243.062	Full match	Full match	Full match	Nucleosides, nucleotides, and analogues	Pyrimidine nucleosides	Not available	Pyrimidine nucleosides	1.07874e+09	1.14847e+09	1.16329e+09	7.20245e+08	9.3084e+08	1.08538e+09	8.13894e+08	8.36455e+08	1.09517e+09	1.10334e+09	8.85245e+08	1.47669e+09	6.15153e+08	4.82325e+08	9.72076e+08	8.24528e+08	5.60169e+08	1.02747e+09	1.34621e+08	2.75885e+08	2.03903e+08	1.5356e+08	8.95817e+08	2.876e+08	6.89517e+08	5.80507e+08	6.16764e+08	6.66031e+08	1.19836e+09	8.15759e+08	8.55691e+08	9.71193e+08	8.79931e+08	6.95877e+08	5.13129e+08	8.05525e+08	5.71618e+08
Com_507_neg	L-Glutathione (reduced)	C10 H17 N3 O6 S	307.084	5.184	306.077	Full match	Full match	Full match	Organic acids and derivatives	Carboxylic acids and derivatives	Amino acids, peptides, and analogues	Peptides	9.75534e+07	1.21273e+08	1.30164e+08	7.93997e+07	6.97241e+07	1.26506e+08	7.65297e+07	7.95683e+07	1.00315e+08	1.73677e+08	1.19283e+08	1.36725e+08	1.06729e+07	8.52174e+06	5.77e+07	1.20357e+07	1.91249e+07	7.02227e+07	5.09389e+06	6.21388e+06	5.42497e+06	1.04192e+07	4.86758e+06	1.1713e+07	1.33893e+07	6.4324e+06	3.91208e+07	2.00608e+07	6.40015e+07	2.42371e+07	2.05876e+08	2.81001e+08	3.19701e+08	7.85217e+07	1.40142e+08	1.07842e+08	1.32617e+08
Com_168_neg	D-Raffinose	C18 H32 O16	504.169	1.419	539.139	Full match	Full match	Full match	Organic oxygen compounds	Organooxygen compounds	Carbohydrates and carbohydrate conjugates	Oligosaccharides	4.14722e+07	6.25934e+07	5.2963e+07	1.01977e+08	4.08074e+07	2.00557e+07	5.75812e+06	5.87068e+06	7.71731e+06	4.05347e+06	3.97191e+06	8.98609e+06	3.83092e+06	2.24255e+06	4.47115e+06	8.08304e+06	1.0671e+07	3.81828e+06	1.01445e+06	900425	1.08475e+06	2.37459e+06	5.10236e+06	1.87326e+06	9.55831e+06	1.27018e+07	7.86362e+06	8.24751e+06	4.14671e+06	7.21142e+06	8.31689e+07	1.37304e+08	1.62321e+08	4.01767e+08	5.28392e+08	6.65687e+08	1.24372e+07
Com_117_neg	Luteolin	C15 H10 O6	286.048	5.934	285.041	Full match	Full match	Full match	Phenylpropanoids and polyketides	Flavonoids	Flavones	Flavones	2.90641e+08	3.38994e+08	3.20012e+08	2.79347e+08	2.00911e+08	3.73406e+08	8.61204e+07	3.26709e+07	2.12047e+07	3.07276e+07	7.00361e+07	7.0083e+07	2.26744e+06	9.40105e+06	1.09547e+07	7.14969e+06	3.12872e+07	1.6001e+07	4.00808e+06	1.78108e+07	1.52638e+07	1.84463e+07	1.37152e+07	2.98053e+07	2.14833e+08	2.439e+08	3.71292e+08	3.59598e+08	1.06057e+08	3.71543e+08	2.71139e+09	9.32177e+08	5.37546e+08	2.65797e+08	5.39743e+08	1.01243e+09	7.19762e+08
Com_9017_neg	2'-Deoxyinosine	C10 H12 N4 O4	252.086	4.649	251.079	Full match	Full match	Full match	Nucleosides, nucleotides, and analogues	Purine nucleosides	Purine 2'-deoxyribonucleosides	Purine 2'-deoxyribonucleosides	115505	105819	100223	182244	113401	92639	108338	103667	214129	96348.7	94743	133945	359008	665957	137129	698510	133317	154821	607997	2.29105e+07	446292	9.23978e+06	181043	5.80015e+06	207591	1.08088e+06	1.03246e+06	773665	2.022e+06	1.6856e+06	301948	1.58115e+06	567059	1.19234e+06	183449	147458	204165
Com_1188_neg	trans-Cinnamic acid	C9 H8 O2	148.052	5.757	147.044	Full match	Full match	Full match	Phenylpropanoids and polyketides	Cinnamic acids and derivatives	Cinnamic acids	Cinnamic acids	9.60187e+06	8.41597e+06	7.19725e+06	6.13474e+06	1.86471e+06	9.38449e+06	1.01789e+07	5.35319e+06	1.03642e+07	1.45003e+07	1.31218e+07	3.10254e+06	2.36009e+07	5.40091e+07	1.08372e+07	8.33585e+06	1.10365e+07	2.1922e+07	1.54491e+08	1.40554e+08	7.99846e+07	1.32142e+08	1.69708e+07	8.47056e+07	7.67899e+06	2.89879e+07	2.02195e+07	1.09555e+07	1.99095e+07	3.01538e+07	5.91065e+06	4.32287e+06	5.98559e+06	3.07587e+06	2.53758e+06	3.9315e+06	4.18673e+06
Com_4577_neg	N-Acetyl-DL-glutamic acid	C7 H11 N O5	189.063	2.009	188.056	Full match	Full match	Full match	Organic acids and derivatives	Carboxylic acids and derivatives	Amino acids, peptides, and analogues	Glutamic acid and derivatives	1.42973e+07	1.2164e+07	9.8895e+06	1.37003e+07	7.83362e+06	1.1089e+07	1.24269e+07	1.25363e+07	9.39992e+06	1.09938e+07	1.37647e+07	1.00997e+07	1.99389e+07	2.11014e+07	1.28249e+07	1.79111e+07	9.69069e+06	2.23858e+07	4.37484e+07	5.36044e+07	2.95365e+07	3.57977e+07	1.71204e+07	4.50986e+07	2.02653e+07	3.44442e+07	3.23325e+07	2.12725e+07	4.47178e+07	2.79943e+07	2.78244e+07	4.20616e+07	1.2669e+07	1.86141e+07	2.3023e+07	1.39236e+07	3.58302e+07
Com_6275_neg	Eriodictyol	C15 H12 O6	288.064	5.779	287.056	Full match	Full match	Full match	Phenylpropanoids and polyketides	Flavonoids	Flavans	Flavanones	1.00445e+07	1.35153e+07	1.66963e+07	1.01996e+07	3.48825e+06	1.25084e+07	1.37169e+06	667075	777191	1.11514e+06	809172	766023	510200	590236	690572	624923	836656	1.16563e+06	583889	547821	705826	692576	1.25667e+06	731427	2.7956e+06	1.88454e+06	5.62832e+06	1.55125e+06	831058	2.14127e+06	7.68577e+06	1.24579e+07	3.07291e+06	5.87824e+06	4.89019e+06	2.69393e+06	5.77962e+06
Com_1232_neg	4,5-Dicaffeoylquinic acid	C25 H24 O12	516.127	5.53	515.119	Full match	Full match	Full match	Organic oxygen compounds	Organooxygen compounds	Alcohols and polyols	Quinic acids and derivatives	1.93357e+08	1.74195e+08	2.77799e+08	2.37387e+08	8.18341e+07	1.29702e+08	1.14029e+08	2.1805e+07	3.80614e+07	1.84179e+07	4.33088e+07	2.74305e+07	2.25306e+07	4.4597e+06	2.56481e+07	1.65875e+07	2.88281e+07	7.81057e+07	5.19904e+06	4.84145e+06	5.51592e+06	5.58203e+06	9.4029e+06	5.10722e+06	2.01975e+08	7.87177e+07	2.22715e+08	6.98995e+07	3.98649e+07	6.51838e+07	1.89171e+07	2.0955e+07	4.13388e+07	1.86543e+07	1.08334e+08	1.00556e+07	2.99862e+07
Com_323_neg	Azelaic acid	C9 H16 O4	188.104	5.859	187.097	Full match	Full match	Full match	Lipids and lipid-like molecules	Fatty Acyls	Fatty acids and conjugates	Medium-chain fatty acids	5.00494e+07	4.10457e+07	3.79424e+07	5.89763e+07	1.43758e+08	4.12602e+07	5.07418e+07	7.35196e+07	5.25716e+07	5.64035e+07	4.39837e+07	8.03347e+07	1.46487e+08	7.10079e+07	9.31118e+07	8.65205e+07	8.76857e+07	6.84091e+07	2.66174e+08	3.9214e+08	2.4204e+08	2.19962e+08	1.04663e+08	2.82897e+08	1.2761e+08	1.17628e+08	9.40192e+07	1.29828e+08	2.15935e+08	1.53903e+08	2.46036e+08	1.09751e+08	2.50605e+08	2.42055e+08	1.03968e+08	1.48239e+08	1.40065e+08
Com_1087_neg	D-Mannose 6-phosphate	C6 H13 O9 P	260.03	1.245	241.012	Full match	Full match	Full match	Organic oxygen compounds	Organooxygen compounds	Carbohydrates and carbohydrate conjugates	Hexose phosphates	4.61089e+07	4.42675e+07	3.88346e+07	4.18645e+07	1.93057e+07	4.26311e+07	7.04096e+07	7.0597e+07	7.30366e+07	5.95949e+07	5.51005e+07	6.75704e+07	4.14323e+07	1.48645e+07	5.17038e+07	5.22378e+07	5.36664e+07	6.30344e+07	1.22051e+07	7.58992e+06	3.1084e+07	2.1527e+07	7.43765e+07	2.40722e+07	5.0007e+07	4.34699e+07	4.64611e+07	3.40184e+07	3.74243e+07	4.95093e+07	4.77024e+07	3.11139e+07	3.41553e+07	3.51163e+07	1.53997e+07	2.16509e+07	5.06266e+07
Com_1034_neg	Esculin	C15 H16 O9	340.079	5.201	339.072	Full match	Full match	Full match	Phenylpropanoids and polyketides	Coumarins and derivatives	Coumarin glycosides	Coumarin glycosides	4.15373e+06	4.1774e+06	1.13666e+07	6.39899e+06	4.01453e+06	1.58736e+06	5.39857e+06	5.20761e+06	3.59363e+06	2.59906e+06	3.44593e+06	4.31602e+06	3.4271e+06	4.40496e+06	2.8013e+06	4.57197e+06	8.16625e+06	3.87373e+06	2.30625e+06	3.41599e+06	4.68875e+06	7.43423e+06	7.85763e+06	1.06329e+07	1.24102e+07	8.84793e+06	7.02189e+06	9.99503e+06	4.40415e+06	6.90257e+06	7.30754e+06	1.99807e+07	1.23843e+07	5.21568e+06	6.65855e+07	6.73628e+07	2.67008e+07
Com_8606_neg	Cytidine	C9 H13 N3 O5	243.085	1.841	242.078	Full match	Full match	Full match	Nucleosides, nucleotides, and analogues	Pyrimidine nucleosides	Not available	Pyrimidine nucleosides	3.45373e+07	3.27438e+07	3.15408e+07	3.40227e+07	1.1721e+07	3.14728e+07	1.25303e+07	1.1261e+07	2.8243e+07	2.66796e+07	1.71754e+07	2.88759e+07	9.354e+06	5.71516e+06	1.54306e+07	1.23693e+07	1.23257e+07	1.64059e+07	4.22979e+06	9.024e+06	7.83811e+06	4.58644e+06	1.24331e+07	6.38577e+06	1.07195e+07	8.95053e+06	9.50098e+06	9.4398e+06	1.98129e+07	1.28268e+07	1.62436e+07	1.19355e+07	1.02919e+07	8.73937e+06	5.43882e+06	7.69055e+06	5.99491e+06
Com_1_neg	N-Acetyl-DL-tryptophan	C13 H14 N2 O3	200.095	5.579	245.093	Invalid mass	Invalid mass	No results	Organic acids and derivatives	Carboxylic acids and derivatives	Amino acids, peptides, and analogues	N-acyl-alpha amino acids	7.341e+06	4.35779e+06	4.73996e+06	4.85675e+06	5.23686e+06	4.53646e+06	1.37083e+07	2.64979e+07	4.74401e+07	2.45218e+07	1.12739e+07	1.14044e+07	5.64012e+09	1.54272e+10	2.96645e+08	2.72626e+09	3.59373e+08	1.21656e+09	1.89443e+10	1.60304e+10	1.34604e+10	1.40749e+10	9.50381e+07	9.59757e+09	9.28388e+08	1.7343e+09	2.15677e+08	1.32448e+08	7.81663e+08	1.15439e+08	5.58415e+06	1.74156e+07	1.10768e+07	1.41211e+07	1.57694e+07	3.39495e+06	1.03162e+07
Com_10_neg	Corchorifatty acid F	C18 H32 O5	328.225	6.235	327.218	Full match	No results	No results	Lipids and lipid-like molecules	Fatty Acyls	Lineolic acids and derivatives	Lineolic acids and derivatives	3.24329e+09	3.49127e+09	2.89157e+09	4.26932e+09	2.75726e+09	2.80047e+09	2.31664e+09	3.04646e+09	3.01226e+09	2.73692e+09	2.34488e+09	3.4092e+09	6.08926e+09	7.94087e+09	5.30241e+09	7.07766e+09	5.59206e+09	5.42249e+09	1.01964e+10	1.24538e+10	1.08468e+10	9.54812e+09	7.60677e+09	9.17494e+09	5.76881e+09	7.40078e+09	3.55925e+09	4.84478e+09	5.59289e+09	4.81613e+09	4.01894e+09	4.52373e+09	4.98595e+09	2.23149e+09	3.36015e+09	2.36234e+09	3.4653e+09
Com_12_neg	DL-Malic acid	C4 H6 O5	134.02	1.446	133.013	Invalid mass	Invalid mass	No results	Organic acids and derivatives	Hydroxy acids and derivatives	Beta hydroxy acids and derivatives	Beta hydroxy acids and derivatives	5.79901e+09	8.57948e+09	7.1552e+09	6.72036e+09	5.46139e+09	3.5735e+09	1.37494e+09	1.96873e+09	2.08821e+09	1.56517e+09	1.66921e+09	2.09147e+09	7.23476e+09	1.00816e+10	4.41547e+09	8.8387e+09	6.30104e+09	4.53544e+09	1.5666e+10	1.29041e+10	1.14874e+10	1.328e+10	2.50973e+09	1.07618e+10	2.58222e+09	6.12394e+09	2.60051e+09	3.84875e+09	3.70487e+09	2.2125e+09	4.15844e+09	8.32484e+09	6.00352e+09	4.96216e+09	1.04922e+10	3.19896e+09	2.80165e+09
Com_25_neg	LPG 16:1	C22 H43 O9 P	482.264	9.345	481.257	No results	Full match	No results	Lipids and lipid-like molecules	Glycerophospholipids	Glycerophosphoglycerols	Phosphatidylglycerols	3.14253e+09	2.71582e+09	3.1968e+09	5.07362e+09	7.19031e+09	1.99294e+09	1.7963e+09	4.56817e+09	2.05269e+09	2.03352e+09	2.8248e+09	2.11599e+09	9.92096e+08	6.0181e+08	9.34933e+08	8.40906e+08	2.96564e+09	1.59648e+09	2.21046e+08	8.24335e+07	2.59252e+08	4.6156e+08	2.54153e+09	9.51335e+08	4.05455e+09	3.99667e+09	5.49483e+09	3.24168e+09	1.88894e+09	4.8369e+09	9.81465e+09	1.19291e+10	1.25961e+10	6.89343e+09	9.5608e+09	7.34023e+09	1.19195e+10
Com_34_neg	1-O-b-D-glucopyranosyl sinapate	C17 H22 O10	386.122	5.556	385.114	No results	No results	Full match	Phenylpropanoids and polyketides	Cinnamic acids and derivatives	Hydroxycinnamic acids and derivatives	Hydroxycinnamic acid glycosides	3.64321e+07	4.04532e+07	6.73268e+07	6.55017e+07	1.11624e+08	3.68493e+07	5.48844e+08	7.44746e+08	6.66234e+08	8.40671e+08	8.20694e+08	6.02494e+08	1.81298e+09	1.27151e+09	2.11897e+09	1.76202e+09	9.92204e+08	2.36236e+09	1.47357e+09	1.65579e+09	1.3671e+09	1.43293e+09	1.88151e+09	2.03608e+09	2.13333e+09	3.45353e+09	2.52801e+09	2.94807e+09	6.24389e+09	3.64868e+09	1.19824e+08	1.27071e+08	1.26119e+08	1.36863e+08	1.64153e+08	1.49864e+08	2.91298e+08
Com_61_neg	2-(acetylamino)-3-[4-(acetylamino)phenyl]acrylic acid	C13 H14 N2 O4	262.095	5.414	261.088	Full match	No results	No results					6.72464e+06	3.63698e+06	5.60951e+06	7.17786e+06	9.94968e+06	4.29608e+06	8.96093e+06	7.04799e+06	6.38738e+06	6.6684e+06	3.29299e+06	9.16822e+06	3.36789e+08	1.31368e+09	3.64187e+07	1.44985e+08	2.04304e+07	7.33868e+07	2.07623e+09	2.28148e+09	1.84179e+09	2.25294e+09	2.42337e+07	1.0746e+09	9.02863e+07	1.95092e+08	8.54614e+07	9.76905e+07	2.08962e+08	6.1427e+07	5.71994e+06	9.74088e+06	9.95363e+06	1.01246e+07	1.35764e+07	8.58282e+06	1.46079e+07
Com_78_neg	Eupatilin	C18 H16 O7	344.09	6.406	343.082	No results	Full match	Full match	Phenylpropanoids and polyketides	Flavonoids	O-methylated flavonoids	6-O-methylated flavonoids	4.15935e+07	6.6772e+07	9.21129e+07	3.84548e+07	566967	1.14531e+08	4.59866e+07	4.43725e+07	8.84476e+07	9.28428e+07	3.59045e+07	8.01488e+07	8.1127e+07	6.85939e+07	9.30147e+07	4.27165e+07	2.83401e+07	5.71232e+07	3.64046e+07	8.62835e+07	1.26632e+08	1.35238e+08	4.21426e+07	8.75192e+07	1.58641e+08	2.61491e+06	801511	1.43442e+06	634575	1.37041e+06	1.78268e+09	1.64893e+09	8.23974e+08	1.67556e+07	4.69344e+08	4.54781e+08	1.57519e+09
Com_80_neg	Citraconic acid	C5 H6 O4	130.026	2.739	129.018	Invalid mass	Invalid mass	No results	Lipids and lipid-like molecules	Fatty Acyls	Fatty acids and conjugates	Methyl-branched fatty acids	7.95222e+09	8.83679e+09	7.19087e+09	7.0476e+09	3.55922e+09	7.60509e+09	5.97776e+09	9.64562e+09	9.67314e+09	7.85431e+09	8.04794e+09	8.23642e+09	6.96426e+09	7.81921e+09	7.07484e+09	6.99421e+09	7.20426e+09	8.68815e+09	8.66704e+09	1.03418e+10	8.92499e+09	1.02473e+10	4.92688e+09	8.29028e+09	1.33251e+09	4.03652e+09	2.28754e+09	4.51859e+09	9.36239e+09	3.75233e+09	8.71152e+09	6.7627e+09	5.71002e+09	5.43005e+09	3.43281e+09	3.52246e+09	5.31314e+09
Com_86_neg	Lycoperodine 1	C12 H12 N2 O2	216.09	5.422	215.082	No results	No results	Full match					2.26784e+06	2.0715e+06	1.94578e+06	1.83292e+06	1.85782e+06	1.87654e+06	2.22927e+06	2.22124e+06	2.24095e+06	2.0119e+06	2.2175e+06	2.10189e+06	1.66267e+07	3.44856e+07	2.64149e+06	1.10409e+07	2.7631e+06	5.2418e+06	7.29449e+07	5.88601e+07	4.73689e+07	5.78339e+07	3.51708e+06	4.7908e+07	2.43139e+07	3.73468e+07	1.60202e+07	2.59711e+07	3.1766e+07	2.65297e+07	1.95124e+06	1.80287e+06	1.77446e+06	1.40773e+06	1.37677e+06	1.49009e+06	1.97958e+06
Com_94_neg	N-Caffeoylagmatine	C14 H20 N4 O3	292.154	5.096	291.146	No results	No results	Full match	Benzenoids	Phenols	Benzenediols	Catechols	1.62917e+07	1.50092e+06	4.83487e+06	8.97945e+06	5.15727e+07	1.49487e+06	5.47791e+06	1.24601e+07	4.85542e+06	2.13198e+06	1.17635e+07	2.24518e+07	2.35738e+07	1.06958e+07	1.96806e+07	6.51581e+06	1.24777e+07	1.75239e+06	7.78541e+06	8.83135e+06	1.41638e+07	1.60674e+07	4.33577e+07	8.51525e+06	1.253e+08	7.01386e+07	1.24585e+07	1.5547e+07	1.96734e+07	1.21148e+07	3.83937e+07	2.33621e+07	3.33981e+07	2.33303e+08	7.60845e+07	5.72558e+07	2.92844e+08
Com_124_neg	5-Methoxypsoralen	C12 H8 O4	216.04	1.373	215.032	No results	Invalid mass	No results	Phenylpropanoids and polyketides	Coumarins and derivatives	Furanocoumarins	5-methoxypsoralens	2.95644e+08	8.00967e+07	2.89e+08	9.55233e+07	2.33749e+08	1.54233e+08	1.04095e+08	1.0058e+08	2.15126e+08	1.40641e+08	8.53128e+07	2.60119e+08	6.40778e+07	7.11554e+07	1.38441e+08	1.19952e+08	1.55048e+08	1.30828e+08	2.18591e+07	3.19942e+07	3.82129e+07	4.75428e+07	8.86676e+07	4.08105e+07	1.2519e+08	2.53587e+08	1.37172e+08	9.05234e+07	1.11753e+08	1.50323e+08	5.00857e+08	8.85598e+08	6.42388e+08	8.4407e+08	1.02813e+09	9.3186e+08	2.2798e+08
Com_172_neg	Caffeic acid	C9 H8 O4	134.036	5.093	133.028	Invalid mass	Invalid mass	No results	Phenylpropanoids and polyketides	Cinnamic acids and derivatives	Hydroxycinnamic acids and derivatives	Hydroxycinnamic acids	7.56638e+07	7.8003e+07	8.71237e+07	8.59107e+07	9.96873e+07	7.57955e+07	6.82734e+07	1.80185e+07	4.475e+07	9.69266e+06	2.46091e+07	1.22183e+07	1.76642e+07	1.08055e+07	4.16291e+07	2.34327e+07	3.81655e+07	3.34687e+07	7.03188e+06	6.90922e+06	1.70857e+07	1.62834e+07	3.91564e+07	2.54311e+07	8.24272e+07	6.17306e+07	8.62946e+07	3.38297e+07	3.13313e+07	6.86575e+07	4.48735e+07	8.94529e+07	2.77585e+07	4.95213e+07	4.87113e+07	3.45767e+07	3.92979e+07
Com_173_neg	Gentiopicrin	C16 H20 O9	356.111	5.246	355.104	No results	Full match	Full match					2.41975e+06	2.33389e+06	2.09963e+06	1.90654e+06	1.7252e+06	2.11767e+06	2.35351e+06	5.35581e+06	3.14115e+06	3.97073e+06	1.97583e+06	4.67973e+06	1.0058e+07	4.38936e+06	5.55899e+06	8.87852e+06	1.28487e+07	4.09386e+06	1.67578e+07	1.14858e+07	3.47222e+07	1.23696e+07	3.3806e+07	1.19151e+07	5.03386e+07	1.7444e+08	1.07761e+08	1.33072e+08	4.51625e+07	1.42492e+08	1.80327e+06	3.29423e+06	4.97332e+06	1.61169e+06	1.4498e+07	4.23705e+06	7.86554e+06
Com_179_neg	LPA 18:3	C21 H37 O7 P	432.228	9.01	431.22	No results	Full match	No results	Lipids and lipid-like molecules	Glycerophospholipids	Glycerophosphates	1,2-diacylglycerol-3-phosphates	3.04651e+08	3.65566e+08	2.07287e+08	2.04959e+08	2.18401e+08	4.9157e+08	1.55873e+09	1.66434e+09	2.12547e+09	1.67196e+09	1.84121e+09	2.41591e+09	2.67813e+09	2.3043e+09	2.46939e+09	2.8106e+09	2.15632e+09	3.51866e+09	1.69313e+09	2.27017e+09	3.22877e+09	2.25664e+09	1.78156e+09	2.15103e+09	1.22112e+09	2.25778e+09	1.79629e+09	1.71345e+09	1.3634e+09	1.84545e+09	1.22829e+09	3.28468e+08	5.24572e+08	7.56356e+08	2.08578e+08	3.081e+08	1.52018e+09
Com_180_neg	LPG 18:3	C24 H43 O9 P	506.265	8.617	505.257	No results	Full match	No results	Lipids and lipid-like molecules	Glycerophospholipids	Glycerophosphoglycerols	Phosphatidylglycerols	1.39486e+08	1.19725e+08	1.28251e+08	1.02299e+08	5.06037e+08	1.94148e+08	3.7426e+08	7.69686e+08	4.04571e+08	3.13615e+08	5.5949e+08	3.25209e+08	4.56256e+08	9.68412e+08	5.93267e+08	4.45799e+08	7.6218e+08	4.17891e+08	5.85693e+08	4.90674e+08	4.69642e+08	6.5986e+08	6.15032e+08	1.06978e+09	7.29345e+08	6.4134e+08	6.72428e+08	7.87555e+08	2.51846e+08	6.65845e+08	6.03405e+08	6.34101e+08	4.11571e+08	1.4554e+09	6.81532e+08	7.26143e+08	6.40475e+08
Com_185_neg	Prostaglandin D3	C20 H30 O5	332.196	7.646	331.189	Invalid mass	No results	No results	Lipids and lipid-like molecules	Fatty Acyls	Eicosanoids	Prostaglandins and related compounds	1.27529e+07	8.31693e+06	7.45132e+06	1.24095e+07	2.35885e+07	4.93074e+06	9.03399e+06	9.39404e+06	6.66704e+06	8.02346e+06	1.03553e+07	1.97568e+07	5.06481e+07	1.4929e+07	2.0519e+07	1.67034e+07	3.89867e+06	1.38818e+07	2.97735e+08	2.15474e+08	6.80985e+07	1.40385e+08	2.92868e+07	1.29091e+08	1.5158e+07	4.24515e+06	1.95647e+07	3.56788e+07	4.21724e+07	9.29404e+06	3.15388e+07	1.84027e+07	3.11437e+07	4.01342e+08	3.55528e+07	1.86991e+08	1.43319e+08
Com_192_neg	LPG 16:0	C22 H45 O9 P	484.28	9.77	483.273	No results	Full match	No results	Lipids and lipid-like molecules	Glycerophospholipids	Glycerophosphoglycerols	Phosphatidylglycerols	1.51578e+08	1.12263e+08	1.20447e+08	1.62565e+08	6.4849e+08	7.38498e+07	4.48334e+06	9.81278e+07	1.62029e+08	1.06591e+08	1.22888e+08	2.4973e+08	9.5862e+07	1.77767e+08	1.83101e+08	3.10969e+08	1.69441e+08	1.59812e+08	1.11238e+08	8.04036e+07	1.39863e+08	2.77184e+08	2.34809e+08	2.42005e+08	1.57602e+09	2.89169e+08	5.69549e+08	4.42365e+08	4.51056e+08	1.88974e+09	4.38566e+08	5.90873e+08	3.86761e+08	7.12002e+08	2.02887e+08	2.73689e+08	5.5636e+08
Com_208_neg	2-Furoic acid	C5 H4 O3	112.015	2.206	111.008	Invalid mass	Invalid mass	No results	Organoheterocyclic compounds	Furans	Furoic acid and derivatives	Furoic acids	1.03878e+09	8.33112e+08	6.69437e+08	8.68258e+08	7.70718e+08	7.1579e+08	7.27388e+08	1.18243e+09	9.53927e+08	7.51287e+08	9.41938e+08	8.07375e+08	1.86817e+09	2.62679e+09	1.51317e+09	1.43919e+09	1.20627e+09	1.60976e+09	4.66127e+09	4.23057e+09	4.6987e+09	5.11994e+09	6.50118e+08	3.66384e+09	3.62393e+08	6.4705e+08	3.85019e+08	7.21586e+08	1.49079e+09	4.51066e+08	7.97645e+08	6.15483e+08	7.75045e+08	1.13294e+09	1.07392e+09	9.73222e+08	4.63231e+08
Com_299_neg	2,3-dinor Prostaglandin E1	C18 H30 O5	308.199	6.931	307.192	Invalid mass	No results	No results	Lipids and lipid-like molecules	Fatty Acyls	Eicosanoids	Prostaglandins and related compounds	2.58281e+08	3.04537e+08	1.73617e+08	4.9568e+08	1.16588e+08	7.81269e+07	8.26768e+07	1.38515e+08	9.95063e+07	1.30728e+08	1.15649e+08	1.56366e+08	7.37992e+07	3.82251e+07	7.45873e+07	3.22449e+07	5.51961e+07	7.47227e+07	6.85217e+07	7.99474e+07	7.47942e+07	1.63269e+08	6.88615e+07	1.25996e+08	7.07596e+07	5.28457e+07	8.23004e+07	1.30189e+08	1.96935e+08	9.19177e+07	2.30628e+08	2.2773e+08	3.27562e+08	2.27546e+08	2.15392e+08	2.50659e+08	4.74194e+08
Com_316_neg	D-(-)-Ribose	C5 H10 O5	150.052	1.419	149.045	Invalid mass	Invalid mass	No results	Organic oxygen compounds	Organooxygen compounds	Carbohydrates and carbohydrate conjugates	Pentoses	1.3302e+08	1.2396e+08	1.78876e+08	2.13229e+08	1.5004e+08	1.84702e+08	2.26449e+08	1.10928e+08	2.14019e+08	1.71909e+08	1.70948e+08	2.20129e+08	7.55263e+07	6.05505e+07	7.21056e+07	9.29312e+07	1.55108e+08	1.45494e+08	5.50617e+07	5.07975e+07	2.48703e+07	7.59309e+07	2.38118e+08	1.03913e+08	1.55504e+08	3.75237e+08	2.22613e+08	2.51838e+08	3.20783e+08	2.02634e+08	1.38378e+08	3.77653e+08	1.37355e+08	1.46984e+08	1.0172e+08	1.21233e+08	1.6261e+08
Com_331_neg	Succinic acid	C4 H6 O4	118.026	2.798	117.018	Invalid mass	Invalid mass	No results	Organic acids and derivatives	Carboxylic acids and derivatives	Dicarboxylic acids and derivatives	Dicarboxylic acids and derivatives	3.83161e+08	4.35508e+08	4.00811e+08	3.61157e+08	4.43093e+08	3.96946e+08	2.19652e+08	2.19611e+08	2.00298e+08	1.21545e+08	1.772e+08	2.10798e+08	5.06234e+08	6.45441e+08	2.7421e+08	4.31699e+08	3.35907e+08	3.31648e+08	1.36333e+09	1.66583e+09	1.13823e+09	1.21334e+09	6.38808e+08	9.39932e+08	4.39543e+08	6.43475e+08	3.37825e+08	3.95359e+08	4.0016e+08	3.2443e+08	2.853e+08	3.43671e+08	3.31218e+08	3.99658e+08	3.27564e+08	4.72029e+08	3.63463e+08
Com_332_neg	Chlortetracycline	C22 H23 Cl N2 O8	478.111	5.641	477.104	Invalid mass	No match	No match	Phenylpropanoids and polyketides	Tetracyclines	Not available	Tetracyclines	3.88069e+08	5.31455e+08	4.37725e+08	3.97373e+08	3.84863e+08	4.0367e+08	2.62548e+08	1.39406e+08	2.42646e+08	2.56094e+08	2.31569e+08	1.60838e+08	8.82191e+07	6.95896e+07	1.22586e+08	1.1572e+08	1.64983e+08	3.11832e+08	1.58653e+07	2.76413e+07	2.74787e+07	2.37814e+07	9.54047e+07	6.11466e+07	1.25205e+08	3.7486e+08	3.86079e+08	2.70276e+08	6.77269e+07	3.43857e+08	7.31355e+07	1.36737e+08	6.7839e+07	5.59561e+08	1.59544e+08	2.20475e+08	9.11391e+07
Com_347_neg	L-Threonic acid	C4 H8 O5	136.036	1.39	135.029	Invalid mass	Invalid mass	No results	Organic oxygen compounds	Organooxygen compounds	Carbohydrates and carbohydrate conjugates	Sugar acids and derivatives	1.81572e+08	2.33433e+08	3.34466e+08	2.61647e+08	1.02293e+08	2.0119e+08	6.78756e+07	1.2653e+08	1.17706e+08	1.5181e+08	8.9857e+07	2.02491e+08	5.82518e+07	7.67855e+07	6.37018e+07	5.02235e+07	4.64656e+07	1.17899e+08	6.95552e+07	4.80861e+07	5.30712e+07	6.18666e+07	4.42788e+07	5.62186e+07	9.79058e+07	9.23796e+07	7.18182e+07	1.04476e+08	1.09198e+08	6.98562e+07	1.39483e+08	2.71509e+08	1.89823e+08	1.45016e+08	1.26802e+08	1.70835e+08	1.22812e+08
Com_386_neg	D-(-)-Glutamine	C5 H10 N2 O3	146.068	1.332	145.061	Invalid mass	Invalid mass	No results	Organic acids and derivatives	Carboxylic acids and derivatives	Amino acids, peptides, and analogues	D-alpha-amino acids	6.36945e+07	9.72398e+07	1.12905e+08	7.49182e+07	4.39711e+07	1.19577e+08	2.67075e+07	1.91442e+07	4.81378e+07	3.48029e+07	1.95257e+07	6.23734e+07	2.76415e+08	5.14033e+08	2.19525e+08	1.62188e+08	1.55195e+08	2.11486e+08	3.97724e+08	4.06737e+08	1.90491e+08	3.08352e+08	1.78829e+08	2.9104e+08	1.60947e+08	2.76267e+08	1.44998e+08	1.60065e+08	1.65394e+08	1.84743e+08	1.92949e+08	2.16231e+08	2.87319e+08	1.54927e+08	2.31433e+08	2.24707e+08	1.11612e+08
Com_403_neg	PA 18:3_18:3	C39 H65 O8 P	692.443	9.899	691.435	No results	Full match	No results					2.11357e+07	2.17864e+07	2.08294e+07	7.78025e+07	9.78334e+07	1.47976e+07	1.23889e+08	5.60951e+06	1.2803e+07	2.56334e+07	7.98942e+07	1.31567e+08	5.91014e+08	3.78193e+08	3.36398e+08	6.45058e+08	7.4386e+08	8.04932e+07	5.47405e+07	4.19773e+07	5.01799e+06	4.14601e+06	9.06648e+06	1.51477e+09	4.97055e+08	6.76016e+07	1.44652e+09	9.33605e+07	6.27874e+07	6.66633e+07	2.89978e+07	3.47471e+07	3.90513e+07	8.97452e+07	4.15897e+07	1.24034e+07	1.46199e+07
Com_410_neg	4-Nitrophenol	C6 H5 N O3	139.026	5.851	138.019	Invalid mass	Invalid mass	No results	Benzenoids	Phenols	Nitrophenols	Nitrophenols	1.27275e+08	1.47039e+08	1.34222e+08	1.07865e+08	1.49991e+08	1.27522e+08	1.04433e+08	1.23102e+08	7.86747e+07	5.93853e+07	9.84842e+07	9.26596e+07	2.2355e+07	2.28918e+07	2.01859e+07	2.7156e+07	4.74199e+07	2.84609e+07	3.0107e+07	4.11823e+07	2.76807e+07	3.15706e+07	3.73752e+07	3.82443e+07	9.70612e+07	8.19553e+07	8.37249e+07	8.8908e+07	7.14657e+07	8.47509e+07	2.21745e+08	3.25532e+08	2.95359e+08	2.59966e+08	2.66999e+08	2.67007e+08	1.01891e+08
Com_411_neg	L-Glutamic acid	C5 H9 N O4	147.052	1.362	146.045	Invalid mass	Invalid mass	No results	Organic acids and derivatives	Carboxylic acids and derivatives	Amino acids, peptides, and analogues	Glutamic acid and derivatives	1.83617e+07	2.21511e+07	2.93788e+07	4.7682e+07	3.05381e+07	2.24657e+07	1.12321e+08	1.04973e+08	5.3236e+07	3.16464e+07	5.06268e+07	5.99469e+07	2.76457e+08	1.38912e+08	2.23624e+08	3.14277e+08	2.54041e+08	2.29022e+08	3.9403e+08	2.13744e+08	3.17947e+08	3.03829e+08	3.49345e+08	4.31246e+08	6.15124e+08	4.0441e+08	6.33808e+08	4.50351e+08	2.99659e+08	2.74253e+08	3.04672e+07	5.88484e+07	1.04054e+08	9.05367e+07	1.41725e+08	1.86197e+08	2.34759e+08
Com_452_neg	N-Acetyl-L-phenylalanine	C11 H13 N O3	207.089	5.51	206.082	Full match	No results	Full match	Organic acids and derivatives	Carboxylic acids and derivatives	Amino acids, peptides, and analogues	Phenylalanine and derivatives	1.55762e+06	1.44239e+06	1.4721e+06	1.36193e+06	1.64412e+06	1.37105e+06	1.39715e+06	2.01982e+06	1.54748e+06	1.26318e+06	1.49877e+06	1.41446e+06	3.55257e+07	5.68051e+07	3.14282e+07	4.01119e+07	9.58598e+06	2.65811e+07	3.26892e+08	2.21846e+08	2.0004e+08	2.13736e+08	3.76299e+07	2.22861e+08	1.05921e+07	5.20572e+07	4.80122e+07	7.78791e+07	9.63315e+07	4.25153e+07	1.3959e+06	1.46052e+06	1.38129e+06	1.228e+06	1.19095e+06	1.23607e+06	1.63319e+06
Com_453_neg	Dihydroroseoside	C19 H32 O8	388.21	5.568	387.203	Full match	No results	No results	Lipids and lipid-like molecules	Fatty Acyls	Fatty acyl glycosides	Fatty acyl glycosides of mono- and disaccharides	1.39261e+07	1.12468e+07	5.80808e+07	7.53693e+07	8.6937e+07	3.95553e+06	2.02332e+07	7.75662e+07	6.47074e+07	1.59711e+07	1.63299e+07	7.73159e+07	5.16027e+07	3.18868e+07	6.50201e+07	1.03464e+08	1.52578e+08	5.94526e+07	6.07809e+06	6.72734e+06	8.61607e+07	6.38365e+07	2.21511e+08	6.14678e+07	2.67984e+08	1.80105e+08	1.33583e+08	1.91178e+08	3.13978e+07	1.4987e+08	3.01449e+07	8.02559e+07	4.8215e+07	4.3826e+07	1.05202e+08	9.1667e+07	4.62277e+07
Com_491_neg	LPA 18:2	C21 H39 O7 P	434.243	9.446	433.236	No results	Full match	No results	Lipids and lipid-like molecules	Glycerophospholipids	Glycerophosphates	1,2-diacylglycerol-3-phosphates	2.40225e+08	2.93187e+08	1.48629e+08	1.36549e+08	1.10434e+08	2.51825e+08	1.45311e+08	2.1554e+08	2.99586e+08	4.09196e+08	3.45814e+08	4.75732e+08	5.9032e+08	4.57106e+08	5.20309e+08	3.65413e+08	2.70412e+08	3.28966e+08	4.5561e+08	4.65634e+08	3.00798e+08	2.86751e+08	1.35822e+08	4.9491e+08	2.59911e+08	5.00246e+08	2.78064e+08	7.88505e+08	4.53314e+08	5.05584e+08	5.92668e+08	2.0747e+08	3.23004e+08	2.73034e+08	6.17334e+07	1.35017e+08	2.3955e+08
Com_492_neg	Phenylacetaldehyde	C8 H8 O	120.057	5.094	119.049	Invalid mass	Invalid mass	No results	Benzenoids	Benzene and substituted derivatives	Phenylacetaldehydes	Phenylacetaldehydes	6.05047e+06	5.5342e+06	4.4769e+06	3.37608e+06	6.34731e+06	5.65833e+06	7.64576e+06	1.40584e+07	1.26208e+07	1.53549e+07	1.33647e+07	1.40268e+07	1.7043e+07	1.31189e+07	1.52861e+07	1.63027e+07	1.30983e+07	1.62087e+07	1.64549e+07	1.75949e+07	1.99792e+07	1.80159e+07	1.91052e+07	1.66992e+07	2.06505e+07	2.29707e+07	1.32684e+07	1.56444e+07	2.01282e+07	1.91186e+07	1.69907e+07	1.30386e+07	1.65136e+07	1.33417e+07	1.10173e+07	1.21115e+07	4.81936e+07
Com_508_neg	Mestranol	C21 H26 O2	310.181	8.64	309.174	No results	Invalid mass	No results	Lipids and lipid-like molecules	Steroids and steroid derivatives	Estrane steroids	Estrane steroids	1.41231e+08	1.03814e+08	9.2369e+07	8.31092e+07	5.71135e+07	1.17163e+08	7.15047e+08	8.56174e+07	1.45193e+08	2.45977e+08	7.64525e+08	1.94648e+08	5.86141e+08	5.81418e+08	1.83242e+08	2.62255e+08	1.69044e+08	6.34647e+08	1.2963e+08	4.7898e+08	8.61217e+07	1.83387e+08	4.00523e+07	1.74068e+08	7.34747e+07	1.92006e+08	1.03315e+09	2.97888e+08	8.412e+08	1.58821e+08	1.20143e+08	5.19757e+08	3.71882e+07	1.36001e+08	4.75621e+08	9.90966e+07	1.45321e+08
Com_517_neg	3,8,9-trihydroxy-10-propyl-3,4,5,8,9,10-hexahydro-2H-oxecin-2-one	C12 H20 O5	244.131	5.812	243.124	Full match	No results	No results					8.65987e+07	8.11961e+07	6.65213e+07	8.29081e+07	4.24151e+07	7.10153e+07	3.91772e+07	4.99958e+07	5.75848e+07	9.19298e+07	6.44229e+07	7.0063e+07	5.59749e+07	4.92152e+07	5.39839e+07	2.7567e+07	1.86781e+07	6.6837e+07	1.22028e+08	1.16544e+08	5.61872e+07	7.07014e+07	2.43722e+07	9.60006e+07	2.5594e+07	4.48827e+07	2.97215e+07	5.46316e+07	1.93195e+08	5.5365e+07	1.67125e+08	1.1866e+08	1.79362e+08	6.6412e+07	4.92657e+07	7.84808e+07	1.36013e+08
Com_564_neg	LPG 18:4	C24 H41 O9 P	504.249	8.329	503.242	No results	Full match	No results	Lipids and lipid-like molecules	Glycerophospholipids	Glycerophosphoglycerols	Phosphatidylglycerols	2.14812e+07	1.92954e+07	4.43719e+07	4.50229e+07	3.40569e+08	1.81799e+07	3.34347e+07	5.80569e+07	2.89057e+07	1.52385e+07	4.55685e+07	2.12587e+07	2.61391e+07	1.19459e+07	5.36672e+07	1.7691e+07	1.38371e+08	6.59176e+07	1.03356e+07	9.06054e+06	2.17354e+07	4.52396e+07	1.9072e+08	9.02633e+07	2.3254e+08	1.24887e+08	1.59054e+08	9.66798e+07	1.65326e+07	1.33383e+08	2.10857e+08	4.22028e+08	2.14948e+08	4.19658e+08	5.36915e+08	3.54588e+08	3.13236e+08
Com_570_neg	Theophylline	C7 H8 N4 O2	180.063	1.42	179.055	Invalid mass	No match	No match	Organoheterocyclic compounds	Imidazopyrimidines	Purines and purine derivatives	Xanthines	1.16821e+08	8.75457e+07	1.10116e+08	9.64481e+07	7.78353e+07	7.58028e+07	1.03379e+08	8.81449e+07	1.13587e+08	2.36673e+08	1.34797e+08	1.60561e+08	3.15288e+07	5.24581e+07	9.11458e+07	8.59969e+07	8.8431e+07	1.3695e+08	5.84006e+07	3.78076e+07	5.83507e+07	3.99e+07	1.23868e+08	4.83386e+07	9.82202e+07	1.22684e+08	1.14731e+08	1.18395e+08	9.6111e+07	1.75418e+08	1.80324e+08	1.45701e+08	1.43949e+08	1.03529e+08	9.63815e+07	9.2063e+07	1.30144e+08
Com_582_neg	N'1-(3,4,5-trimethoxybenzylidene)-3-(4-hydroxyphenyl)propanohydrazide	C19 H22 N2 O5	358.153	5.595	357.146	Full match	No results	No results					1.16412e+06	937638	922534	1.01107e+06	1.09914e+06	822395	1.5266e+07	4.14627e+07	6.20459e+07	2.30619e+06	4.93262e+06	4.14862e+07	8.62515e+07	9.36131e+07	9.14285e+07	1.24557e+08	2.56596e+08	4.33728e+07	3.05054e+07	3.26973e+07	1.1467e+08	7.26598e+07	3.25791e+08	7.10538e+07	1.39711e+08	4.94351e+08	9.13195e+07	2.89765e+08	5.82959e+07	2.4806e+08	915783	1.00575e+06	870862	1.52661e+06	977694	972593	2.30199e+06
Com_607_neg	Butanedioicacid	C28 H36 O10	532.232	5.704	577.23	No results	No results	Full match	Organic acids and derivatives	Carboxylic acids and derivatives	Tetracarboxylic acids and derivatives	Tetracarboxylic acids and derivatives	1.35347e+07	1.00054e+07	2.35578e+06	3.86858e+06	2.86601e+06	3.84206e+06	3.24956e+06	3.50201e+06	1.31624e+07	2.22462e+07	1.40043e+07	7.60185e+06	3.40115e+06	5.21357e+06	2.77299e+06	3.46206e+06	3.35216e+06	3.3566e+06	5.82866e+06	4.54007e+06	5.72736e+06	6.30145e+06	5.65533e+06	4.37668e+06	4.65131e+06	4.92999e+06	4.5484e+06	4.57144e+06	6.63481e+07	5.10744e+06	5.8268e+06	2.2902e+06	3.04909e+06	2.46151e+06	2.3985e+06	2.52983e+06	6.47968e+07
Com_646_neg	Tretinoin	C20 H28 O2	300.209	9.135	299.202	Full match	No results	Full match	Lipids and lipid-like molecules	Prenol lipids	Retinoids	Retinoids	2.22869e+08	3.83572e+07	493476	818305	1.14689e+06	2.00216e+06	7.3751e+06	6.9255e+07	7.30934e+07	1.3072e+07	1.30607e+08	6.30679e+06	1.55414e+07	1.31532e+07	7.64694e+06	9.02295e+07	855722	5.3219e+06	4.72742e+06	4.26713e+06	2.86451e+07	5.82555e+06	1.47928e+07	3.17942e+07	711360	648496	2.867e+06	1.16055e+06	4.46571e+06	1.65678e+07	1.44355e+07	4.64537e+06	302949	697764	824923	534722	3.32051e+06
Com_656_neg	2,6-Diaminooimelic Acid	C7 H14 N2 O4	190.095	1.41	189.087	No results	No results	Full match	Organic acids and derivatives	Hydroxy acids and derivatives	Alpha hydroxy acids and derivatives	Alpha hydroxy acids and derivatives	3.94166e+06	3.73138e+06	2.91262e+06	3.71876e+06	2.84024e+06	3.00893e+06	5.85679e+06	3.86025e+06	6.0972e+06	8.71191e+06	4.04216e+06	7.72164e+06	5.26257e+07	2.76732e+07	3.13946e+07	3.94842e+07	4.42114e+06	1.67143e+07	1.08263e+08	1.29029e+08	5.67453e+07	7.51827e+07	1.26954e+07	7.45902e+07	1.73216e+07	4.9897e+07	5.08367e+07	4.76319e+07	2.34834e+07	4.43506e+07	4.09198e+06	5.21855e+06	4.36554e+06	4.93395e+06	2.53103e+06	3.12159e+06	4.00748e+06
Com_660_neg	Isofraxidin	C11 H10 O5	222.053	5.587	489.105	No results	No results	Full match	Phenylpropanoids and polyketides	Coumarins and derivatives	Hydroxycoumarins	7-hydroxycoumarins	4.34551e+07	3.48126e+07	4.67108e+07	3.7745e+07	4.8633e+07	2.76387e+07	1.86919e+07	1.95865e+07	2.26354e+07	2.62144e+07	2.19339e+07	3.76172e+07	1.66604e+07	1.12399e+07	1.51581e+07	1.61927e+07	1.35564e+07	2.00052e+07	3.88575e+06	7.82934e+06	1.30946e+07	1.2668e+07	1.97561e+07	2.36409e+07	1.13801e+08	6.90022e+07	6.94633e+07	6.21252e+07	2.94525e+07	6.73814e+07	9.08469e+08	3.63184e+08	2.60543e+08	9.26429e+07	5.37898e+08	2.84394e+08	9.35062e+08
Com_662_neg	N-Acetylvaline	C7 H13 N O3	159.089	5.317	158.081	Invalid mass	Invalid mass	No results	Organic acids and derivatives	Carboxylic acids and derivatives	Amino acids, peptides, and analogues	N-acyl-alpha amino acids	4.36545e+06	3.07783e+06	4.2496e+06	4.74812e+06	8.27583e+06	2.73334e+06	1.39147e+07	1.94144e+07	1.65968e+07	2.66215e+07	1.92095e+07	3.04836e+07	5.60141e+07	8.0246e+07	4.28324e+07	4.07265e+07	2.31251e+07	3.9927e+07	1.93969e+08	1.66137e+08	9.54361e+07	1.33423e+08	4.66974e+07	1.07721e+08	8.18978e+07	1.07382e+08	6.73264e+07	1.02634e+08	1.79912e+08	9.78898e+07	9.53235e+06	1.11023e+07	1.3944e+07	1.27465e+07	8.9631e+06	1.25362e+07	2.31294e+07
Com_671_neg	Maleamic acid	C4 H5 N O3	115.026	1.305	114.019	No results	Invalid mass	No results	Lipids and lipid-like molecules	Fatty Acyls	Fatty acids and conjugates	Straight chain fatty acids	1.26595e+07	1.89648e+07	1.37156e+07	1.00002e+07	1.03351e+07	1.52985e+07	1.44455e+08	7.24966e+07	1.79221e+08	2.96452e+08	2.05246e+08	2.48298e+08	1.69475e+08	8.99986e+07	2.73001e+08	1.61879e+08	1.50347e+08	2.96436e+08	8.24638e+07	6.67185e+07	1.20464e+08	1.00205e+08	1.56162e+08	1.01071e+08	1.06665e+08	1.66936e+08	1.5777e+08	2.1026e+08	2.08479e+08	2.52799e+08	2.25721e+07	1.59818e+07	1.73051e+07	7.99926e+06	8.70899e+06	1.08458e+07	1.06625e+08
Com_681_neg	Stachyose	C24 H42 O21	666.222	1.413	701.192	No results	Full match	Full match	Organic oxygen compounds	Organooxygen compounds	Carbohydrates and carbohydrate conjugates	Oligosaccharides	3.33992e+07	6.64615e+07	4.49212e+07	1.39782e+08	1.11173e+07	1.27142e+07	365442	723797	372253	377560	341363	405627	390629	538231	360494	395423	923626	404467	861044	682188	717994	768738	382719	594864	354876	474338	315479	329433	514362	415054	5.45916e+07	3.32011e+07	6.7918e+07	1.62892e+08	5.67309e+07	8.84389e+07	2.43021e+06
Com_715_neg	Ethyl myristate	C16 H32 O2	256.24	10.567	255.233	Full match	No results	Full match	Lipids and lipid-like molecules	Fatty Acyls	Fatty acid esters	Fatty acid esters	1.59189e+08	1.36831e+08	1.24267e+08	2.04103e+08	5.66774e+07	1.02923e+08	1.01971e+08	1.41113e+08	1.44778e+08	1.49633e+08	9.24022e+07	1.5676e+08	1.6558e+08	1.86805e+08	1.66168e+08	1.97296e+08	1.28854e+08	1.42839e+08	2.91498e+08	1.42162e+08	2.80058e+08	2.43122e+08	9.02862e+07	2.13349e+08	8.00925e+07	1.26846e+08	7.76596e+07	2.00768e+08	2.18932e+08	1.40224e+08	1.58634e+08	9.56129e+07	7.14416e+07	8.01251e+07	1.26813e+07	3.08856e+07	7.60957e+07
Com_718_neg	(±)9(10)-DiHOME	C18 H34 O4	314.246	7.34	313.239	Full match	No results	No results					7.62197e+06	6.04897e+06	4.28001e+06	8.06925e+06	6.00178e+06	6.19188e+06	6.61439e+06	8.72082e+06	1.90664e+07	1.75332e+07	1.11309e+07	2.16306e+07	4.9041e+07	3.97753e+07	4.22714e+07	2.3146e+07	1.12412e+07	1.4655e+07	9.52288e+07	1.85592e+08	1.08521e+08	1.21836e+08	9.48055e+06	1.19833e+08	8.83274e+06	1.33421e+07	8.31865e+06	2.10606e+07	6.21569e+07	1.35291e+07	1.02441e+07	5.67177e+06	6.42992e+06	8.42183e+06	3.995e+06	5.0509e+06	3.81367e+06
Com_739_neg	Methyl acetoacetate	C5 H8 O3	116.046	4.853	115.039	Invalid mass	Invalid mass	No results	Organic acids and derivatives	Keto acids and derivatives	Beta-keto acids and derivatives	Beta-keto acids and derivatives	6.50448e+07	4.76772e+07	4.6873e+07	4.1291e+07	4.0976e+07	4.66844e+07	6.22609e+07	6.3263e+07	6.18061e+07	8.08597e+07	8.80154e+07	9.30954e+07	2.6499e+08	3.13653e+08	1.47555e+08	1.89123e+08	1.34159e+08	1.27909e+08	6.40486e+08	7.94047e+08	7.35169e+08	6.91484e+08	1.86091e+08	4.34549e+08	1.08989e+08	1.33688e+08	8.52295e+07	1.19904e+08	1.14786e+08	1.10611e+08	6.79076e+07	5.80126e+07	5.82557e+07	5.21351e+07	4.28006e+07	4.62581e+07	7.91861e+07
Com_759_neg	Eugenol	C10 H12 O2	164.083	5.859	163.076	Full match	No results	Full match	Benzenoids	Phenols	Methoxyphenols	Methoxyphenols	9.47022e+07	9.33216e+07	7.23133e+07	4.93165e+07	1.50692e+06	1.07437e+08	9.24756e+07	1.04953e+08	1.06127e+08	1.46173e+08	1.07345e+08	8.65061e+07	1.35848e+08	1.72982e+08	1.43461e+08	1.42379e+08	6.79757e+07	1.60244e+08	9.79754e+07	1.0049e+08	1.23125e+08	1.65677e+08	8.16732e+07	1.17173e+08	2.15961e+07	2.49035e+08	1.97504e+08	1.81751e+08	1.86642e+08	2.43874e+08	1.63041e+06	1.83935e+06	2.40725e+06	2.26319e+06	1.50569e+06	2.4138e+06	1.90034e+06
Com_760_neg	Naringin	C27 H32 O14	580.18	5.846	579.173	Full match	No results	Full match	Phenylpropanoids and polyketides	Flavonoids	Flavonoid glycosides	Flavonoid-7-O-glycosides	708807	670226	602012	748635	553170	540658	801407	831479	842410	723309	728153	831188	2.09319e+06	3.6297e+07	1.78628e+06	1.22904e+06	6.08818e+06	652720	2.36063e+07	3.6963e+07	1.15986e+07	1.7708e+07	1.42343e+06	5.29104e+06	807005	951521	833239	963604	768057	920846	7.57662e+07	5.34549e+07	5.29127e+07	1.23539e+08	4.36161e+07	5.9347e+07	1.23999e+08
Com_776_neg	Glucose 1-phosphate	C6 H13 O9 P	222.074	1.409	259.023	Invalid mass	No results	No results	Organic oxygen compounds	Organooxygen compounds	Carbohydrates and carbohydrate conjugates	Monosaccharide phosphates	1.12123e+08	1.09138e+08	1.49215e+08	1.59286e+08	1.73498e+08	1.35523e+08	3.45602e+07	4.14196e+07	6.82894e+07	8.87149e+07	4.7055e+07	6.85192e+07	4.41746e+07	3.32208e+07	8.6698e+07	7.04744e+07	3.82295e+07	9.01929e+07	2.32901e+07	8.31479e+06	2.54755e+07	2.01035e+07	4.9441e+07	3.13406e+07	8.75189e+07	1.12666e+08	1.08802e+08	8.02898e+07	1.07475e+08	2.89607e+07	2.64227e+08	2.05517e+08	3.13738e+08	2.60965e+08	8.90001e+07	2.58923e+08	1.49718e+08
Com_829_neg	LPI 18:3	C27 H47 O12 P	594.281	8.561	593.274	No results	Full match	No results	Lipids and lipid-like molecules	Glycerophospholipids	Glycerophosphoinositols	Phosphatidylinositols	6.81525e+07	4.8531e+07	7.61977e+07	5.42013e+07	4.27036e+08	5.00775e+07	9.77089e+07	1.21032e+08	9.17719e+07	1.17024e+08	1.40147e+08	9.46049e+07	1.23531e+08	1.45521e+08	1.55746e+08	1.76584e+08	2.63944e+08	1.66501e+08	1.32561e+08	9.13362e+07	1.12054e+08	1.68113e+08	3.77099e+08	2.65596e+08	2.53379e+08	1.90511e+08	1.38732e+08	2.27829e+08	8.68115e+07	1.73381e+08	2.10769e+08	2.41132e+08	1.7931e+08	3.1614e+08	2.0132e+08	1.39937e+08	2.61154e+08
Com_841_neg	N-{2-[2-(acetylamino)phenoxy]ethyl}-N-benzyl-4-chlorobenzamide	C24 H23 Cl N2 O3	381.164	5.092	380.157	Invalid mass	No results	No match					4.01858e+06	4.15223e+06	3.53484e+06	3.17719e+06	6.05628e+06	1.99969e+06	1.03009e+07	2.11482e+07	1.64427e+07	1.42308e+07	1.33294e+07	1.48532e+07	3.2315e+07	1.15942e+08	2.31273e+07	2.81208e+07	3.07297e+07	2.32989e+07	1.11849e+08	1.45089e+08	6.07456e+07	9.06836e+07	4.26653e+07	6.58593e+07	4.40338e+07	8.2491e+07	3.24533e+07	6.26843e+07	5.03915e+07	6.27049e+07	7.69449e+06	9.1636e+06	1.1832e+07	7.86677e+06	1.29092e+07	1.62816e+07	1.65596e+07
Com_880_neg	(2R)-2,3-Dihydroxypropanoic acid	C3 H6 O4	106.026	1.422	105.018	Invalid mass	Invalid mass	No results	Organic oxygen compounds	Organooxygen compounds	Carbohydrates and carbohydrate conjugates	Sugar acids and derivatives	1.46469e+08	1.77958e+08	1.87628e+08	1.55756e+08	7.9145e+07	1.10205e+08	5.77971e+07	6.43443e+07	7.54946e+07	6.97044e+07	5.09346e+07	1.00061e+08	2.72204e+07	2.75254e+07	3.79078e+07	4.468e+07	4.8709e+07	5.22397e+07	3.52281e+07	2.52745e+07	4.07544e+07	4.40081e+07	4.27429e+07	3.20533e+07	6.91624e+07	4.47176e+07	6.16876e+07	5.10718e+07	4.59886e+07	4.5712e+07	1.07282e+08	7.37619e+07	9.52512e+07	1.23007e+08	5.92364e+07	6.48156e+07	5.39729e+07
Com_889_neg	LysoPC 15:0	C23 H48 N O7 P	481.317	9.554	480.31	No results	No results	Full match	Lipids and lipid-like molecules	Glycerophospholipids	Glycerophosphocholines	Phosphocholines	4.6499e+07	4.17706e+07	5.51136e+07	4.18861e+07	4.18276e+07	3.53425e+07	6.66845e+07	9.90497e+07	9.18897e+07	6.01977e+07	7.14205e+07	9.10919e+07	1.33179e+08	1.75292e+08	1.10341e+08	1.17353e+08	1.46968e+08	1.358e+08	1.28591e+08	3.46505e+07	5.33378e+07	3.13342e+07	1.39297e+08	1.37574e+08	1.42299e+08	1.26021e+08	1.07471e+08	1.35831e+08	1.51115e+08	1.22743e+08	8.11334e+07	6.3525e+07	2.81183e+07	9.38591e+07	3.23724e+07	5.88251e+07	4.88057e+07
Com_910_neg	D-Glucaric acid	C6 H10 O8	210.037	1.392	209.03	No results	Full match	Full match	Organic oxygen compounds	Organooxygen compounds	Carbohydrates and carbohydrate conjugates	Glucuronic acid derivatives	2.14552e+07	1.71374e+07	1.49729e+07	1.29757e+07	1.31613e+07	2.31225e+07	1.03323e+07	2.41572e+07	1.39164e+07	3.44576e+07	1.4434e+07	2.37739e+07	2.65277e+07	1.43623e+07	2.79638e+07	1.60497e+07	7.25361e+06	2.8588e+07	3.23164e+07	2.36769e+07	2.05177e+07	3.79955e+07	8.13798e+06	2.85697e+07	6.3357e+06	3.61706e+06	4.73226e+06	7.85645e+06	3.88271e+07	7.30654e+06	1.67525e+07	2.13275e+07	1.44002e+07	1.65515e+07	6.6921e+06	1.04621e+07	5.81938e+06
Com_923_neg	4-Oxoproline	C5 H7 N O3	129.042	2.314	128.034	Invalid mass	No results	No results	Organic acids and derivatives	Carboxylic acids and derivatives	Amino acids, peptides, and analogues	Proline and derivatives	3.95457e+07	5.86915e+07	5.42523e+07	5.48717e+07	5.23805e+07	5.98455e+07	3.64953e+07	4.8342e+07	4.11683e+07	5.09495e+07	3.60968e+07	5.19266e+07	2.26351e+08	2.04311e+08	9.47555e+07	1.50262e+08	6.69771e+07	1.13399e+08	3.99569e+08	6.55853e+08	3.98597e+08	3.80765e+08	1.04935e+08	4.07597e+08	2.08157e+08	1.53061e+08	1.13572e+08	1.24501e+08	1.42916e+08	2.24825e+08	6.51825e+07	9.34755e+07	8.20715e+07	4.88818e+07	9.58729e+07	4.97859e+07	9.29071e+07
Com_930_neg	Bilobalide	C15 H18 O8	326.1	5.048	325.093	No results	Full match	Full match	Lipids and lipid-like molecules	Prenol lipids	Terpene lactones	Ginkgolides and bilobalides	4.5408e+06	5.59559e+06	2.16797e+06	1.53782e+06	931501	4.49987e+06	720952	2.68258e+06	1.98389e+06	910865	1.05487e+06	1.40645e+06	1.46625e+06	1.40088e+06	1.47875e+06	1.62532e+06	3.2533e+06	1.26305e+06	1.04313e+06	2.35602e+06	2.50439e+06	1.87196e+06	4.60556e+06	1.92273e+06	4.55386e+06	8.58239e+06	5.10866e+06	4.57096e+06	2.03353e+06	6.88794e+06	6.33778e+06	8.65468e+06	2.80037e+07	512449	4.7122e+06	2.58028e+06	4.97141e+06
Com_978_neg	Elaidic acid	C18 H34 O2	282.256	10.795	281.249	Full match	No results	Full match	Lipids and lipid-like molecules	Fatty Acyls	Fatty acids and conjugates	Long-chain fatty acids	8.20021e+07	5.37216e+07	5.39877e+07	1.6525e+08	2.7444e+07	5.39566e+07	4.17292e+07	9.3255e+07	1.10743e+08	1.30717e+08	5.24283e+07	7.0059e+07	5.23906e+07	5.06307e+07	8.8563e+07	1.89933e+08	4.20844e+07	4.80377e+07	1.1095e+08	3.06947e+07	1.8588e+08	1.44504e+08	4.75532e+07	9.93814e+07	4.26368e+07	9.10298e+07	2.53565e+07	7.25031e+07	8.40636e+07	9.58305e+07	1.1041e+08	4.23714e+07	2.82585e+07	4.4089e+07	979416	1.03572e+07	2.56401e+07
Com_987_neg	Ethylmalonic acid	C5 H8 O4	132.041	4.781	131.034	Invalid mass	Invalid mass	No results	Lipids and lipid-like molecules	Fatty Acyls	Fatty acids and conjugates	Branched fatty acids	2.08007e+07	1.91692e+07	1.95687e+07	2.06545e+07	2.30885e+07	1.85575e+07	2.98145e+07	2.57955e+07	2.97115e+07	2.62815e+07	3.54939e+07	3.56982e+07	7.26146e+07	9.3534e+07	5.54508e+07	6.51287e+07	5.01456e+07	7.39606e+07	2.18933e+08	2.52316e+08	2.08004e+08	1.83478e+08	8.23653e+07	2.28749e+08	4.69986e+07	6.57387e+07	4.51787e+07	6.19483e+07	8.24782e+07	5.90811e+07	3.85446e+07	2.61078e+07	3.08152e+07	4.11067e+07	2.28719e+07	2.32305e+07	3.09883e+07
Com_989_neg	(2E)-4-Hydroxy-3,7-dimethyl-2,6-octadien-1-yl beta-D-glucopyranoside	C16 H28 O7	378.19	5.738	377.182	Invalid mass	No results	No results					1.74032e+07	1.50898e+07	1.56476e+07	9.1588e+06	9.41538e+06	1.00587e+07	5.47089e+06	6.29652e+06	4.83444e+06	5.95546e+06	5.19472e+06	1.26752e+07	5.59764e+06	6.48714e+06	4.14969e+06	5.56669e+06	3.30632e+06	7.29679e+06	6.4052e+06	6.19576e+06	4.89927e+06	5.67546e+06	8.65146e+06	1.18551e+07	3.08315e+07	3.53391e+07	1.74691e+07	1.91075e+07	1.97701e+07	2.35428e+07	8.40807e+06	9.18446e+06	1.0875e+07	7.918e+06	1.08681e+07	7.85095e+06	8.78144e+06
Com_1006_neg	Spinosin	C28 H32 O15	608.175	5.779	607.168	No results	No results	Full match	Phenylpropanoids and polyketides	Flavonoids	Flavonoid glycosides	Flavonoid C-glycosides	7.04216e+07	7.43812e+07	5.95669e+07	5.15915e+07	6.59641e+07	7.13477e+07	8.86369e+07	1.09167e+08	9.42467e+07	7.63492e+07	9.01027e+07	1.15393e+08	3.71652e+07	5.48413e+07	4.82526e+07	6.13354e+07	8.26204e+07	6.97628e+07	2.56467e+07	3.97551e+07	4.42377e+07	6.16997e+07	9.82373e+07	5.62063e+07	4.29976e+07	3.33513e+07	2.65981e+07	3.28639e+07	1.19482e+07	2.53583e+07	1.24147e+08	1.38217e+08	1.01858e+08	1.03122e+08	6.94803e+07	6.80028e+07	1.32698e+08
Com_1017_neg	7,8-Dihydroxycoumarin	C9 H6 O4	178.026	5.187	177.019	No results	Full match	Full match					4.3033e+07	8.14887e+07	1.11977e+08	8.25108e+07	1.61907e+07	6.09763e+07	7.85475e+06	5.92671e+06	5.85319e+06	3.08237e+06	4.47555e+06	3.59855e+06	7.48982e+06	4.65863e+06	1.02876e+07	9.9898e+06	8.82379e+06	9.23594e+06	3.15235e+06	2.49067e+06	6.74582e+06	6.69344e+06	2.38383e+07	6.24268e+06	2.5345e+07	1.48561e+07	1.7344e+07	1.10277e+07	4.88147e+06	1.05853e+07	9.11113e+06	4.83808e+07	2.52131e+07	5.39452e+06	1.49407e+08	1.89757e+07	1.4287e+07
Com_1027_neg	LPS 18:3	C24 H42 N O9 P	519.26	8.639	518.252	No results	Full match	No results	Lipids and lipid-like molecules	Glycerophospholipids	Glycerophosphoserines	Phosphatidylserines	1.93759e+07	2.10323e+07	1.30152e+07	1.1027e+07	2.63964e+07	2.36683e+07	4.20539e+07	8.59567e+07	7.92206e+07	6.96793e+07	8.55039e+07	7.40425e+07	9.76273e+07	1.71747e+08	9.00374e+07	5.11166e+07	7.45831e+07	6.99478e+07	2.76908e+08	2.34023e+08	1.38515e+08	1.67246e+08	4.34072e+07	1.25653e+08	3.24315e+07	4.8536e+07	2.68729e+07	5.6849e+07	3.86505e+07	3.72748e+07	1.75238e+07	1.02076e+07	8.73319e+06	4.06208e+07	6.70343e+06	1.06019e+07	1.6897e+07
Com_1086_neg	5-Aminovaleric acid	C5 H11 N O2	117.078	1.901	116.071	Invalid mass	No results	No results	Organic acids and derivatives	Carboxylic acids and derivatives	Amino acids, peptides, and analogues	Delta amino acids and derivatives	4.49021e+07	3.56284e+07	3.34216e+07	2.79266e+07	3.21487e+07	3.06474e+07	1.46048e+08	2.37318e+08	2.22659e+08	3.73922e+08	2.12299e+08	3.38987e+08	2.63933e+08	4.71937e+08	3.38044e+08	2.59947e+08	1.13867e+08	3.22782e+08	7.60929e+08	8.85324e+08	5.25417e+08	6.96106e+08	1.80855e+08	6.54201e+08	1.37179e+08	1.56794e+08	1.64012e+08	1.3638e+08	1.44571e+08	2.38941e+08	6.56181e+07	4.43712e+07	2.93977e+07	4.19609e+07	3.11514e+07	4.29307e+07	1.28288e+08
Com_1129_neg	Vitamin C	C6 H8 O6	176.031	5.625	175.024	No results	No results	Full match	Organoheterocyclic compounds	Dihydrofurans	Furanones	Butenolides	1.4779e+08	1.6468e+08	1.36375e+08	1.26443e+08	3.65547e+07	1.14867e+08	3.04418e+06	3.8885e+06	6.01271e+06	4.42906e+06	2.74641e+06	1.89538e+06	2.0369e+06	3.57587e+06	1.5159e+06	2.03726e+06	1.92785e+06	2.48882e+06	4.09649e+06	3.81474e+06	4.34617e+06	4.39826e+06	2.94456e+06	2.66534e+06	2.42179e+06	2.85862e+06	2.36821e+06	2.58564e+06	2.73311e+06	2.44932e+06	3.28583e+07	9.87008e+07	2.81777e+07	1.30061e+07	3.41156e+07	1.19406e+07	6.97702e+07
Com_1152_neg	Prostaglandin F3α	C20 H32 O5	398.234	8.96	397.227	Invalid mass	No results	No results	Lipids and lipid-like molecules	Fatty Acyls	Eicosanoids	Prostaglandins and related compounds	4.51497e+07	2.90089e+07	2.98476e+07	2.83196e+07	1.63901e+07	3.77078e+07	2.90353e+08	2.85405e+07	4.80053e+07	8.12235e+07	3.0696e+08	6.42126e+07	2.337e+08	2.36565e+08	5.88629e+07	9.1624e+07	5.82047e+07	2.69723e+08	4.30181e+07	1.91668e+08	2.92363e+07	6.28994e+07	1.27178e+07	5.28383e+07	2.16336e+07	6.22914e+07	3.96932e+08	7.9738e+07	3.17768e+08	5.30563e+07	3.9015e+07	1.94147e+08	1.37186e+07	5.22799e+07	2.02308e+08	3.30878e+07	4.59146e+07
Com_1171_neg	4-Hydroxybenzoic acid	C7 H6 O3	138.031	5.989	137.024	Invalid mass	Invalid mass	No results	Benzenoids	Benzene and substituted derivatives	Benzoic acids and derivatives	Hydroxybenzoic acid derivatives	2.34277e+07	4.68215e+07	2.7647e+07	2.91536e+07	4.79772e+07	3.41735e+07	3.08939e+07	3.58678e+07	2.85512e+07	2.46122e+07	2.86335e+07	2.62524e+07	2.84108e+07	1.81749e+07	2.20379e+07	3.37764e+07	3.25298e+07	4.5195e+07	5.67531e+07	5.30986e+07	4.48327e+07	1.13227e+08	2.96036e+07	2.54895e+07	3.38279e+07	3.01991e+07	2.51836e+07	2.49943e+07	3.10693e+07	3.05726e+07	3.33982e+07	3.288e+07	2.62392e+07	4.90536e+07	2.48363e+07	2.83083e+07	3.60998e+07
Com_1180_neg	LPI 16:0	C25 H49 O12 P	572.297	10.087	571.29	No results	Full match	No match	Lipids and lipid-like molecules	Glycerophospholipids	Glycerophosphoinositols	Phosphatidylinositols	1.66922e+07	1.4485e+07	1.50945e+07	1.42474e+07	3.27998e+07	1.61081e+07	3.11646e+07	3.89279e+07	3.17808e+07	4.88111e+07	3.94782e+07	4.10963e+07	4.13222e+07	4.50615e+07	3.81737e+07	2.73266e+07	3.15315e+07	5.42174e+07	2.68831e+07	1.24513e+07	2.73337e+07	3.04116e+07	2.01915e+07	4.52803e+07	3.14422e+07	3.90168e+07	2.71258e+07	4.39207e+07	3.84258e+07	3.88871e+07	1.68134e+08	2.97664e+07	8.03342e+07	3.38105e+08	4.62073e+07	1.36884e+08	2.53252e+08
Com_1187_neg	Sorbic acid	C6 H8 O2	112.052	5.314	269.103	No results	No results	Full match	Lipids and lipid-like molecules	Fatty Acyls	Fatty acids and conjugates	Medium-chain fatty acids	1.97745e+06	1.79836e+06	1.80323e+06	1.68666e+06	5.79543e+06	1.67153e+06	2.4661e+07	2.17647e+07	1.19885e+07	2.63373e+06	9.51305e+06	1.84123e+07	7.05556e+07	1.10674e+08	5.76949e+07	1.01732e+08	5.31222e+07	6.68206e+07	1.623e+08	1.88651e+07	7.71338e+07	1.24136e+08	1.07944e+08	1.13741e+08	1.3141e+08	1.15396e+08	8.43128e+07	1.27211e+08	1.63173e+08	1.27059e+08	1.31352e+06	3.97178e+07	1.78987e+06	4.3434e+06	5.24878e+06	3.53189e+06	2.05567e+07
Com_1193_neg	Salicylic acid O-glucoside	C13 H16 O8	300.085	4.832	299.077	No results	No results	Full match					5.38855e+07	4.93518e+07	5.36971e+07	5.15254e+07	1.20495e+08	4.80196e+07	5.24318e+07	5.59209e+07	7.09758e+07	7.93209e+07	6.90055e+07	1.1205e+08	5.18449e+07	5.89039e+07	5.52648e+07	6.72835e+07	6.41966e+07	7.07651e+07	2.56143e+07	5.67225e+07	4.10854e+07	4.84905e+07	6.80124e+07	4.67672e+07	1.63771e+08	1.00347e+08	6.62402e+07	5.16691e+07	3.66271e+07	7.0767e+07	1.07919e+08	1.04168e+08	8.38894e+07	1.2689e+08	7.35211e+07	8.49269e+07	1.39241e+08
Com_1314_neg	LPA 16:1	C19 H37 O7 P	408.228	9.55	407.221	No results	Full match	No results	Lipids and lipid-like molecules	Glycerophospholipids	Glycerophosphates	1,2-diacylglycerol-3-phosphates	1.43496e+08	1.8186e+08	9.01077e+07	8.99055e+07	5.07836e+07	1.74357e+08	1.53127e+08	1.08082e+08	2.02112e+08	1.71755e+08	1.91121e+08	2.52515e+08	1.75206e+08	1.72116e+08	1.01012e+08	1.85161e+08	1.81194e+08	1.98408e+08	2.02742e+07	3.25611e+07	3.33756e+07	2.32321e+07	9.74368e+07	6.78151e+07	1.12518e+08	2.33586e+08	2.0224e+08	1.93252e+08	1.68558e+08	2.2098e+08	2.92666e+08	8.25724e+07	1.55769e+08	8.24189e+07	2.54068e+07	4.64131e+07	2.28406e+08
Com_1316_neg	PA 16:0_18:3	C37 H67 O8 P	670.459	9.893	669.451	No results	Full match	No results					2.79235e+07	3.9788e+07	5.83255e+07	9.8203e+07	6.49754e+08	2.51457e+08	1.99596e+08	2.4899e+08	9.11336e+07	8.08985e+07	7.91095e+07	2.91063e+07	1.75913e+08	2.74713e+08	9.99722e+08	5.88669e+08	1.34569e+08	3.15154e+08	3.11029e+08	1.2586e+08	1.45978e+07	8.73923e+06	9.08103e+06	5.64356e+06	6.13062e+06	1.16546e+09	3.58721e+08	3.69168e+07	6.03754e+08	1.08451e+08	3.71008e+07	3.63383e+07	4.45029e+07	3.51703e+08	5.19455e+08	4.37186e+08	1.05303e+08
Com_1337_neg	Prostaglandin H2	C20 H32 O5	334.212	7.203	333.205	Invalid mass	No results	No results	Lipids and lipid-like molecules	Fatty Acyls	Eicosanoids	Prostaglandins and related compounds	2.10696e+07	1.13107e+07	7.99386e+06	1.27953e+07	4.73903e+06	8.18543e+06	2.02355e+06	752399	6.57928e+06	6.22467e+06	7.85412e+06	3.18315e+06	3.31907e+06	2.71643e+06	3.95854e+06	1.15054e+06	851127	2.60216e+06	4.39903e+06	7.99515e+06	4.91517e+06	1.04761e+07	917145	3.46418e+06	879444	1.01106e+06	1.30661e+06	3.59298e+06	1.93425e+07	1.80961e+06	1.88657e+07	9.16018e+06	2.26391e+07	8.64441e+06	7.06906e+06	1.03358e+07	8.76319e+06
Com_1394_neg	Plantagoside	C21 H22 O12	466.111	5.546	465.104	No results	No results	Full match	Phenylpropanoids and polyketides	Flavonoids	Flavonoid glycosides	Flavonoid O-glycosides	4.51127e+07	2.07068e+07	2.23346e+07	3.07666e+07	1.47861e+06	1.50773e+07	3.44127e+07	6.10231e+07	4.34885e+07	4.1215e+07	3.90712e+07	3.36605e+07	4.14442e+07	1.88187e+07	2.98217e+07	4.08669e+07	5.09154e+07	3.10989e+07	3.45835e+06	8.37759e+06	1.82276e+07	1.40131e+07	7.45842e+07	2.07513e+07	4.63702e+07	1.47818e+08	8.37907e+07	9.72477e+07	2.95501e+07	1.38279e+08	4.96727e+07	5.54344e+07	5.83569e+07	1.13329e+06	6.38734e+07	1.31513e+07	6.92247e+07
Com_1405_neg	Gluconolactone	C6 H10 O6	178.047	5.222	177.04	No results	No results	Full match	Organic oxygen compounds	Organooxygen compounds	Carbohydrates and carbohydrate conjugates	Gluconolactones	1.51496e+07	1.06518e+07	6.3175e+06	7.80378e+06	1.02098e+07	1.36773e+07	1.62327e+07	7.29755e+07	6.33714e+07	8.04394e+07	8.23997e+07	8.31287e+07	7.93566e+07	7.73503e+07	8.27207e+07	8.12334e+07	7.4923e+07	9.05445e+07	4.93837e+07	5.88095e+07	5.74339e+07	5.27723e+07	7.05784e+07	5.66077e+07	1.23376e+07	5.0923e+07	2.32028e+07	4.16186e+07	7.51304e+07	5.40874e+07	5.40653e+07	2.60189e+07	1.1864e+08	4.66071e+07	1.9153e+07	3.6669e+07	4.20589e+07
Com_1424_neg	(+)-Usniacin	C18 H16 O7	344.09	8.521	343.082	No results	Full match	Full match					4.76714e+06	2.44587e+06	3.6358e+06	3.39978e+06	2.39826e+06	452808	528514	601679	944919	439591	504347	475165	509732	525921	520392	557262	612959	509477	420506	5.09772e+06	434307	1.04747e+06	1.27119e+06	1.25102e+06	657457	1.55004e+06	698017	804342	474509	514872	2.0015e+07	1.48467e+07	2.95057e+07	4.77797e+06	1.22148e+07	2.90891e+07	1.62064e+08
Com_1439_neg	Estrone sulfate	C18 H22 O5 S	350.121	5.455	349.114	Invalid mass	No results	No results	Lipids and lipid-like molecules	Steroids and steroid derivatives	Sulfated steroids	Sulfated steroids	3.25424e+06	1.38928e+06	1.73961e+06	3.5019e+06	1.4294e+06	1.47121e+06	7.34487e+06	1.04496e+07	1.09811e+07	2.12401e+07	1.20856e+07	2.25966e+07	4.71814e+07	6.67339e+07	3.13635e+07	3.33662e+07	1.28721e+07	3.68528e+07	4.99685e+07	6.31131e+07	4.30247e+07	4.46042e+07	2.18232e+07	3.77704e+07	2.78507e+07	4.80721e+07	2.28076e+07	2.12064e+07	5.18134e+07	2.71347e+07	5.05363e+06	4.34149e+06	3.48925e+06	6.48937e+06	4.84033e+06	9.26613e+06	1.36459e+07
Com_1440_neg	3-Hydroxybenzoic acid	C7 H6 O3	138.031	4.832	137.024	Invalid mass	Invalid mass	No results	Benzenoids	Benzene and substituted derivatives	Benzoic acids and derivatives	Hydroxybenzoic acid derivatives	6.54084e+07	5.83107e+07	6.36498e+07	5.95449e+07	1.26489e+08	6.25518e+07	6.98139e+07	6.92282e+07	9.38808e+07	9.38558e+07	8.71743e+07	1.2923e+08	6.02609e+07	7.39002e+07	6.62813e+07	8.20624e+07	7.77469e+07	9.08724e+07	5.41318e+07	7.5157e+07	6.46377e+07	5.34998e+07	8.58058e+07	6.46257e+07	1.6706e+08	1.11023e+08	9.47387e+07	7.60281e+07	6.56732e+07	8.24859e+07	1.14736e+08	1.11478e+08	8.62174e+07	1.25631e+08	8.63049e+07	9.98673e+07	1.41691e+08
Com_1444_neg	11β-Prostaglandin E2	C20 H32 O5	334.212	8.069	333.205	Invalid mass	No results	No results	Lipids and lipid-like molecules	Fatty Acyls	Eicosanoids	Prostaglandins and related compounds	489427	210274	204441	336153	627769	193489	240075	345582	240455	237202	277290	421187	1.11081e+07	1.55795e+06	733262	686441	316507	291473	6.92144e+07	9.43302e+07	1.0423e+07	3.00905e+07	883894	3.33573e+07	312685	360952	420718	1.97416e+06	2.64215e+06	342961	847381	422467	797615	5.93832e+06	394133	2.96659e+06	796789
Com_1456_neg	PC 16:0_20:4	C44 H80 N O8 P	827.569	11.598	826.562	No results	Invalid mass	No results					594544	545566	980029	1.1251e+06	1.17015e+06	893442	1.13591e+06	1.1909e+06	1.23081e+06	1.1955e+06	1.07821e+06	973571	1.12251e+06	979401	829877	688223	621792	768048	631745	628382	1.77792e+06	4.40958e+08	5.67767e+08	1.34465e+06	839256	689099	589537	769964	943062	792731	491048	505510	925347	840093	648422	741230	628053
Com_1476_neg	SM 8:1;2O/26:0	C39 H79 N2 O6 P	748.575	10.4	747.567	No results	Invalid mass	No results					646317	630936	652819	539022	657064	559786	664222	815259	640402	967881	675683	694778	718854	590575	734294	900613	646452	816704	657533	459150	2.45575e+06	3.17276e+08	5.04186e+08	1.07165e+06	825385	700892	804778	756937	1.10017e+06	806338	517598	540829	498556	446442	484802	466357	661037
Com_1477_neg	Bavachalcone	C20 H20 O4	338.158	5.527	337.151	No results	Invalid mass	No results					2.05477e+07	1.47837e+07	1.95612e+07	1.75799e+07	6.31669e+07	1.39849e+07	1.52815e+07	2.30699e+07	1.74411e+07	1.76717e+07	1.85352e+07	3.71344e+07	1.54176e+07	1.23436e+07	1.36733e+07	1.76538e+07	2.33072e+07	2.11937e+07	7.71876e+06	1.11495e+07	9.25289e+06	1.13956e+07	2.85817e+07	1.47045e+07	1.25081e+08	1.17463e+07	8.75136e+06	1.0562e+07	1.69076e+07	1.103e+07	6.04765e+07	6.31194e+07	5.60799e+07	7.08216e+07	5.80157e+07	4.53648e+07	7.63011e+07
Com_1483_neg	Terephthalic acid	C8 H6 O4	166.026	5.461	165.019	No results	No results	Full match	Organic acids and derivatives	Carboxylic acids and derivatives	Dicarboxylic acids and derivatives	Dicarboxylic acids and derivatives	1.26833e+07	1.5433e+07	1.61024e+07	2.7644e+07	1.95262e+07	1.37615e+07	2.1185e+07	2.43466e+07	2.03811e+07	2.41807e+07	2.25269e+07	2.81241e+07	2.10398e+07	1.46253e+07	2.52888e+07	2.16786e+07	2.47322e+07	3.19272e+07	1.84533e+07	2.99524e+07	1.92577e+07	2.30915e+07	2.95227e+07	2.3322e+07	2.73677e+07	4.10047e+07	3.25659e+07	2.92134e+07	5.70853e+07	4.10967e+07	4.94311e+07	4.80614e+07	8.2922e+07	5.6819e+07	6.68891e+07	7.22343e+07	4.30547e+07
Com_1487_neg	JWH 250 N-pentanoic acid metabolite	C22 H23 N O4	730.324	6.98	729.317	Invalid mass	No results	No results	Organoheterocyclic compounds	Indoles and derivatives	Phenylacetylindoles	Phenylacetylindoles	7.07372e+07	7.43309e+07	2.90598e+07	8.79325e+07	3.06974e+06	2.25719e+07	7.23435e+06	2.67528e+06	9.8084e+06	1.61446e+07	2.58501e+07	9.40242e+06	363059	320051	2.53702e+06	326388	648916	1.89875e+06	349127	406994	355001	400091	361870	356056	529581	334937	448206	435237	1.08461e+07	1.59248e+06	3.12991e+07	7.76617e+06	2.32224e+07	4.83918e+06	3.87634e+06	9.5061e+06	8.9254e+07
Com_1501_neg	Nitrazepam-d5	C15 H6 [2]H5 N3 O3	286.117	4.986	285.109	Invalid mass	No results	No results					1.4618e+07	1.18667e+07	1.2329e+07	1.18251e+07	1.50252e+07	7.83585e+06	7.10928e+07	8.28131e+07	8.82721e+07	4.89296e+07	5.9298e+07	7.84648e+07	6.78764e+07	9.69204e+07	4.78968e+07	5.93668e+07	6.91989e+07	8.21758e+07	3.83494e+07	7.11075e+07	7.49055e+07	5.84615e+07	5.01466e+07	8.19402e+07	3.53827e+07	9.19314e+07	3.24273e+07	3.59628e+07	5.04213e+07	3.8845e+07	2.2888e+07	1.24913e+07	1.68876e+07	6.43732e+07	1.31911e+07	3.66772e+07	2.46389e+07
Com_1514_neg	Threonine	C4 H9 N O3	119.057	1.345	118.05	Invalid mass	Invalid mass	No results	Organic acids and derivatives	Carboxylic acids and derivatives	Amino acids, peptides, and analogues	D-alpha-amino acids	4.32066e+07	5.35808e+07	5.57301e+07	5.29289e+07	1.94399e+07	3.79214e+07	4.17101e+07	3.65106e+07	6.74461e+07	7.4894e+07	5.026e+07	8.00198e+07	4.44559e+07	5.27674e+07	6.09244e+07	5.06861e+07	4.31699e+07	5.36978e+07	8.9018e+07	1.05504e+08	4.04891e+07	6.77707e+07	4.20245e+07	6.40219e+07	2.92546e+07	3.13768e+07	3.59666e+07	3.81698e+07	6.32329e+07	3.57167e+07	4.27275e+07	4.4884e+07	3.69395e+07	2.91235e+07	2.25076e+07	1.72687e+07	3.56323e+07
Com_1559_neg	Jionoside B1	C37 H50 O20	814.29	5.593	813.283	No results	No results	Full match	Organic oxygen compounds	Organooxygen compounds	Carbohydrates and carbohydrate conjugates	Oligosaccharides	661878	520722	517919	574857	603250	467584	623741	627723	565326	517404	569853	589812	5.02381e+07	6.21061e+07	3.79694e+06	5.53962e+07	6.52947e+06	1.31927e+07	1.88647e+07	2.6337e+07	7.33502e+07	4.90989e+07	2.09946e+06	3.276e+07	1.63874e+07	3.26652e+07	3.10667e+06	2.13147e+06	7.41056e+06	2.0664e+06	491827	571833	475213	528594	520411	550395	690789
Com_1566_neg	6-(4-methoxyphenyl)pyrimidine-2,4-diamine	C11 H12 N4 O	216.1	5.671	215.092	Invalid mass	No results	No results					5.68303e+06	5.91758e+06	4.79487e+06	6.44167e+06	7.1508e+06	4.5009e+06	4.78324e+06	7.76448e+06	5.52309e+06	8.50175e+06	5.87477e+06	1.10971e+07	6.02554e+06	2.57746e+06	6.54955e+06	3.43727e+06	3.03362e+06	6.00001e+06	7.34134e+06	1.36762e+07	7.61246e+06	7.49241e+06	1.86156e+06	1.04586e+07	3.70089e+06	4.57154e+06	5.13754e+06	6.24009e+06	1.7503e+07	6.8867e+06	2.80503e+07	1.28069e+07	2.71926e+07	2.02842e+07	6.89195e+06	1.45929e+07	1.49237e+07
Com_1569_neg	Porphobilinogen	C10 H14 N2 O4	226.095	4.984	225.088	Full match	No results	No results	Organic nitrogen compounds	Organonitrogen compounds	Amines	Aralkylamines	7.78696e+06	6.8742e+06	7.15668e+06	6.27598e+06	6.71717e+06	6.40755e+06	1.26799e+07	1.75235e+07	1.5609e+07	1.81366e+07	1.59118e+07	1.64796e+07	2.40059e+07	3.63117e+07	2.27768e+07	1.83676e+07	1.67489e+07	2.76251e+07	5.31535e+07	7.16212e+07	3.65869e+07	4.32448e+07	1.8849e+07	4.85375e+07	1.59393e+07	2.23753e+07	1.456e+07	2.06215e+07	2.60314e+07	2.10866e+07	7.82489e+06	7.85078e+06	8.62453e+06	7.5818e+06	7.70586e+06	7.64281e+06	9.19149e+06
Com_1577_neg	LPA 18:4	C21 H35 O7 P	430.212	8.562	429.205	No results	Full match	No results	Lipids and lipid-like molecules	Glycerophospholipids	Glycerophosphates	1,2-diacylglycerol-3-phosphates	3.1512e+06	4.11758e+06	2.44439e+06	1.99335e+06	5.28702e+06	4.35302e+06	7.16434e+06	8.74239e+06	8.08518e+06	6.03471e+06	9.49036e+06	1.04402e+07	1.39782e+07	1.15704e+07	1.16873e+07	7.57419e+06	1.12486e+07	1.70959e+07	9.32943e+06	2.26817e+07	2.00922e+07	1.89435e+07	3.97579e+07	1.98599e+07	5.55428e+07	1.70515e+07	1.48937e+07	1.9929e+07	5.16549e+06	1.38961e+07	1.98484e+07	1.14901e+07	1.18086e+07	1.38862e+07	6.30274e+06	5.83863e+06	2.49811e+07
Com_1588_neg	Wedelolactone	C16 H10 O7	314.043	5.659	313.036	No results	Full match	Full match	Phenylpropanoids and polyketides	Isoflavonoids	Coumestans	Coumestans	6.73168e+07	1.05929e+08	3.24593e+07	2.56691e+07	1.81842e+07	1.14015e+08	5.03177e+07	2.16798e+07	6.46153e+07	6.35886e+07	4.34384e+07	4.46792e+07	2.36233e+07	9.11775e+06	3.16414e+07	3.44503e+07	1.47865e+07	6.06338e+07	4.26679e+06	3.01009e+06	4.27916e+06	4.22587e+06	1.51293e+07	3.92432e+06	2.83516e+06	1.658e+07	1.43181e+07	2.25886e+07	1.99152e+07	4.57843e+07	1.23547e+06	1.74969e+06	1.21437e+06	3.86839e+07	1.46198e+06	2.45319e+06	1.56026e+06
Com_1665_neg	Sebacic acid	C10 H18 O4	202.121	6.633	403.234	No results	No results	Full match	Lipids and lipid-like molecules	Fatty Acyls	Fatty acids and conjugates	Medium-chain fatty acids	251531	272749	242422	292487	250357	233516	226855	240489	258339	234764	227383	257083	7.09059e+06	2.57011e+06	246997	1.01068e+06	252048	236829	7.85981e+06	6.7835e+07	3.81131e+06	2.95512e+06	416501	1.83979e+07	337369	340018	245370	333970	340507	289793	298227	287515	306958	269413	238927	292386	318527
Com_1671_neg	Fumaric acid	C4 H4 O4	116.01	2.063	115.003	Invalid mass	Invalid mass	No results	Organic acids and derivatives	Carboxylic acids and derivatives	Dicarboxylic acids and derivatives	Dicarboxylic acids and derivatives	1.91813e+07	2.33177e+07	1.96848e+07	2.10378e+07	1.93772e+07	2.15111e+07	7.02605e+06	8.66684e+06	1.03841e+07	9.31584e+06	8.15706e+06	1.43607e+07	4.7983e+07	9.39303e+07	1.3502e+07	2.29669e+07	1.90197e+07	1.25129e+07	3.07407e+08	3.55223e+08	3.29167e+08	2.68522e+08	1.40145e+07	2.19501e+08	1.26953e+07	2.9145e+07	1.41931e+07	1.40751e+07	1.45877e+07	1.20734e+07	2.77439e+07	2.66975e+07	2.5262e+07	1.94427e+07	2.19312e+07	1.37406e+07	1.15751e+07
Com_1710_neg	SDB-006 N-phenyl analog	C20 H22 N2 O	306.169	5.216	305.162	Invalid mass	No results	No results	Benzenoids	Benzene and substituted derivatives	Anilides	Aromatic anilides	3.80758e+06	2.0591e+06	2.06691e+06	2.4807e+06	1.86152e+06	2.17451e+06	2.4473e+06	6.64749e+06	1.69007e+06	1.20268e+06	3.59283e+06	1.98686e+06	1.80648e+07	5.00078e+06	2.97609e+06	3.68066e+06	1.25188e+07	1.91111e+06	1.52822e+07	1.71678e+07	9.84385e+06	8.21644e+06	1.26151e+07	2.79238e+07	6.029e+06	2.01489e+07	4.21271e+07	1.62768e+07	9.01213e+07	7.76784e+07	1.94762e+06	2.01064e+06	1.66627e+06	1.69089e+06	1.53265e+06	1.48729e+06	1.34526e+07
Com_1720_neg	N-(4-chlorophenethyl)-1-adamantanecarboxamide	C19 H24 Cl N O	317.159	5.007	316.152	Invalid mass	No results	No results					6.88042e+07	5.85059e+07	5.25667e+07	3.16375e+07	7.57154e+07	5.1929e+07	9.2643e+07	1.32214e+08	1.17048e+08	2.09129e+08	1.11523e+08	1.76009e+08	1.39728e+08	1.67577e+08	1.32961e+08	1.77816e+08	1.16086e+08	1.49926e+08	1.60209e+08	2.43794e+08	1.84438e+08	1.96024e+08	1.79089e+08	1.5617e+08	8.11943e+07	9.30506e+07	8.74302e+07	7.81342e+07	1.06036e+08	1.23693e+08	7.37575e+07	5.99797e+07	6.43743e+07	7.92499e+07	4.01937e+07	5.26713e+07	5.37469e+07
Com_1790_neg	D-Pantethine	C22 H42 N4 O8 S2	554.25	5.902	553.243	Invalid mass	No results	No results	Organic acids and derivatives	Carboxylic acids and derivatives	Amino acids, peptides, and analogues	Beta amino acids and derivatives	3.82703e+07	2.64317e+07	2.90118e+07	5.76687e+06	2.03395e+07	4.05887e+07	1.60946e+07	1.72363e+07	4.10467e+07	5.73184e+07	3.06941e+07	5.35238e+07	841143	898990	1.17323e+07	1.00046e+06	1.40924e+06	2.26719e+07	7.0571e+06	804050	1.18803e+06	1.05678e+06	2.05327e+06	2.90188e+06	1.31017e+06	1.40466e+06	1.88849e+07	9.72701e+06	5.61659e+07	2.6776e+07	7.01657e+07	5.15078e+07	4.5568e+07	3.22835e+07	2.93212e+07	2.14869e+07	2.10553e+07
Com_1796_neg	8-iso-15-keto Prostaglandin E2	C20 H30 O5	386.184	6.346	385.176	Invalid mass	No results	No results	Lipids and lipid-like molecules	Fatty Acyls	Eicosanoids	Prostaglandins and related compounds	9.91754e+06	9.31796e+06	7.4745e+06	7.95057e+06	1.02579e+07	7.50329e+06	6.6921e+06	5.5805e+06	8.76295e+06	8.33178e+06	8.36014e+06	6.25801e+06	1.20778e+07	1.07729e+07	1.64239e+07	7.35296e+06	1.07518e+07	1.46325e+07	1.00997e+08	2.46339e+07	1.81969e+07	1.8113e+07	1.84541e+07	1.75971e+07	9.76306e+06	8.55674e+06	7.27354e+06	1.30974e+07	2.75184e+07	1.06752e+07	7.40181e+06	6.21601e+06	7.60378e+06	5.23841e+06	7.2882e+06	7.54006e+06	1.03234e+07
Com_1817_neg	12-epi Leukotriene B4	C20 H32 O4	318.217	7.943	363.216	Invalid mass	No results	No results					2.66724e+07	3.31069e+07	2.11028e+07	4.61865e+07	1.87447e+07	1.91734e+07	1.13475e+07	1.56932e+07	1.93383e+07	2.28569e+07	1.99705e+07	2.45661e+07	4.1181e+07	3.16038e+07	4.05957e+07	2.8582e+07	1.4905e+07	2.30713e+07	8.1083e+07	7.72095e+07	5.41624e+07	5.37697e+07	2.72403e+07	8.41558e+07	4.08985e+07	3.7068e+07	2.73953e+07	4.79305e+07	7.43407e+07	2.90951e+07	4.14681e+07	3.40442e+07	4.13627e+07	2.261e+07	2.83153e+07	2.68492e+07	3.54291e+07
Com_1822_neg	N-benzyl-N-isopropyl-N'-[4-(trifluoromethoxy)phenyl]urea	C18 H19 F3 N2 O2	352.137	5.455	351.13	Invalid mass	No results	No results					3.48821e+06	2.63358e+06	2.95886e+06	4.20241e+06	3.82703e+06	2.46365e+06	7.73953e+06	1.18744e+07	1.0766e+07	1.23567e+07	8.57906e+06	1.44042e+07	2.28894e+07	2.27526e+07	2.19868e+07	1.85335e+07	1.23751e+07	1.64995e+07	5.20487e+07	4.62856e+07	3.24797e+07	3.6458e+07	2.33415e+07	3.95226e+07	2.05942e+07	3.01843e+07	2.27686e+07	2.97018e+07	8.09043e+07	2.99045e+07	7.06291e+06	4.78433e+06	8.49172e+06	8.73296e+06	8.30602e+06	1.40897e+07	1.46675e+07
Com_1842_neg	Trolox	C14 H18 O4	250.121	5.728	249.113	Full match	No results	No results	Organoheterocyclic compounds	Benzopyrans	1-benzopyrans	1-benzopyrans	6.65709e+06	7.10059e+06	3.51027e+06	6.21129e+06	1.14472e+07	6.27678e+06	2.7586e+07	3.40459e+07	2.4941e+07	7.17695e+06	1.50014e+07	3.23913e+07	1.88331e+07	1.88803e+07	2.36456e+07	2.42073e+07	4.92374e+07	1.82026e+07	1.36395e+07	1.43532e+07	3.71375e+07	3.46018e+07	1.14797e+08	4.13839e+07	4.71872e+07	6.52171e+07	5.45024e+07	6.45761e+07	1.67712e+07	7.13101e+07	1.19033e+07	9.60067e+06	9.42076e+06	1.9495e+07	5.80859e+06	8.7869e+06	2.29129e+07
Com_1861_neg	Salidroside	C14 H20 O7	300.121	5.218	299.114	No results	Full match	Full match	Organic oxygen compounds	Organooxygen compounds	Carbohydrates and carbohydrate conjugates	O-glycosyl compounds	1.50564e+06	1.5773e+06	1.36103e+06	1.36016e+06	1.15816e+06	1.47318e+06	2.61391e+06	4.35774e+06	2.17293e+06	2.88568e+06	3.59719e+06	5.50567e+06	1.11963e+07	6.62663e+06	1.11383e+07	3.06751e+06	3.59978e+06	4.36465e+06	1.18549e+07	8.243e+06	2.7355e+07	4.25763e+06	1.70679e+07	2.60926e+07	5.76342e+06	1.03173e+07	7.19385e+06	7.50766e+06	7.9018e+06	1.39821e+07	1.55825e+06	1.456e+06	1.31828e+06	1.31882e+06	1.17529e+06	1.1398e+06	1.5923e+06
Com_1894_neg	2-Oxoadipic acid	C6 H8 O5	160.036	3.141	159.029	No results	No results	Full match	Organic acids and derivatives	Keto acids and derivatives	Medium-chain keto acids and derivatives	Medium-chain keto acids and derivatives	6.37513e+07	5.09834e+07	5.70813e+07	5.44385e+07	3.74618e+07	5.14899e+07	4.98457e+07	1.03411e+08	7.31477e+07	6.57867e+07	5.66048e+07	5.91861e+07	5.06432e+07	4.1595e+07	9.00918e+07	6.81672e+07	7.48591e+07	6.01684e+07	4.66775e+07	4.10985e+07	4.13054e+07	4.49506e+07	5.75018e+07	4.66073e+07	4.4374e+07	5.85176e+07	4.23137e+07	5.47355e+07	8.5633e+07	5.16576e+07	5.93413e+07	7.29386e+07	6.95906e+07	6.46513e+07	6.48709e+07	5.11719e+07	5.92745e+07
Com_1905_neg	8,8'-dicarboxy-1,1'-binaphthalene	C22 H14 O4	342.092	4.984	341.085	Invalid mass	No results	No results					9.13706e+06	1.32676e+07	8.36438e+06	7.12718e+06	2.14581e+06	1.83188e+07	7.7324e+06	4.03892e+06	9.26589e+06	327719	8.56846e+06	4.52437e+06	2.1435e+07	3.26041e+07	1.60319e+07	1.42517e+07	4.05376e+06	1.45786e+07	6.99923e+07	5.47848e+07	4.35711e+07	4.75169e+07	3.89759e+06	3.50911e+07	2.48096e+07	1.09e+07	1.62182e+07	1.60887e+07	2.43904e+07	9.15814e+06	4.60478e+06	5.06559e+06	2.37105e+06	5.98818e+06	4.46251e+06	2.5873e+06	449639
Com_1933_neg	Glycine anhydride	C4 H6 N2 O2	114.042	1.433	113.035	Invalid mass	No results	No results	Organic acids and derivatives	Carboxylic acids and derivatives	Amino acids, peptides, and analogues	Alpha amino acids and derivatives	1.27706e+06	785619	1.61565e+06	998392	873489	2.92322e+06	5.40129e+07	5.47157e+07	7.88243e+07	1.23357e+08	7.43901e+07	1.07584e+08	5.32711e+07	5.03261e+07	1.08776e+08	7.16663e+07	5.11496e+07	1.19735e+08	1.60329e+07	2.14302e+07	3.88181e+07	4.07839e+07	5.97993e+07	7.64764e+07	4.31839e+07	7.82292e+07	8.55601e+07	8.28326e+07	6.95095e+07	1.23668e+08	4.55954e+06	2.98613e+06	3.50357e+06	1.50879e+06	1.59342e+06	2.0204e+06	3.91691e+07
Com_1944_neg	5-Methyl-dl-tryptophan	C12 H14 N2 O2	218.105	5.417	217.098	No results	No results	Full match	Organoheterocyclic compounds	Indoles and derivatives	Indolyl carboxylic acids and derivatives	Indolyl carboxylic acids and derivatives	3.63793e+06	2.36258e+06	2.2192e+06	2.09048e+06	2.18134e+06	2.2773e+06	2.67229e+06	2.70799e+06	2.59432e+06	2.41767e+06	2.69346e+06	2.55171e+06	1.10902e+07	4.08167e+07	2.24611e+06	3.67537e+06	2.2647e+06	2.83593e+06	7.03623e+07	6.7445e+07	5.45699e+07	6.75697e+07	3.50792e+06	3.01914e+07	3.76259e+06	4.83732e+06	2.73599e+06	3.94099e+06	7.13869e+06	3.27718e+06	2.22544e+06	2.05621e+06	2.02381e+06	1.70233e+06	1.57024e+06	1.71266e+06	2.25775e+06
Com_1953_neg	Cholic acid	C24 H40 O5	408.288	6.676	407.281	Full match	No results	No results	Lipids and lipid-like molecules	Steroids and steroid derivatives	Bile acids, alcohols and derivatives	Trihydroxy bile acids, alcohols and derivatives	294061	254585	273366	287338	357775	238845	280645	282132	270993	248111	255554	290991	242414	209916	264357	246995	220271	247899	210136	241486	232877	237968	336674	233594	351789	281025	301903	309860	414715	2.98243e+06	479034	1.40605e+07	4.10148e+06	1.59642e+07	343621	379168	388535
Com_1975_neg	8-O-Acetylharpagide	C17 H26 O11	406.148	4.796	405.14	No results	Full match	Full match					4.51419e+07	3.43455e+07	2.95272e+07	3.89879e+07	5.71304e+07	2.48041e+07	2.26066e+07	1.98588e+07	2.21501e+07	1.23827e+07	1.53342e+07	2.72475e+07	1.06787e+07	6.73978e+06	1.06242e+07	1.59553e+07	2.67022e+07	9.68718e+06	2.76495e+06	4.42443e+06	1.02642e+07	6.68587e+06	2.71216e+07	7.83211e+06	2.86579e+07	3.50528e+07	4.70888e+07	3.0604e+07	2.9094e+07	4.89029e+07	3.8199e+07	6.8734e+07	6.90458e+07	4.42071e+07	1.06165e+08	5.38407e+07	4.53192e+07
Com_2040_neg	5-O-Methylvisammioside	C22 H28 O10	452.167	5.893	451.159	No results	No results	Full match	Organoheterocyclic compounds	Benzopyrans	1-benzopyrans	Furanochromones	892922	903353	830321	1.11971e+06	5.9626e+06	674018	4.33953e+06	1.76828e+07	6.03447e+06	714083	6.03776e+06	7.91252e+06	2.427e+07	1.90138e+07	3.12984e+07	2.99793e+07	4.03526e+07	1.80749e+07	2.69993e+07	2.01151e+07	4.64331e+07	5.39949e+07	1.27897e+08	4.43548e+07	6.18928e+07	7.38039e+07	5.2455e+07	6.3915e+07	1.82229e+07	8.60246e+07	2.38075e+06	1.51086e+06	1.28665e+06	7.4089e+06	998610	726970	1.21979e+06
Com_2058_neg	N-Phenylacetylglycine	C10 H11 N O3	193.073	5.639	192.066	No results	No results	Full match	Organic acids and derivatives	Carboxylic acids and derivatives	Amino acids, peptides, and analogues	N-acyl-alpha amino acids	1.72677e+06	1.16013e+06	1.16559e+06	1.66121e+06	996674	961231	5.9381e+06	1.41837e+07	9.53354e+06	7.00435e+06	8.58836e+06	1.10129e+07	2.71919e+07	2.69508e+07	2.19071e+07	2.24528e+07	1.26838e+07	1.45895e+07	5.22058e+07	5.64171e+07	5.97169e+07	4.83248e+07	3.26763e+07	4.44132e+07	1.84661e+07	2.37525e+07	1.49074e+07	3.18447e+07	2.24216e+07	3.78213e+07	2.37074e+06	3.62781e+06	3.27343e+06	2.4077e+06	2.23675e+06	1.84467e+06	3.31281e+06
Com_2100_neg	D-α-Hydroxyglutaric acid	C5 H8 O5	148.036	2.139	147.029	Invalid mass	Invalid mass	No results	Organic acids and derivatives	Hydroxy acids and derivatives	Short-chain hydroxy acids and derivatives	Short-chain hydroxy acids and derivatives	8.84356e+07	8.66261e+07	5.51135e+07	7.61792e+07	7.74101e+07	6.30774e+07	1.16005e+08	1.62452e+08	1.37482e+08	8.82392e+07	1.1048e+08	1.43164e+08	2.57611e+08	3.11966e+08	1.97951e+08	2.18461e+08	1.84341e+08	1.72327e+08	4.62871e+08	3.93154e+08	4.32062e+08	4.64967e+08	1.47009e+08	3.98703e+08	7.31848e+07	1.45185e+08	5.9217e+07	1.0001e+08	1.83901e+08	1.49987e+08	7.92114e+07	6.11113e+07	8.42785e+07	1.07884e+08	8.30947e+07	7.6174e+07	7.55483e+07
Com_2103_neg	Prostaglandin K1	C20 H32 O5	334.212	7.31	333.205	Invalid mass	No results	No results	Lipids and lipid-like molecules	Fatty Acyls	Eicosanoids	Prostaglandins and related compounds	2.19128e+07	1.13664e+07	1.137e+07	1.04187e+07	4.76868e+07	1.0253e+07	5.538e+06	3.16951e+06	6.8664e+06	6.12011e+06	5.48845e+06	6.91085e+06	6.56035e+06	8.2018e+06	8.75288e+06	4.54267e+06	1.6689e+06	4.38566e+06	1.50515e+07	1.13919e+07	8.9923e+06	1.32854e+07	2.16374e+06	1.62369e+07	8.35012e+06	1.96912e+06	8.90575e+06	7.05479e+06	2.9574e+07	8.43369e+06	5.32091e+07	2.72292e+07	4.51254e+07	6.1112e+07	3.26938e+07	4.31895e+07	2.21977e+07
Com_2140_neg	3-Phenoxybenzoic acid	C13 H10 O3	214.063	6.677	213.055	Full match	No results	No results	Benzenoids	Benzene and substituted derivatives	Diphenylethers	Diphenylethers	234130	201688	230635	254634	466163	199421	214000	227099	228633	209327	198854	245505	202254	177104	291161	208386	2.10351e+06	209149	177289	423894	221258	785349	674224	445461	296800	302217	236537	484486	324790	265156	2.02195e+07	3.1739e+07	4.53137e+07	1.74906e+07	3.17868e+07	3.16665e+07	2.03788e+07
Com_2252_neg	Oxoamide	C10 H12 N2 O2	192.089	4.724	191.082	Full match	No results	No results	Organic oxygen compounds	Organooxygen compounds	Carbonyl compounds	Aryl alkyl ketones	7.0361e+06	2.02878e+06	4.83877e+06	7.22465e+06	3.86669e+06	2.62084e+06	1.78298e+06	1.0353e+06	1.12233e+06	991171	1.38203e+06	1.47625e+06	9.47627e+06	1.86893e+07	2.50316e+06	1.32035e+07	3.23846e+06	1.66499e+06	8.98291e+07	7.15984e+06	2.38991e+06	3.34854e+06	2.10063e+06	7.4581e+06	5.37483e+06	6.39015e+06	9.72977e+06	2.78059e+07	1.89619e+07	7.72731e+06	1.00648e+07	7.61378e+06	1.01085e+07	9.09498e+07	1.71306e+07	8.02676e+06	6.53326e+07
Com_2264_neg	3-O-p-coumaroyl quinic acid O-hexoside	C22 H28 O13	500.153	5.534	499.146	No results	No results	Full match					1.19753e+07	8.82649e+06	8.43351e+06	1.26895e+07	5.12116e+07	6.06432e+06	1.27156e+07	5.34745e+07	1.32863e+07	1.02868e+07	5.30386e+07	3.97677e+07	1.5612e+07	3.89731e+06	2.08852e+07	1.11012e+07	2.87615e+07	1.13049e+07	3.34443e+06	4.40155e+06	8.62989e+06	5.20154e+06	2.46114e+07	7.91525e+06	1.19873e+07	1.30882e+07	1.72809e+07	1.45489e+07	1.6546e+07	1.43574e+07	8.38214e+06	1.51509e+07	1.10259e+07	2.3775e+07	1.74308e+07	1.08045e+07	1.63774e+07
Com_2272_neg	alpha-Zearalanol	C18 H26 O5	322.178	6.347	321.171	No results	No results	Full match	Phenylpropanoids and polyketides	Macrolides and analogues	Not available	Macrolides and analogues	2.4401e+07	1.42227e+07	1.37382e+07	1.8999e+07	2.08543e+07	1.27124e+07	1.06918e+07	1.79743e+07	1.85269e+07	3.33832e+07	1.6817e+07	3.68874e+07	9.53976e+06	2.67444e+06	8.00182e+06	6.01019e+06	6.86253e+06	1.11667e+07	4.25087e+06	5.42967e+06	7.27567e+06	6.50446e+06	9.0692e+06	7.18294e+06	9.79509e+06	4.62136e+06	1.1112e+07	1.02737e+07	2.61511e+07	1.66327e+07	6.41586e+07	3.80932e+07	5.19674e+07	1.88261e+07	1.67546e+07	3.05993e+07	4.91684e+07
Com_2292_neg	Caffeine	C8 H10 N4 O2	194.078	1.418	193.071	Invalid mass	No match	No match	Organoheterocyclic compounds	Imidazopyrimidines	Purines and purine derivatives	Xanthines	2.06841e+07	1.37663e+07	1.76762e+07	3.10806e+07	6.31435e+06	1.34161e+07	2.62665e+07	2.82449e+07	2.67194e+07	4.1839e+07	1.94106e+07	2.80761e+07	1.64656e+07	5.65198e+06	1.64799e+07	1.73194e+07	2.6174e+07	2.6647e+07	4.58245e+06	7.62716e+06	8.03905e+06	5.73411e+06	2.94272e+07	5.87096e+06	3.12539e+07	3.93376e+07	3.7849e+07	2.42886e+07	1.46498e+07	2.58471e+07	3.9069e+07	2.23027e+07	3.81185e+07	1.02968e+07	1.49316e+07	9.31306e+06	3.65029e+07
Com_2328_neg	Citramalic acid	C5 H8 O5	148.036	1.411	147.029	No results	Invalid mass	No results	Lipids and lipid-like molecules	Fatty Acyls	Fatty acids and conjugates	Hydroxy fatty acids	5.17561e+07	5.15007e+07	5.12168e+07	4.57829e+07	5.52829e+07	4.04192e+07	1.2322e+07	2.25252e+07	2.5523e+07	3.22606e+07	1.31853e+07	2.10212e+07	6.52261e+06	5.72141e+06	1.03963e+07	1.16777e+07	1.22264e+07	1.80849e+07	4.91294e+07	6.51148e+06	3.3667e+07	1.19054e+07	1.08683e+07	1.08286e+07	1.13622e+07	1.3267e+07	1.27658e+07	1.41248e+07	1.83099e+07	1.27634e+07	4.86589e+07	7.86812e+07	5.59743e+07	6.50699e+07	3.28204e+07	4.73471e+07	4.15439e+07
Com_2333_neg	15-Deoxy-Δ12,14-prostaglandin D2	C20 H30 O4	316.202	7.848	315.194	Invalid mass	No results	No results	Lipids and lipid-like molecules	Fatty Acyls	Eicosanoids	Prostaglandins and related compounds	6.18177e+06	6.08594e+06	3.71689e+06	7.09341e+06	3.62821e+06	3.83136e+06	1.83983e+06	2.19271e+06	2.92091e+06	5.83858e+06	3.62334e+06	5.75077e+06	3.30873e+06	2.39739e+06	3.02454e+06	2.26052e+06	1.13677e+06	2.5302e+06	4.57368e+06	6.14691e+06	3.33559e+06	6.14567e+06	1.37131e+06	4.03591e+06	1.94586e+06	1.80292e+06	2.467e+06	4.95543e+06	7.13145e+06	3.43155e+06	1.20193e+07	7.04629e+06	1.12739e+07	4.47536e+06	3.86872e+06	4.23726e+06	6.03012e+06
Com_2339_neg	6''-o-acetylgenistin	C23 H22 O11	474.117	5.688	473.11	No results	No results	Full match	Phenylpropanoids and polyketides	Isoflavonoids	Isoflavonoid O-glycosides	Isoflavonoid O-glycosides	9.36654e+06	9.26788e+06	8.16801e+06	8.35859e+06	1.13385e+07	7.30834e+06	6.53367e+06	8.6161e+06	9.74333e+06	9.2936e+06	9.92923e+06	1.06325e+07	6.28612e+06	4.02286e+06	6.06308e+06	9.41863e+06	6.92166e+06	1.04738e+07	2.13358e+06	2.67097e+06	2.43607e+06	5.80775e+06	7.13369e+06	5.18454e+06	2.46973e+07	1.15141e+07	7.31662e+06	1.06817e+07	6.26081e+06	1.13555e+07	2.13015e+07	2.64452e+07	2.16981e+07	9.87699e+06	1.81596e+07	1.48023e+07	2.49661e+07
Com_2363_neg	Catalpol	C15 H22 O10	362.122	4.972	361.114	No results	No results	Full match	Organic oxygen compounds	Organooxygen compounds	Carbohydrates and carbohydrate conjugates	O-glycosyl compounds	2.18456e+07	2.05421e+07	1.76926e+07	1.73852e+07	2.07086e+07	1.85508e+07	2.09196e+07	2.73824e+07	2.54827e+07	2.41809e+07	2.2901e+07	2.39908e+07	2.67099e+07	3.28421e+07	2.51401e+07	2.7549e+07	2.86863e+07	2.33315e+07	2.33299e+07	2.55792e+07	2.72565e+07	2.55512e+07	3.58764e+07	2.21361e+07	1.97513e+07	4.09143e+07	3.09691e+07	2.94483e+07	1.66771e+07	3.75409e+07	3.44882e+07	3.23432e+07	3.32071e+07	1.90161e+07	2.14034e+07	2.03317e+07	4.28137e+07
Com_2369_neg	3-Butylidenephthalide	C12 H12 O2	188.083	5.527	187.076	No results	No results	Full match	Organoheterocyclic compounds	Isocoumarans	Isobenzofuranones	Isobenzofuranones	8.38534e+07	5.7605e+07	1.42056e+07	4.32791e+07	1.31296e+07	3.98214e+07	4.09562e+07	1.79306e+07	6.39362e+07	4.36602e+07	4.56195e+07	1.63728e+07	1.89514e+06	2.6584e+06	1.31283e+07	2.21192e+06	7.58107e+06	1.63061e+07	3.95127e+06	3.65319e+06	3.90541e+06	3.12235e+06	3.15901e+06	2.41831e+06	3.3655e+06	2.70498e+06	3.86269e+06	3.73315e+06	6.03286e+07	2.23492e+07	3.50027e+07	2.37244e+07	2.32758e+07	1.03919e+07	4.69022e+06	8.55023e+06	3.53584e+07
Com_2382_neg	Salvinorin B	C21 H26 O7	390.175	4.991	389.168	Invalid mass	No results	No results	Lipids and lipid-like molecules	Prenol lipids	Terpene lactones	Diterpene lactones	3.59787e+07	3.64907e+07	2.10927e+07	2.23258e+07	1.23558e+07	2.58005e+07	2.47381e+07	2.62483e+07	3.24668e+07	2.51642e+07	2.49668e+07	3.7493e+07	1.86752e+07	1.85514e+07	2.21975e+07	1.89809e+07	2.25056e+07	2.38461e+07	8.59524e+06	1.34895e+07	2.01278e+07	1.47537e+07	2.50325e+07	3.85918e+06	1.38175e+07	2.02686e+07	1.30846e+07	1.06364e+07	1.68562e+07	2.59605e+07	2.91738e+07	1.8929e+07	1.95335e+07	1.43221e+07	6.38823e+06	7.85439e+06	1.5604e+07
Com_2453_neg	Parishin B	C32 H40 O19	728.219	5.61	727.211	No results	No results	Full match	Organic oxygen compounds	Organooxygen compounds	Carbohydrates and carbohydrate conjugates	Phenolic glycosides	1.53581e+07	1.26032e+07	6.35961e+06	6.79255e+06	5.49598e+07	1.36708e+07	1.21174e+07	1.81347e+07	1.72985e+07	1.52044e+07	1.48572e+07	4.82369e+07	1.71136e+07	1.01873e+07	2.16548e+07	1.80859e+07	1.44025e+07	1.92126e+07	7.87313e+06	1.25069e+07	1.96139e+07	2.14136e+07	2.45818e+07	1.03048e+07	3.83312e+07	2.89551e+07	2.65332e+07	2.2151e+07	4.68936e+07	3.93053e+07	1.98653e+07	3.41227e+07	1.13924e+06	3.05926e+07	3.03914e+06	3.55148e+07	1.72227e+07
Com_2460_neg	7-Methylxanthine	C6 H6 N4 O2	166.047	7.785	165.04	Invalid mass	Invalid mass	No match	Organoheterocyclic compounds	Imidazopyrimidines	Purines and purine derivatives	Xanthines	1.13583e+07	1.08775e+07	1.16173e+07	1.07309e+07	1.36245e+07	1.03803e+07	1.23691e+07	1.61481e+07	1.68105e+07	1.62002e+07	1.55041e+07	1.64004e+07	1.93625e+07	1.2462e+07	1.65685e+07	1.88826e+07	1.45872e+07	1.66198e+07	1.80205e+07	1.04758e+07	1.50631e+07	1.6215e+07	2.03535e+07	1.43465e+07	1.97652e+07	2.00588e+07	1.57693e+07	1.60956e+07	2.58107e+07	2.04589e+07	1.20776e+07	1.61811e+07	1.42891e+07	1.749e+07	1.4929e+07	1.47136e+07	1.59167e+07
Com_2469_neg	2-(1H-1,2,3-benzotriazol-1-yl)-N-(2,3-dihydro-1H-inden-2-yl)acetamide	C17 H16 N4 O	292.135	5.734	291.128	Invalid mass	No results	No results					743396	579519	615444	595619	941545	514123	800899	773849	790794	689278	746830	832526	646518	800461	725220	811984	974713	795887	764624	739504	903874	987220	1.53999e+06	838187	1.58876e+06	1.65794e+06	1.61269e+06	1.64087e+06	910582	1.742e+06	560431	621868	532676	647522	3.18459e+06	671388	3.86367e+06
Com_2473_neg	N-p-Coumaroyl putrescine	C13 H18 N2 O2	234.137	5.058	233.129	No results	No results	Full match	Phenylpropanoids and polyketides	Cinnamic acids and derivatives	Hydroxycinnamic acids and derivatives	Coumaric acids and derivatives	1.64325e+07	1.37489e+06	1.49101e+06	3.528e+06	1.23436e+07	1.26808e+06	1.0746e+06	889993	3.44047e+06	384439	1.04724e+06	6.5862e+06	2.28893e+07	3.50294e+06	1.73822e+07	2.90783e+06	1.27098e+07	1.04736e+06	5.41234e+06	4.82239e+06	1.6508e+07	4.90648e+06	1.73247e+07	3.46886e+06	4.2364e+06	1.5741e+07	4.54435e+06	1.57783e+07	1.60278e+07	7.47588e+06	953658	1.86974e+06	684232	2.28903e+06	875698	2.25663e+06	871569
Com_2511_neg	PMeOH 18:3_18:3	C40 H67 O8 P	706.458	11.646	705.451	No results	Full match	No results					657315	619160	1.01807e+06	2.8362e+07	3.91524e+07	4.95792e+07	5.29458e+07	1.23826e+06	4.64975e+07	6.75765e+07	1.65083e+08	8.34502e+07	6.93606e+07	1.30864e+08	3.48084e+07	715893	664957	879249	694067	720746	555033	544445	811129	525507	859695	777032	660725	818531	998464	973517	553977	589273	961263	4.59688e+07	3.70033e+07	853306	652430
Com_2552_neg	Dodecanedioic acid	C12 H22 O4	184.146	6.479	229.144	Invalid mass	Invalid mass	No results	Lipids and lipid-like molecules	Fatty Acyls	Fatty acids and conjugates	Medium-chain fatty acids	2.19475e+07	2.23517e+07	1.74264e+07	1.81698e+07	1.29785e+07	1.8744e+07	9.2485e+06	1.12339e+07	1.42538e+07	1.92193e+07	1.11699e+07	1.71135e+07	1.65835e+07	1.1572e+07	9.62999e+06	8.55336e+06	8.7176e+06	1.10396e+07	2.40775e+07	5.2755e+07	2.93462e+07	2.8379e+07	1.17406e+07	2.65073e+07	6.78698e+06	1.23016e+07	6.97037e+06	1.20981e+07	2.03465e+07	1.10203e+07	4.40037e+07	4.04054e+07	3.55063e+07	1.75346e+07	1.76302e+07	2.00839e+07	2.36768e+06
Com_2563_neg	Kaempferitrin	C27 H30 O14	578.164	5.358	577.157	Full match	No results	Full match	Phenylpropanoids and polyketides	Flavonoids	Flavonoid glycosides	Flavonoid-7-O-glycosides	3.75108e+06	3.5854e+06	5.71215e+06	6.22396e+06	2.0704e+06	3.03788e+06	4.18586e+06	5.36967e+06	5.83417e+06	1.17503e+07	7.91696e+06	4.62549e+06	2.16774e+06	1.85672e+06	2.13188e+06	2.42766e+06	2.28797e+06	2.69209e+06	1.58473e+06	1.51189e+06	2.36622e+06	1.75405e+06	3.55153e+06	1.77401e+06	1.68513e+08	7.98342e+06	6.80494e+06	6.40839e+06	4.40242e+06	7.6792e+06	6.63204e+06	6.43619e+06	4.92639e+06	5.76109e+06	1.27756e+07	5.77233e+06	4.24307e+06
Com_2611_neg	delta-Tridecalactone	C13 H24 O2	212.177	7.071	211.17	No results	No results	Full match	Organoheterocyclic compounds	Lactones	Delta valerolactones	Delta valerolactones	279234	294736	272413	359884	421352	273630	271786	303400	252622	256553	252480	259653	9.61693e+06	1.69906e+06	254775	284694	197571	239158	3.9351e+06	4.79327e+07	8.71197e+06	2.07826e+07	264466	1.96103e+07	293502	245820	238804	270488	362186	298676	531751	359640	450484	520699	387474	420754	433830
Com_2640_neg	Indole-3-carboxylic acid	C9 H7 N O2	161.047	5.703	160.04	No results	No results	Full match	Organoheterocyclic compounds	Indoles and derivatives	Indolecarboxylic acids and derivatives	Indolecarboxylic acids and derivatives	3.83533e+06	3.37524e+06	4.60328e+06	3.97298e+06	3.65796e+06	2.44571e+06	5.02309e+06	5.35668e+06	5.18508e+06	2.79959e+06	2.87777e+06	6.84162e+06	1.59903e+07	1.16609e+07	1.14859e+07	1.50016e+07	1.45909e+07	1.01825e+07	3.34358e+07	5.38793e+07	2.57843e+07	3.45706e+07	1.13931e+07	3.19429e+07	2.02126e+07	2.81269e+07	1.51293e+07	1.99023e+07	1.76089e+07	1.98262e+07	6.33602e+06	6.86018e+06	6.27465e+06	6.17623e+06	6.81249e+06	3.55315e+06	1.02367e+07
Com_2641_neg	N7-Methylguanosine	C11 H17 N5 O5	299.122	1.35	298.114	No results	No results	Full match	Nucleosides, nucleotides, and analogues	Purine nucleosides	Not available	Purine nucleosides	1.21004e+07	2.00236e+07	1.99201e+07	2.02432e+07	1.29473e+06	8.40357e+06	1.74871e+06	3.6775e+06	1.17314e+07	6.06938e+06	2.05624e+06	7.59575e+06	729288	2.74555e+06	1.36897e+06	502577	3.42831e+06	1.64136e+06	560794	1.04501e+06	554807	208674	460934	653218	225533	248396	217199	280187	1.1808e+06	240045	1.6149e+07	8.95354e+06	6.4358e+06	7.83143e+06	2.04216e+06	5.27764e+06	1.40295e+06
Com_2666_neg	Tenuifoliside A	C31 H38 O17	682.212	5.359	681.206	No results	No results	Full match	Phenylpropanoids and polyketides	Cinnamic acids and derivatives	Hydroxycinnamic acids and derivatives	Coumaric acids and derivatives	1.01847e+06	981902	925195	825579	939892	800606	1.00148e+06	1.15559e+06	1.1427e+06	966441	1.02289e+06	1.06554e+06	931253	786617	963799	1.08868e+06	923805	1.11864e+06	1.87344e+06	1.29106e+06	2.41151e+06	1.44014e+06	1.36571e+06	924439	6.71174e+06	3.79001e+07	1.38325e+07	1.03119e+07	8.49622e+06	2.30095e+07	770864	855398	720497	697892	616858	696364	876422
Com_2695_neg	11-keto Testosterone (CRM)	C19 H26 O3	348.191	6.755	347.184	Invalid mass	No results	No results					1.35568e+06	935907	704472	1.56875e+06	816302	968906	1.60372e+06	1.80115e+06	1.53235e+06	1.54389e+06	1.29387e+06	2.1661e+06	5.66523e+06	2.12042e+06	5.20764e+06	3.45478e+06	2.10377e+06	2.24105e+06	6.29469e+06	6.37397e+06	3.58988e+06	4.92268e+06	4.52921e+06	6.14749e+06	7.77645e+06	2.66213e+06	3.9954e+06	6.267e+06	1.05019e+07	3.32737e+06	2.57113e+06	1.6538e+06	2.91959e+06	2.79761e+07	3.3272e+06	1.78525e+07	2.24618e+07
Com_2699_neg	2-Methyl-3-hydroxybutyric acid	C5 H10 O3	118.062	4.965	117.055	Invalid mass	Invalid mass	No results	Lipids and lipid-like molecules	Fatty Acyls	Fatty acids and conjugates	Hydroxy fatty acids	8.44636e+06	7.41615e+06	8.39279e+06	6.00575e+06	9.12189e+06	6.24748e+06	1.27797e+07	1.44511e+07	1.84599e+07	1.94379e+07	1.6703e+07	2.27832e+07	1.83023e+07	2.70331e+07	1.87705e+07	2.11898e+07	1.62763e+07	2.42821e+07	3.98102e+07	3.57485e+07	2.44219e+07	5.73349e+07	2.88173e+07	5.3733e+07	2.58766e+07	3.0029e+07	1.9058e+07	1.99869e+07	4.12097e+07	2.69503e+07	1.83074e+07	3.03031e+07	3.21151e+07	3.19648e+07	7.8802e+06	1.20834e+07	2.33323e+07
Com_2707_neg	4,5-diphenyl-2,3-dihydro-1H-pyrazolo[3,4-c]pyridazin-3-one	C17 H12 N4 O	288.101	5.947	287.093	Full match	No results	No match					1.14151e+06	1.12576e+06	670083	914240	570659	1.15693e+06	3.51071e+06	2.46982e+06	1.33079e+07	1.767e+07	1.18041e+07	6.10088e+06	400830	400251	3.83965e+06	414635	480721	1.86997e+06	327562	389598	432718	454447	683880	455201	720443	667373	555469	704018	4.82835e+06	658117	812480	765227	973173	485397	610884	576940	813178
Com_2854_neg	PC 18:0_20:4	C46 H84 N O8 P	855.601	11.28	854.593	No results	Invalid mass	No results					553543	491899	935250	939820	941875	771132	827078	1.0577e+06	915439	899969	764130	695813	858937	780196	591902	657282	524569	729659	606472	426746	1.93783e+08	423526	7.79713e+06	1.06539e+08	1.61318e+08	637536	548756	763519	835943	729893	470323	448511	747466	646359	385649	439878	609764
Com_2888_neg	6-phenyl[1,2,3,4]tetraazolo[1,5-b]pyridazin-7-ol	C10 H7 N5 O	213.065	5.134	212.057	Full match	No results	No results					1.97549e+06	1.81045e+06	1.99832e+06	1.85602e+06	1.92667e+06	1.82178e+06	1.52525e+06	713359	778357	645112	945973	723779	5.63771e+06	4.759e+06	691613	827266	891808	879241	2.65401e+07	4.38895e+07	2.43372e+07	2.72339e+07	1.06525e+06	1.40176e+07	1.66747e+06	1.0529e+06	1.52367e+06	922731	821862	1.10912e+06	1.65362e+06	1.69722e+06	2.03066e+06	1.64896e+06	1.68566e+06	1.88701e+06	1.27769e+06
Com_2903_neg	(-)-N-[3',4'-Dihydroxy-(E)-cinnamoyl]-L-glutamic acid	C14 H15 N O7	309.085	5.35	308.078	No results	No results	Full match					1.77375e+06	1.71005e+06	1.64915e+06	1.4378e+06	1.63689e+06	1.39431e+06	1.74415e+06	2.01254e+06	1.9901e+06	1.68313e+06	1.78143e+06	3.17832e+06	5.08503e+06	5.5464e+06	1.93662e+06	2.94941e+06	1.75137e+06	1.94818e+06	8.14975e+06	9.19275e+06	7.41743e+06	7.34339e+06	2.37848e+06	5.22084e+06	4.89042e+06	9.14863e+06	4.23792e+06	9.08242e+06	7.74642e+06	5.3644e+06	1.34252e+06	1.48974e+06	1.2548e+06	1.8482e+06	4.0739e+06	1.21277e+06	1.54835e+06
Com_2911_neg	Equol	C15 H14 O3	242.098	6.482	241.09	Invalid mass	No results	No results	Phenylpropanoids and polyketides	Isoflavonoids	Isoflavans	Isoflavanols	6.93313e+06	3.4612e+06	1.9288e+06	2.53205e+06	3.69744e+07	1.63881e+06	2.87837e+06	4.34087e+06	3.4923e+06	1.50898e+06	1.52611e+06	8.86446e+06	1.53958e+07	2.13827e+07	1.73687e+07	1.93513e+07	1.179e+08	1.82154e+06	686318	2.60076e+06	2.90465e+06	4.92309e+06	1.41997e+07	5.26448e+06	906926	847766	1.06119e+06	1.38976e+06	1.65158e+06	963824	3.27209e+06	2.80328e+06	3.45481e+06	1.92937e+06	1.87535e+06	1.94187e+06	2.82863e+06
Com_2915_neg	Gingerglycolipid B	C33 H58 O14	678.384	8.634	723.382	No results	No results	Full match	Lipids and lipid-like molecules	Glycerolipids	Glycosylglycerols	1-acyl-3-O-beta-D-digalactosyl-sn-glycerols	1.46861e+07	1.19164e+07	1.26275e+07	1.61962e+07	1.73818e+07	8.78213e+06	7.87627e+06	1.38275e+07	8.51337e+06	1.15771e+07	9.11741e+06	1.06312e+07	1.63024e+07	2.00927e+07	1.67689e+07	3.15689e+07	3.00045e+07	1.51905e+07	1.26167e+07	9.87326e+06	1.24888e+07	1.38387e+07	4.92992e+07	2.0424e+07	2.00387e+07	1.90597e+07	1.45305e+07	6.06633e+07	1.37599e+07	1.97532e+07	1.37536e+07	1.23239e+07	1.00542e+07	1.37363e+07	6.81955e+06	9.56074e+06	1.83219e+07
Com_2923_neg	Coniferin	C16 H22 O8	342.132	5.338	341.124	No results	No results	Full match	Organic oxygen compounds	Organooxygen compounds	Carbohydrates and carbohydrate conjugates	Phenolic glycosides	1.39499e+06	1.22292e+06	1.35052e+06	4.21314e+06	1.64872e+06	1.0993e+06	1.28011e+06	3.53595e+06	1.5503e+06	1.52501e+06	2.17734e+06	5.04492e+06	1.06855e+07	1.39172e+07	1.97796e+07	6.67261e+06	9.88907e+06	8.49537e+06	1.29799e+07	1.26743e+07	2.3486e+07	1.48635e+07	3.12276e+07	1.83704e+07	3.53741e+07	4.80194e+07	2.55373e+07	2.6647e+07	2.13734e+07	4.41384e+07	3.42492e+06	4.88916e+06	4.86318e+06	2.80888e+06	7.5182e+06	6.62988e+06	4.93197e+06
Com_2950_neg	LPS 18:2	C24 H44 N O9 P	521.276	9.222	520.268	No results	Full match	No results	Lipids and lipid-like molecules	Glycerophospholipids	Glycerophosphoserines	Phosphatidylserines	8.83976e+06	8.20155e+06	6.17594e+06	6.00099e+06	1.12532e+07	8.76618e+06	1.06802e+07	2.3942e+07	2.28007e+07	2.25167e+07	2.46982e+07	2.80366e+07	2.77877e+07	4.60806e+07	2.2259e+07	1.46123e+07	1.57845e+07	1.77392e+07	8.24351e+07	6.44788e+07	4.14721e+07	4.93637e+07	8.68031e+06	2.89441e+07	6.52715e+06	1.22548e+07	6.94837e+06	7.04111e+06	1.58182e+07	1.04733e+07	6.89914e+06	3.05625e+06	3.08985e+06	1.13086e+07	1.7279e+06	3.14124e+06	3.78854e+06
Com_2988_neg	PG 18:3_18:4	C42 H69 O10 P	764.464	11.222	763.457	No results	Full match	No results					543287	497303	4.56562e+07	2.30215e+07	2.99114e+07	5.84193e+07	1.53895e+07	6.64305e+07	2.29945e+07	2.56731e+07	2.92311e+07	3.10997e+07	3.1913e+07	2.78214e+07	1.07689e+06	827797	514850	1.31817e+06	1.28556e+06	953177	463943	415679	569380	354689	772564	3.84787e+06	2.10767e+06	749372	2.33267e+06	716370	461609	440201	1.43974e+08	1.24782e+08	2.14109e+07	3.01251e+07	1.44709e+06
Com_3005_neg	Iridin	C24 H26 O13	522.138	5.893	521.131	No results	Full match	No results					4.31619e+07	3.00573e+07	5.2892e+07	4.55409e+07	766915	3.34249e+07	2.92553e+07	2.78919e+07	6.39323e+07	4.51408e+07	3.32896e+07	5.11501e+07	7.59854e+07	4.95483e+07	7.95799e+07	4.2684e+07	2.3512e+07	5.01911e+07	2.44009e+07	3.31882e+07	3.20325e+07	2.14043e+07	2.17207e+07	1.35284e+07	1.67082e+06	1.19054e+06	1.07699e+06	1.22029e+06	988753	1.21413e+06	1.25714e+06	1.13801e+06	1.60303e+06	825235	908475	871848	1.28234e+06
Com_3022_neg	4-Acetamidobutyric acid	C6 H11 N O3	145.073	4.858	144.066	No results	Invalid mass	No results	Organic acids and derivatives	Carboxylic acids and derivatives	Amino acids, peptides, and analogues	Gamma amino acids and derivatives	1.47762e+07	1.39398e+07	1.38397e+07	1.35548e+07	1.59376e+07	1.3339e+07	1.95006e+07	2.28047e+07	2.337e+07	2.67889e+07	2.65411e+07	2.96205e+07	7.78422e+07	5.56193e+07	5.81528e+07	5.30845e+07	2.94921e+07	4.91382e+07	6.58131e+07	1.34678e+08	5.80218e+07	1.01415e+08	4.74366e+07	7.94886e+07	8.89836e+07	8.65421e+07	8.24825e+07	8.70589e+07	1.38848e+08	6.58248e+07	2.41203e+07	2.52615e+07	2.3601e+07	2.31854e+07	1.94991e+07	2.06027e+07	2.69756e+07
Com_3036_neg	Estriol 17-sulfate	C18 H24 O6 S	368.132	5.008	367.125	Invalid mass	No results	No results	Lipids and lipid-like molecules	Steroids and steroid derivatives	Sulfated steroids	Sulfated steroids	1.39175e+07	1.16252e+07	1.34073e+07	1.78357e+07	3.19229e+07	1.07602e+07	2.04866e+07	2.36225e+07	2.43651e+07	2.32192e+07	2.16277e+07	3.25153e+07	3.88252e+07	6.60953e+07	3.30781e+07	3.91806e+07	3.30961e+07	3.67683e+07	5.70436e+07	8.81964e+07	4.24004e+07	7.4539e+07	3.63018e+07	7.18715e+07	7.30148e+07	7.59254e+07	4.9991e+07	4.84553e+07	4.94366e+07	6.98721e+07	1.7708e+07	2.80038e+07	2.53816e+07	3.09056e+07	5.01499e+06	6.4649e+07	2.95741e+07
Com_3087_neg	Jionoside A1	C36 H48 O20	800.276	5.531	799.269	No results	No results	Full match	Organic oxygen compounds	Organooxygen compounds	Carbohydrates and carbohydrate conjugates	Oligosaccharides	1.08694e+06	966163	1.08204e+06	1.00106e+06	1.07187e+06	905677	1.50407e+06	1.13253e+06	8.8532e+06	820477	1.10164e+06	4.5087e+06	3.74208e+07	3.88284e+07	4.36103e+07	9.50429e+07	1.0609e+08	2.20084e+07	3.83863e+06	5.30598e+06	2.72797e+06	1.07286e+07	4.16552e+07	6.51279e+06	6.89368e+07	6.95637e+07	1.26798e+07	4.07435e+07	1.42417e+07	2.83914e+07	813674	875604	714462	830279	644478	811652	979048
Com_3099_neg	Tubuloside A	C37 H48 O21	828.269	5.298	827.262	No results	No results	Full match	Organic oxygen compounds	Organooxygen compounds	Carbohydrates and carbohydrate conjugates	Oligosaccharides	6.22175e+06	3.45131e+06	9.75354e+06	1.39013e+07	3.96379e+07	2.74935e+06	5.14571e+06	6.13934e+06	2.76611e+06	2.09215e+06	3.21989e+06	2.38101e+06	2.25512e+06	1.75489e+06	2.28251e+06	2.49197e+06	8.68661e+06	3.13381e+06	1.76943e+06	1.69582e+06	2.45889e+06	1.88788e+06	7.03803e+06	3.1532e+06	6.09866e+07	2.87238e+07	2.42378e+07	1.39086e+07	1.32765e+07	1.47659e+07	2.33505e+06	1.84466e+07	1.02729e+07	2.6036e+06	3.26916e+07	1.48869e+07	7.86938e+06
Com_3101_neg	Liquiritin apioside	C26 H30 O13	550.167	5.816	549.16	No results	No results	Full match	Phenylpropanoids and polyketides	Flavonoids	Flavonoid glycosides	Flavonoid O-glycosides	2.13425e+07	1.76298e+07	6.97227e+06	1.04158e+07	7.53504e+06	1.34953e+07	2.31422e+07	2.15277e+07	3.68681e+07	5.12097e+07	4.4506e+07	2.46518e+07	5.61688e+06	911804	1.5784e+07	2.13719e+06	3.52533e+06	1.99876e+07	1.46849e+06	870800	1.16875e+06	1.82157e+06	2.13551e+06	1.10881e+06	1.36427e+06	1.63891e+06	2.80125e+06	2.24508e+06	2.94969e+07	1.66933e+07	1.73851e+07	9.1276e+06	1.19534e+07	5.49949e+06	804697	3.92794e+06	1.52375e+07
Com_3112_neg	2-{[(1-benzothiophen-3-ylmethyl)imino]methyl}phenol	C16 H13 N O S	267.074	5.247	266.067	Invalid mass	No results	No results					2.35011e+06	2.26673e+06	2.03921e+06	1.85167e+06	1.67555e+06	2.05672e+06	2.28578e+06	1.43663e+06	1.94e+06	1.44466e+06	1.82177e+06	1.33801e+06	1.65194e+06	5.39423e+06	1.60082e+06	1.81504e+06	1.65506e+06	2.19788e+06	3.52303e+07	2.6154e+07	1.29256e+07	1.98882e+07	1.92618e+06	1.9575e+07	2.87251e+06	2.47162e+06	2.14118e+06	5.1005e+06	8.48138e+06	2.67814e+06	1.75138e+06	2.00364e+06	1.53371e+06	1.56531e+06	1.4977e+06	1.33958e+06	1.86681e+06
Com_3118_neg	Tetradecanedioic acid	C14 H26 O4	258.183	6.533	257.176	Full match	No results	No results	Lipids and lipid-like molecules	Fatty Acyls	Fatty acids and conjugates	Long-chain fatty acids	952210	916362	920074	1.59713e+06	463985	677045	318727	361426	378785	391461	372404	436202	1.14867e+07	1.86755e+06	333692	419447	250372	346298	4.06982e+06	2.98236e+07	8.05898e+06	9.5162e+06	392423	1.35248e+07	369283	1.02927e+06	538216	871862	1.25421e+06	443806	1.26043e+06	1.16785e+06	1.36317e+06	664140	586626	1.33947e+06	892301
Com_3181_neg	Agnuside	C22 H26 O11	466.148	5.812	465.14	Full match	No results	Full match	Lipids and lipid-like molecules	Prenol lipids	Terpene glycosides	Iridoid O-glycosides	1.85865e+07	8.99546e+06	2.10362e+06	3.96638e+06	1.03197e+07	4.82674e+06	2.18111e+07	3.78528e+07	2.80028e+07	2.76091e+07	4.01922e+07	3.99909e+07	1.50623e+07	1.61191e+06	1.20749e+07	5.67395e+06	6.85728e+06	2.60848e+07	2.82711e+06	7.54061e+06	1.35994e+07	1.30288e+07	3.75834e+06	4.79417e+06	4.11621e+06	3.86943e+06	5.11744e+06	1.08624e+07	1.0174e+08	2.60474e+07	2.85081e+07	7.26658e+06	3.32697e+07	1.74282e+07	1.47992e+06	5.00412e+06	1.65307e+07
Com_3193_neg	MGDG 2:0_2:0	C13 H22 O10	398.142	4.839	397.135	No results	Invalid mass	No results					1.41565e+07	1.15105e+07	1.75168e+07	2.00287e+07	1.83612e+07	8.89731e+06	1.68497e+07	1.61052e+07	1.11819e+07	6.38981e+06	1.12329e+07	9.45992e+06	1.01734e+07	1.21311e+07	7.82173e+06	1.26015e+07	2.05832e+07	1.03055e+07	6.10276e+06	1.05709e+07	1.05792e+07	1.29912e+07	2.41761e+07	1.61077e+07	7.94401e+06	1.99058e+07	1.37664e+07	1.42053e+07	6.03019e+06	1.46537e+07	1.3525e+07	2.47855e+07	1.84603e+07	1.15573e+07	4.23634e+07	2.3878e+07	2.17552e+07
Com_3204_neg	Roquefortine C	C22 H23 N5 O2	389.18	4.985	388.173	Invalid mass	No results	No results	Organoheterocyclic compounds	Indoles and derivatives	Pyrroloindoles	Pyrroloindoles	1.24148e+07	1.17128e+07	7.35898e+06	5.61052e+06	5.48069e+06	5.28974e+06	6.75444e+06	5.95134e+06	7.03135e+06	9.4863e+06	5.29831e+06	7.703e+06	9.30864e+06	2.4028e+07	2.08377e+07	1.37097e+07	1.29815e+07	1.26867e+07	2.26768e+07	4.4688e+07	1.88817e+07	2.18107e+07	1.03202e+07	2.2008e+07	1.10695e+07	6.96973e+06	6.18782e+06	9.36551e+06	1.58781e+07	1.21511e+07	9.93444e+06	5.31756e+06	5.27593e+06	5.16105e+06	2.19261e+06	2.00125e+06	5.67579e+06
Com_3231_neg	Prostaglandin D2	C20 H32 O5	388.196	4.813	387.189	Invalid mass	No results	No results	Lipids and lipid-like molecules	Fatty Acyls	Eicosanoids	Prostaglandins and related compounds	2.50271e+07	2.19162e+07	1.97352e+07	2.5054e+07	8.3646e+07	1.85231e+07	2.28344e+07	2.00194e+07	2.38992e+07	1.04917e+07	1.33212e+07	3.17617e+07	2.51609e+07	3.04945e+07	2.86103e+07	3.92697e+07	3.05331e+07	3.20198e+07	7.45503e+06	1.49244e+07	2.90526e+07	2.11628e+07	5.37405e+07	2.98389e+07	4.24978e+07	3.88768e+07	3.48746e+07	2.56097e+07	2.74083e+07	3.71351e+07	3.84402e+07	3.34012e+07	4.38046e+07	2.95062e+07	3.41861e+07	2.94754e+07	3.53954e+07
Com_3232_neg	8-Epiloganic acid	C16 H24 O10	376.137	4.725	357.119	No results	No results	Full match	Lipids and lipid-like molecules	Prenol lipids	Terpene glycosides	Iridoid O-glycosides	4.349e+07	3.46431e+07	1.86196e+07	2.53764e+07	3.59048e+07	2.66345e+07	2.15542e+07	2.27093e+07	2.22703e+07	1.17652e+07	1.46008e+07	3.61407e+07	1.04931e+07	7.62856e+06	1.30829e+07	1.88448e+07	3.16553e+07	1.03608e+07	3.65679e+06	5.02246e+06	1.44604e+07	8.17606e+06	3.87633e+07	1.01213e+07	3.99639e+07	5.73456e+07	4.87067e+07	4.26575e+07	1.74326e+07	5.03056e+07	1.91979e+07	9.13908e+07	4.65386e+07	1.98631e+07	5.92905e+07	5.9798e+07	2.36177e+07
Com_3251_neg	Demethylwedelolactone	C15 H8 O7	300.027	6.062	299.02	No results	Full match	No results					1.95057e+07	2.32967e+07	1.18611e+07	6.08715e+06	1.28857e+07	2.28966e+07	1.2514e+07	1.03167e+07	1.86301e+07	2.03492e+07	1.52354e+07	2.33525e+07	6.03953e+06	4.14464e+06	9.0297e+06	8.37326e+06	6.97011e+06	1.63752e+07	696807	2.69521e+06	6.10682e+06	2.44536e+06	5.46425e+06	2.31002e+06	2.63804e+07	1.86491e+07	1.96486e+07	1.69989e+07	1.12012e+07	2.75233e+07	4.63683e+07	4.31138e+07	2.82435e+07	2.79572e+07	1.49367e+07	1.69102e+07	2.96916e+07
Com_3292_neg	cis-2-Decenoic acid	C10 H18 O2	170.13	6.148	169.123	Full match	No results	No results	Lipids and lipid-like molecules	Fatty Acyls	Fatty acids and conjugates	Medium-chain fatty acids	1.45283e+07	1.31816e+07	9.78028e+06	1.08092e+07	1.05442e+07	1.00677e+07	5.65897e+06	7.90506e+06	1.0385e+07	1.2846e+07	9.25061e+06	1.63255e+07	4.60866e+06	1.95128e+06	6.82217e+06	4.09638e+06	3.46595e+06	8.9476e+06	3.94887e+06	6.87798e+06	3.49964e+06	6.53955e+06	2.72149e+06	4.42968e+06	3.32597e+06	4.73318e+06	5.65766e+06	1.05247e+07	4.27795e+07	1.19628e+07	2.79498e+07	2.03556e+07	2.47491e+07	1.95318e+07	8.88757e+06	1.39888e+07	1.54735e+07
Com_3323_neg	Hippuric Acid	C9 H9 N O3	179.058	5.657	403.116	No results	No results	Full match	Benzenoids	Benzene and substituted derivatives	Benzoic acids and derivatives	Hippuric acids	3.83294e+07	4.15216e+07	3.65678e+07	3.36786e+07	1.50019e+08	2.76624e+07	2.7262e+07	1.91561e+07	1.69616e+07	1.28626e+07	1.77405e+07	4.93601e+07	1.20812e+07	1.11051e+07	1.33108e+07	2.31988e+07	1.70133e+07	1.52919e+07	1.15168e+07	1.33138e+07	1.28456e+07	1.80474e+07	2.47563e+07	1.67721e+07	1.95801e+08	9.2377e+07	9.00892e+07	7.76855e+07	5.80905e+07	7.16004e+07	9.35014e+07	1.82041e+08	1.11018e+08	1.08796e+08	1.70027e+08	1.07724e+08	1.22875e+08
Com_3371_neg	Pyrogallol	C6 H6 O3	126.031	6.36	125.023	Invalid mass	Invalid mass	No results	Benzenoids	Phenols	Benzenetriols and derivatives	5-unsubstituted pyrrogallols	1.67319e+07	2.1495e+07	1.57669e+07	1.32676e+07	1.22798e+07	1.87182e+07	1.65723e+07	1.41666e+07	2.25898e+07	3.15835e+07	2.12982e+07	2.22839e+07	4.71363e+06	3.89832e+06	4.86086e+06	4.81115e+06	6.60244e+06	8.16066e+06	3.4756e+06	3.78782e+06	3.96241e+06	4.99002e+06	6.99125e+06	4.85899e+06	7.27743e+06	8.72264e+06	8.63172e+06	7.92205e+06	6.44231e+06	9.61269e+06	9.02374e+06	8.26485e+06	8.59139e+06	7.82386e+06	8.23284e+06	8.69698e+06	6.26799e+06
Com_3413_neg	Pseudoginsenoside-RT5	C36 H62 O10	654.436	6.24	653.428	No results	No results	Full match	Lipids and lipid-like molecules	Prenol lipids	Terpene glycosides	Triterpene saponins	1.22643e+07	1.54209e+07	1.06197e+07	1.7087e+07	8.98516e+06	9.82575e+06	5.71197e+06	9.99905e+06	1.04181e+07	8.0044e+06	6.01986e+06	1.23211e+07	4.22363e+07	8.3761e+07	3.44828e+07	4.73286e+07	3.30759e+07	2.70516e+07	1.09977e+08	1.5859e+08	1.13929e+08	1.00329e+08	4.08429e+07	9.20905e+07	2.96384e+07	4.59523e+07	1.38414e+07	2.19531e+07	2.32925e+07	1.89243e+07	1.7471e+07	2.21509e+07	2.50155e+07	6.53736e+06	1.60128e+07	7.83877e+06	1.10695e+07
Com_3428_neg	3,4,5-Trimethoxycinnamic acid	C12 H14 O5	238.084	5.732	237.077	No results	No results	Full match					5.15504e+06	5.69623e+06	3.51997e+06	2.10972e+06	1.20584e+06	6.59242e+06	1.2498e+07	1.40309e+07	1.72447e+07	3.09612e+07	2.38754e+07	2.04989e+07	1.48928e+07	1.45734e+07	1.67026e+07	1.30345e+07	7.42953e+06	2.01065e+07	2.50257e+07	2.82803e+07	1.18769e+07	1.65956e+07	7.12753e+06	1.98232e+07	7.14543e+06	6.17425e+06	6.23351e+06	8.00345e+06	2.08082e+07	8.40262e+06	8.63014e+06	4.17372e+06	8.78974e+06	6.42089e+06	5.28842e+06	6.55712e+06	5.27385e+06
Com_3429_neg	8Z,11Z,14Z-Eicosatrienoic acid	C20 H34 O2	306.256	10.491	305.249	Full match	No results	No results	Lipids and lipid-like molecules	Fatty Acyls	Fatty acids and conjugates	Long-chain fatty acids	8.173e+06	8.43131e+06	6.01211e+06	7.87473e+06	2.53521e+06	8.44856e+06	4.25953e+06	3.41469e+06	5.05485e+06	5.5152e+06	3.51888e+06	7.25571e+06	4.84271e+06	6.07835e+06	4.5589e+06	4.54101e+06	3.13869e+06	4.63865e+06	6.5781e+06	5.5517e+06	5.1836e+06	4.19067e+07	1.63451e+06	8.43086e+06	1.80674e+06	1.16055e+06	1.2826e+06	3.00583e+06	4.19862e+06	1.72879e+06	1.52536e+07	7.72578e+06	6.37472e+06	4.31044e+06	158100	1.609e+06	3.53999e+06
Com_3449_neg	N2-Methylguanosine	C11 H15 N5 O5	297.107	4.892	296.1	No results	No results	Full match	Nucleosides, nucleotides, and analogues	Purine nucleosides	Not available	Purine nucleosides	3.10673e+07	2.51828e+07	2.01665e+07	1.98882e+07	1.71141e+07	2.21024e+07	1.2336e+07	1.28694e+07	1.97848e+07	2.20389e+07	1.48945e+07	2.45465e+07	1.84118e+07	1.52e+07	2.30467e+07	1.93468e+07	1.5638e+07	1.97734e+07	1.9859e+07	2.97992e+07	2.71408e+07	2.07136e+07	2.05182e+07	2.43829e+07	1.45106e+07	6.76545e+06	6.44847e+06	6.64702e+06	1.95705e+07	1.10895e+07	1.54201e+07	1.2301e+07	1.02252e+07	1.50086e+07	8.02108e+06	9.28781e+06	7.45885e+06
Com_3550_neg	Rehmannioside D	C27 H42 O20	686.228	9.355	685.22	No results	No results	Full match	Lipids and lipid-like molecules	Prenol lipids	Terpene glycosides	Iridoid O-glycosides	4.63963e+07	4.27533e+07	5.70334e+07	6.52343e+07	9.0727e+07	2.57558e+07	3.52135e+07	8.01447e+07	3.15106e+07	2.52081e+07	5.08589e+07	3.6328e+07	1.51562e+07	7.75474e+06	1.58551e+07	1.40197e+07	4.0509e+07	2.92203e+07	6.70742e+06	1.8325e+06	1.16888e+07	9.63225e+06	5.17019e+07	1.62013e+07	6.74978e+07	5.93984e+07	7.4209e+07	4.89877e+07	3.35219e+07	7.54365e+07	9.24079e+07	1.1722e+08	1.16173e+08	7.75261e+07	8.70552e+07	6.96756e+07	1.13799e+08
Com_3594_neg	Palmitic Acid	C16 H32 O2	256.24	9.771	255.233	Full match	No results	Full match	Lipids and lipid-like molecules	Fatty Acyls	Fatty acids and conjugates	Long-chain fatty acids	1.14226e+07	1.46549e+07	1.51134e+07	1.75915e+07	4.80093e+07	1.12012e+07	1.10908e+07	1.61652e+07	1.79937e+07	1.46233e+07	1.68071e+07	2.3768e+07	1.67956e+07	2.09711e+07	1.96916e+07	1.87415e+07	1.2277e+07	1.85108e+07	1.63841e+07	9.21669e+06	1.11934e+07	1.64757e+07	1.77458e+07	1.34697e+07	6.70471e+07	2.27675e+07	2.75489e+07	2.18667e+07	2.69133e+07	8.36468e+07	2.22855e+07	2.92945e+07	3.09445e+07	3.45999e+07	1.20812e+07	1.56591e+07	2.87069e+07
Com_3606_neg	Glycitein	C16 H12 O5	284.068	5.51	283.061	Full match	No results	Full match	Phenylpropanoids and polyketides	Isoflavonoids	Isoflav-2-enes	Isoflavones	3.7906e+07	3.00274e+07	2.77092e+07	2.98193e+07	4.69804e+07	2.52922e+07	1.87758e+07	2.57163e+07	2.37179e+07	1.72278e+07	3.1621e+07	2.68906e+07	1.76944e+07	6.24708e+06	1.26627e+07	1.59688e+07	1.14626e+07	2.85463e+07	1.89052e+06	3.47028e+06	6.0761e+06	1.68699e+06	2.2123e+07	2.57642e+06	4.46999e+06	1.04354e+07	6.80255e+06	7.50382e+06	8.78772e+06	1.49247e+07	5.70649e+06	4.85085e+06	4.96056e+06	2.87068e+07	4.39622e+06	2.0756e+07	3.46366e+06
Com_3628_neg	DGDG O-17:2_2:0	C34 H60 O14	752.421	5.953	751.413	No results	Invalid mass	No results					2.0545e+06	2.0785e+06	1.91046e+06	2.5763e+06	1.56726e+06	1.55083e+06	2.05871e+06	2.10926e+06	2.17215e+06	2.49488e+06	2.05533e+06	2.35448e+06	1.98707e+07	6.85689e+07	1.2449e+07	3.85235e+07	2.05489e+07	4.96582e+06	1.77487e+07	3.46004e+07	2.68334e+07	3.77021e+07	2.02493e+07	1.22337e+07	9.78206e+06	5.00576e+07	2.09053e+07	4.34476e+07	8.82772e+06	1.53692e+07	2.32164e+06	2.62772e+06	2.96042e+06	1.52401e+06	8.16005e+06	4.13558e+06	2.36817e+06
Com_3647_neg	15(S)-HpETE	C20 H32 O4	336.228	7.245	381.226	Invalid mass	No results	No results	Lipids and lipid-like molecules	Fatty Acyls	Eicosanoids	Hydroperoxyeicosatetraenoic acids	1.88801e+06	1.71285e+06	972252	1.39134e+06	1.48984e+06	2.20648e+06	1.38489e+06	1.73605e+06	3.64338e+06	4.22628e+06	2.4909e+06	4.95798e+06	7.7678e+06	5.64537e+06	9.16947e+06	4.98723e+06	3.35137e+06	3.43129e+06	1.36966e+07	2.44434e+07	1.54875e+07	1.60226e+07	1.9322e+06	1.65608e+07	1.54644e+06	2.61767e+06	1.45588e+06	4.87322e+06	1.72372e+07	3.62818e+06	2.32039e+06	1.50704e+06	1.43857e+06	1.79817e+06	838249	1.22031e+06	688810
Com_3794_neg	PG O-10:0_18:3	C34 H63 O9 P	646.419	9.62	645.412	No results	Full match	No results					1.18905e+07	1.6061e+07	1.2163e+07	1.18893e+07	5.15615e+06	1.41839e+07	9.57765e+06	6.9085e+06	1.30447e+07	5.01893e+06	7.06382e+06	1.32853e+07	1.38082e+07	1.72016e+07	1.13511e+07	1.99961e+07	2.18052e+07	1.67426e+07	1.84494e+07	2.83345e+07	2.65565e+07	2.549e+07	8.59584e+06	1.69732e+07	1.02976e+07	4.38045e+06	8.70936e+06	1.91161e+07	1.16441e+07	7.57633e+06	1.56758e+07	9.15043e+06	7.17352e+06	6.73467e+06	417116	2.55455e+06	5.73059e+06
Com_3802_neg	Gracillin	C45 H72 O17	884.479	8.652	883.472	No results	No results	Full match	Lipids and lipid-like molecules	Steroids and steroid derivatives	Steroidal glycosides	Steroidal saponins	4.63104e+07	2.92708e+07	4.00253e+07	2.81799e+07	4.9191e+07	3.11424e+07	2.14043e+07	5.45759e+07	2.66515e+07	2.43204e+07	1.89639e+07	1.57889e+07	5.36584e+06	1.7905e+06	6.63065e+06	7.44944e+06	1.35433e+07	2.21749e+07	7.43855e+06	4.06507e+06	1.44307e+06	1.5983e+06	2.20833e+06	1.48226e+06	1.50902e+07	4.66029e+06	2.19989e+07	9.46707e+06	2.17275e+07	3.2966e+07	8.43616e+07	5.49024e+07	4.89646e+07	1.77244e+07	7.88005e+07	1.64356e+07	8.00325e+07
Com_3853_neg	N1-(3-amino-4-chlorophenyl)-2-[2,4-di(tert-pentyl)phenoxy]acetamide	C24 H33 Cl N2 O2	416.227	5.289	415.22	Invalid mass	No results	No results					1.87657e+07	1.89377e+07	1.32942e+07	1.32971e+07	1.84187e+07	1.53182e+07	2.06292e+07	2.60616e+07	2.76152e+07	1.52671e+07	1.39828e+07	3.30446e+07	4.91081e+07	3.32232e+07	4.23249e+07	7.29689e+07	3.67743e+07	4.08701e+07	3.18057e+07	3.67171e+07	4.73311e+07	3.29599e+07	1.19443e+08	4.21863e+07	4.80237e+07	5.24443e+07	3.7697e+07	4.59091e+07	5.57405e+07	5.25423e+07	1.99357e+07	1.77912e+07	2.15102e+07	1.85739e+07	1.5271e+07	1.49861e+07	1.40603e+07
Com_3879_neg	2'-O-Methyluridine	C10 H14 N2 O6	258.085	4.838	257.078	No results	Full match	Full match	Nucleosides, nucleotides, and analogues	Pyrimidine nucleosides	Not available	Pyrimidine nucleosides	4.81575e+06	3.46363e+06	2.85262e+06	3.10565e+06	2.65527e+06	3.7321e+06	2.40797e+06	2.9986e+06	3.75984e+06	3.48179e+06	3.13253e+06	4.28565e+06	9.94287e+06	1.52078e+07	5.64174e+06	7.41752e+06	6.42561e+06	6.41348e+06	1.46961e+07	3.18928e+07	2.01224e+07	2.07607e+07	4.98296e+06	2.05564e+07	4.11462e+06	9.12573e+06	3.23056e+06	7.02761e+06	8.83953e+06	6.2757e+06	1.19817e+06	1.3382e+06	1.3963e+06	971971	1.42621e+06	1.33648e+06	1.44675e+06
Com_3891_neg	4-((5-(4-Nitrophenyl)oxazol-2-yl)amino)benzonitrile	C16 H10 N4 O3	306.077	5.336	305.07	Invalid mass	No results	No results	Organoheterocyclic compounds	Azoles	Oxazoles	Phenyl-1,3-oxazoles	1.60906e+06	1.50781e+06	1.61531e+06	1.35813e+06	1.54618e+06	1.44316e+06	1.66333e+06	1.69288e+06	1.7882e+06	1.48399e+06	1.6807e+06	1.75288e+06	1.35172e+06	1.12701e+06	1.52461e+06	1.69207e+06	1.37534e+06	1.65882e+06	3.50556e+06	6.16439e+06	1.34389e+06	2.16874e+06	2.24667e+06	4.62903e+06	2.53067e+06	1.90582e+07	1.50182e+07	1.95087e+07	5.39662e+07	1.84334e+07	1.23641e+06	2.10311e+06	2.78697e+06	1.13608e+06	3.17126e+06	1.14556e+06	3.52425e+06
Com_4138_neg	Monotropein	C16 H22 O11	390.116	4.754	389.109	No results	No results	Full match	Lipids and lipid-like molecules	Prenol lipids	Terpene glycosides	Iridoid O-glycosides	3.04735e+07	1.65264e+07	1.95524e+07	1.71085e+07	2.00465e+07	1.39353e+07	1.7823e+07	1.61992e+07	1.41163e+07	8.91092e+06	1.0574e+07	1.98169e+07	9.08243e+06	9.26755e+06	1.06255e+07	1.47898e+07	2.79203e+07	1.08733e+07	2.79248e+06	4.64149e+06	1.08905e+07	7.78949e+06	2.79773e+07	7.94248e+06	1.54766e+07	3.13499e+07	2.22029e+07	2.37466e+07	5.70214e+06	1.80113e+07	1.8887e+07	2.94471e+07	1.6724e+07	1.80182e+07	1.66902e+07	1.12395e+07	2.47847e+07
Com_4141_neg	Sibiricose A5	C22 H30 O14	518.164	5.228	517.157	No results	Full match	Full match	Phenylpropanoids and polyketides	Cinnamic acids and derivatives	Hydroxycinnamic acids and derivatives	Coumaric acids and derivatives	3.18969e+07	2.47248e+07	3.63018e+07	7.30023e+06	4.33297e+07	2.03102e+07	2.10715e+07	1.73082e+07	1.19756e+07	1.17496e+07	1.20253e+07	1.73905e+07	2.2329e+07	1.01543e+07	9.02194e+06	3.1307e+07	6.62997e+06	2.10706e+07	9.80502e+06	1.00453e+07	2.38107e+07	1.87589e+07	5.19804e+07	2.0657e+07	2.64083e+07	3.10231e+07	4.75442e+07	3.19521e+07	1.83172e+07	4.25446e+07	2.42744e+07	1.41866e+07	1.14002e+07	1.59697e+07	3.0819e+07	3.11737e+07	5.08481e+07
Com_4150_neg	N-(4-chlorophenyl)-N'-(2-phenoxyphenyl)urea	C19 H15 Cl N2 O2	338.085	1.891	337.078	Invalid mass	No results	No results					2.04161e+07	1.86454e+07	2.8151e+07	3.18076e+07	3.10148e+07	1.32145e+07	1.51217e+07	1.41465e+07	1.97935e+07	1.85032e+07	1.43468e+07	2.29835e+07	9.33068e+06	1.06849e+07	9.42669e+06	1.13823e+07	1.54698e+07	1.14763e+07	2.57029e+06	4.62844e+06	6.3871e+06	6.09837e+06	1.33523e+07	8.43883e+06	2.15851e+07	2.89995e+07	2.71301e+07	2.00835e+07	1.14542e+07	3.13714e+07	4.17733e+07	4.70679e+07	3.56803e+07	2.9917e+07	6.59448e+07	4.5147e+07	3.88343e+07
Com_4173_neg	Casticin	C19 H18 O8	374.099	5.337	373.092	No results	No results	Full match	Phenylpropanoids and polyketides	Flavonoids	O-methylated flavonoids	7-O-methylated flavonoids	1.81781e+07	1.72558e+07	3.80762e+07	4.74194e+07	951080	2.42315e+07	1.34449e+06	977696	1.02969e+06	798023	873381	816582	675052	589427	730656	875967	867815	994619	452734	477051	695566	615864	1.28795e+06	668185	1.45035e+06	1.21499e+06	1.82454e+07	1.50378e+06	827436	1.14182e+06	830770	2.42469e+06	781096	783147	2.20919e+06	644577	1.0082e+06
Com_4188_neg	ethyl 3-cyano-2-hydroxy-6-phenylisonicotinate	C15 H12 N2 O3	268.082	5.67	267.075	Invalid mass	No results	No results					2.4847e+06	2.00129e+06	1.939e+06	2.10836e+06	2.35175e+06	1.68876e+06	2.26179e+06	2.35648e+06	2.45713e+06	2.00741e+06	2.13127e+06	2.29154e+06	2.77797e+07	3.92601e+07	2.27542e+06	2.84719e+06	2.75067e+06	2.95773e+06	9.62385e+07	4.10656e+07	3.98554e+07	2.9753e+07	4.64057e+06	1.96779e+07	3.81671e+06	4.42288e+06	3.73226e+06	4.07493e+06	2.78714e+06	3.86009e+06	1.66319e+06	2.04161e+06	1.78395e+06	2.01983e+06	1.96813e+06	2.0759e+06	2.59323e+06
Com_4194_neg	Cytidine-5'-monophosphate	C9 H14 N3 O8 P	323.052	1.844	322.045	No results	Full match	Full match	Nucleosides, nucleotides, and analogues	Pyrimidine nucleotides	Pyrimidine ribonucleotides	Pyrimidine ribonucleoside monophosphates	6.39429e+07	8.14858e+07	5.714e+07	3.92598e+07	2.59162e+07	9.36874e+07	2.81595e+07	3.23336e+07	6.1962e+07	9.65426e+07	5.39295e+07	8.95554e+07	2.10431e+07	2.64869e+07	3.55575e+07	2.24858e+07	1.48721e+07	3.49356e+07	2.12096e+07	1.49921e+07	1.69544e+07	1.54601e+07	1.29885e+07	2.1747e+07	2.12545e+07	2.39795e+07	2.06106e+07	1.80326e+07	4.31144e+07	3.31907e+07	1.24879e+08	4.29369e+07	5.24957e+07	3.03528e+07	1.40429e+07	1.97498e+07	2.78495e+07
Com_4211_neg	Glycerol 3-phosphate	C3 H9 O6 P	172.013	9.36	171.005	Invalid mass	No results	No results	Lipids and lipid-like molecules	Glycerophospholipids	Glycerophosphates	Glycerophosphates	1.42187e+07	1.54676e+07	1.26872e+07	1.55831e+07	1.88457e+07	1.33646e+07	1.23575e+07	2.00831e+07	1.5705e+07	1.393e+07	1.69068e+07	1.80586e+07	1.20563e+07	1.03898e+07	1.10578e+07	1.27397e+07	1.61708e+07	1.49517e+07	5.44399e+06	5.81301e+06	7.63704e+06	6.28721e+06	1.29639e+07	1.02091e+07	1.60661e+07	2.08703e+07	2.25505e+07	1.81946e+07	1.4388e+07	2.3457e+07	2.08556e+07	3.17615e+07	3.50142e+07	2.17232e+07	1.9992e+07	1.77985e+07	1.90624e+07
Com_4243_neg	Lipoxin B4	C20 H32 O5	352.223	6.62	397.221	Invalid mass	No results	No results	Lipids and lipid-like molecules	Fatty Acyls	Eicosanoids	Lipoxins	3.85435e+06	4.12531e+06	2.35622e+06	3.72867e+06	4.11375e+06	3.77606e+06	2.27791e+06	3.21145e+06	8.51883e+06	5.33117e+06	9.68279e+06	5.77118e+06	1.61445e+07	1.02346e+07	9.18137e+06	6.08059e+06	2.86766e+06	5.52361e+06	3.01396e+07	3.87818e+07	1.93329e+07	2.67168e+07	5.35395e+06	2.0115e+07	5.68618e+06	5.77254e+06	3.88272e+06	6.64796e+06	3.02404e+07	5.7514e+06	4.51129e+06	3.41955e+06	3.98657e+06	2.89089e+06	1.83539e+06	2.40218e+06	2.17579e+06
Com_4278_neg	19(R)-Hydroxy-prostaglandin E2	C20 H32 O6	350.208	6.663	349.201	Invalid mass	No results	No match	Lipids and lipid-like molecules	Fatty Acyls	Eicosanoids	Prostaglandins and related compounds	4.31277e+06	3.78812e+06	3.39341e+06	4.90462e+06	5.20322e+06	3.07427e+06	1.95756e+06	3.28013e+06	3.08574e+06	3.04604e+06	2.44186e+06	3.05014e+06	8.81294e+06	5.28726e+06	4.11843e+06	4.94502e+06	2.26528e+06	4.06576e+06	1.25353e+07	1.54979e+07	1.17809e+07	9.46796e+06	5.13019e+06	9.97383e+06	4.96403e+06	4.46849e+06	3.67887e+06	5.38997e+06	8.732e+06	3.49335e+06	1.9397e+07	2.13856e+06	1.71124e+07	8.80559e+06	1.11539e+07	8.75073e+06	4.92722e+06
Com_4288_neg	PC 16:0_22:6	C46 H80 N O8 P	851.569	11.146	850.562	No results	Invalid mass	No results					359680	329237	473843	536102	507850	425813	404610	582684	466703	483422	379788	353316	444366	429185	384605	412633	312570	465353	369065	278051	1.57924e+06	8.77033e+07	1.05478e+08	254893	511472	414257	356570	477278	517336	459086	305606	280302	485687	365532	229168	285823	400634
Com_4344_neg	LPC 20:0	C28 H58 N O7 P	597.402	10.678	596.394	No results	Invalid mass	No results	Lipids and lipid-like molecules	Glycerophospholipids	Glycerophosphocholines	Phosphocholines	193044	168179	174251	165890	182555	139066	351756	507245	960632	189816	196696	207310	1.2942e+07	2.96959e+07	4.65476e+06	1.20235e+07	6.87994e+06	4.73531e+06	1.08256e+07	8.01117e+06	2.25944e+07	1.58828e+07	9.16486e+06	1.76151e+07	2.19207e+06	8.06468e+06	5.57313e+06	2.36248e+07	7.30847e+06	4.66372e+06	172158	178901	174522	143650	153136	171535	181477
Com_4439_neg	N-Acetylglycine	C4 H7 N O3	117.041	5.583	116.034	No results	Invalid mass	No results	Organic acids and derivatives	Carboxylic acids and derivatives	Amino acids, peptides, and analogues	N-acyl-alpha amino acids	5.49515e+06	6.20842e+06	5.78893e+06	5.7939e+06	6.94861e+06	5.85246e+06	7.38004e+06	8.84252e+06	8.23876e+06	7.99231e+06	8.12346e+06	9.14794e+06	1.85773e+07	3.33739e+07	1.08412e+07	1.57123e+07	8.2221e+06	1.23447e+07	4.72616e+07	3.84346e+07	3.37433e+07	3.28021e+07	1.10957e+07	2.53431e+07	1.20486e+07	1.28614e+07	8.74152e+06	9.2454e+06	1.46886e+07	1.27486e+07	8.31634e+06	7.82301e+06	8.24126e+06	6.56044e+06	5.71139e+06	6.21021e+06	8.48311e+06
Com_4468_neg	Rehmannioside A	C21 H32 O15	524.175	5.578	523.167	No results	No results	Full match	Lipids and lipid-like molecules	Prenol lipids	Terpene glycosides	Iridoid O-glycosides	1.15295e+06	958251	2.44791e+06	1.25542e+06	2.39895e+06	829228	4.05244e+06	7.94362e+06	1.07997e+06	867092	1.63359e+06	1.0304e+06	1.64074e+06	2.31352e+06	1.04037e+06	1.31806e+06	1.24728e+06	1.28139e+06	2.65035e+06	2.46806e+06	2.81189e+06	2.84559e+06	1.85688e+06	1.72442e+06	1.62829e+06	1.84947e+06	1.40216e+06	1.67286e+06	1.58853e+06	1.58466e+06	2.78075e+07	1.16277e+07	2.74012e+07	4.90685e+06	8.0099e+06	1.50187e+07	5.36951e+06
Com_4519_neg	Thromoboxane B1	C20 H36 O6	408.228	9.783	407.221	Invalid mass	No match	No results	Lipids and lipid-like molecules	Fatty Acyls	Eicosanoids	Thromboxanes	5.40775e+07	6.5843e+07	3.16794e+07	2.74472e+07	1.88034e+07	7.32447e+07	5.75868e+07	7.14683e+07	8.2577e+07	7.55976e+07	8.06445e+07	1.01878e+08	6.40861e+07	7.84206e+07	6.08781e+07	6.80623e+07	6.61182e+07	7.51248e+07	4.19611e+07	7.45051e+07	9.16756e+07	6.99579e+07	3.77104e+07	6.16729e+07	3.49799e+07	7.49386e+07	5.71554e+07	5.52486e+07	6.82312e+07	6.53658e+07	8.71687e+07	2.22376e+07	3.52891e+07	2.53567e+07	1.00547e+07	1.6652e+07	7.93738e+07
Com_4623_neg	2-[(3S)-1-(Cyclohexylmethyl)-3-pyrrolidinyl]-5-fluoro-1H-benzimidazole	C18 H24 F N3	301.2	5.454	300.193	Invalid mass	No results	No results	Organoheterocyclic compounds	Benzimidazoles	Not available	Benzimidazoles	1.28844e+07	1.10594e+07	1.06531e+07	1.01199e+07	1.47482e+07	8.80548e+06	1.16759e+07	1.54498e+07	1.16365e+07	6.89302e+06	7.51838e+06	1.86509e+07	1.89129e+07	2.32088e+07	1.87606e+07	2.51935e+07	1.92806e+07	1.95954e+07	7.87499e+06	5.45356e+06	1.27518e+07	7.19944e+06	3.40652e+07	1.2238e+07	2.40777e+07	2.35258e+07	2.12354e+07	2.40697e+07	3.24134e+07	2.55471e+07	1.19945e+07	1.13068e+07	1.28361e+07	1.27557e+07	1.13404e+07	1.37835e+07	8.34913e+06
Com_4729_neg	Lactose	C12 H22 O11	388.115	5.471	387.108	No results	Invalid mass	No match	Organic oxygen compounds	Organooxygen compounds	Carbohydrates and carbohydrate conjugates	O-glycosyl compounds	2.69068e+07	1.91347e+07	1.19581e+07	3.22282e+07	1.84395e+06	2.93013e+07	5.24084e+07	6.84896e+07	3.16517e+07	5.01771e+06	2.75587e+07	1.9828e+07	2.77235e+07	1.41769e+07	3.01251e+07	3.0331e+07	5.31824e+07	2.03131e+07	9.36198e+06	1.15751e+07	7.1642e+07	1.93939e+07	1.28088e+08	2.34863e+07	8.81654e+06	9.87438e+07	6.15506e+07	6.26689e+07	4.10638e+07	9.3339e+07	3.33557e+06	5.23632e+06	7.30729e+06	2.85335e+06	7.88378e+06	1.77215e+06	2.90714e+06
Com_4735_neg	4-Pyridoxate	C8 H9 N O4	183.053	5.354	182.045	No results	No results	Full match	Organoheterocyclic compounds	Pyridines and derivatives	Pyridinecarboxylic acids and derivatives	Pyridinecarboxylic acids	1.49645e+06	1.44271e+06	1.35939e+06	1.21303e+06	1.38099e+06	1.17634e+06	2.24246e+06	5.46388e+06	3.62481e+06	1.42e+06	1.50293e+06	3.69712e+06	1.40181e+07	1.85567e+07	1.13041e+07	2.11169e+07	1.55081e+07	1.05949e+07	1.23252e+07	1.22907e+07	1.55027e+07	1.91261e+07	4.06067e+07	1.7362e+07	1.11218e+07	3.02527e+07	6.34927e+06	3.06257e+07	1.81153e+07	2.14736e+07	1.13264e+06	1.25684e+06	1.05863e+06	1.02542e+06	906353	1.02317e+06	1.30629e+06
Com_4770_neg	LNAPE 18:1/N-18:0	C41 H80 N O8 P	745.564	10.4	744.557	No results	Full match	No results					979011	955713	988860	816486	995290	847938	1.02168e+06	1.23492e+06	970051	1.06209e+06	1.02349e+06	1.05242e+06	1.08889e+06	894576	1.11227e+06	1.36421e+06	979215	1.24008e+06	996001	695500	1.59472e+08	745621	2.70432e+06	4.40893e+07	4.7713e+07	2.80923e+06	1.06315e+06	1.14657e+06	1.66648e+06	1.2214e+06	784034	827828	755189	676250	734356	721698	1.00131e+06
Com_4771_neg	Lactobionic acid	C12 H22 O12	358.111	1.384	357.104	No results	No results	Full match	Lipids and lipid-like molecules	Fatty Acyls	Fatty acyl glycosides	Fatty acyl glycosides of mono- and disaccharides	7.98348e+06	6.4169e+06	1.81167e+07	1.73272e+07	1.6699e+07	4.86973e+06	4.96007e+06	6.87342e+06	9.27206e+06	1.19244e+07	6.20516e+06	1.69115e+07	1.24159e+07	9.12618e+06	5.92297e+06	8.92371e+06	1.20891e+07	1.08543e+07	1.34335e+07	2.23972e+07	8.92887e+06	4.20498e+07	1.02082e+07	4.01582e+07	2.10854e+07	1.75484e+07	1.44393e+07	3.31672e+07	1.53042e+07	1.56218e+07	4.86893e+06	7.63782e+06	3.99289e+06	8.85157e+06	8.44154e+06	1.98102e+07	7.00294e+06
Com_4772_neg	gamma-caprolactone	C6 H10 O2	114.068	5.97	227.129	No results	No results	Full match	Organoheterocyclic compounds	Lactones	Gamma butyrolactones	Gamma butyrolactones	1.92469e+08	2.42384e+08	1.29268e+08	2.48413e+08	5.06463e+07	2.06011e+08	1.46327e+08	1.47278e+08	2.20364e+08	2.34996e+08	2.6222e+08	1.30079e+08	7.10494e+07	1.10904e+07	1.4995e+08	4.37766e+07	3.76448e+07	1.81174e+08	1.62498e+07	3.2174e+07	2.5018e+07	2.85198e+07	1.61793e+07	2.47355e+07	2.18776e+07	1.69425e+07	5.30571e+07	7.94483e+07	5.05907e+08	1.1769e+08	1.84606e+08	1.63186e+08	1.29808e+08	8.84094e+07	7.21244e+07	7.62714e+07	3.2139e+08
Com_4810_neg	Morphine-3-glucuronide	C23 H27 N O9	461.17	5.752	460.162	Full match	No results	No results	Alkaloids and derivatives	Morphinans	Not available	Morphinans	504248	482282	462202	479081	684779	402341	633859	626627	590093	511066	604748	655678	509373	932369	740373	597270	789277	827977	2.61096e+07	1.60385e+07	1.08361e+07	9.87264e+06	1.24701e+06	1.66888e+07	1.12961e+06	1.34253e+06	1.12571e+06	5.40904e+06	3.20308e+07	2.10048e+06	453811	503560	450851	524333	513138	543659	602947
Com_4821_neg	5-[(Benzoyloxy)methyl]-4,5,6-trihydroxy-2-cyclohexen-1-yl benzoate	C21 H20 O7	384.122	5.935	383.114	Full match	No results	No match	Benzenoids	Benzene and substituted derivatives	Benzoic acids and derivatives	Benzoic acid esters	1.00254e+06	1.01343e+06	932252	1.24097e+06	886168	742771	6.47757e+06	3.2535e+06	5.42693e+06	1.21743e+06	1.00295e+06	6.04214e+06	1.66966e+07	1.83816e+07	1.61064e+07	2.97777e+07	1.53011e+07	1.68832e+07	1.2042e+07	1.0646e+07	1.70043e+07	1.60176e+07	3.63055e+07	1.74767e+07	5.30527e+07	6.14092e+07	2.87813e+07	5.00934e+07	4.88427e+07	4.51411e+07	1.1329e+06	1.02554e+06	1.4446e+06	743677	818690	785683	2.60466e+06
Com_4827_neg	N-[3-(aminosulfonyl)phenyl]-2,3-dihydro-1,4-benzodioxine-2-carboxamide	C15 H14 N2 O5 S	334.067	1.396	333.059	Invalid mass	No results	No results					1.57354e+06	1.57078e+06	1.68844e+06	1.61967e+06	1.555e+06	1.21654e+06	1.44772e+06	1.52328e+06	1.52425e+06	3.90473e+06	1.65865e+06	2.55469e+06	5.25392e+06	4.58667e+06	1.14453e+07	6.35273e+06	3.54498e+06	9.02028e+06	4.49972e+06	3.05755e+06	3.11292e+06	3.07176e+06	5.41346e+06	4.35433e+06	1.42426e+07	2.1545e+07	1.42063e+07	2.00952e+07	2.38751e+07	1.63692e+07	7.01955e+07	7.74524e+07	2.59682e+07	5.34448e+06	3.65555e+07	3.09966e+07	1.29376e+07
Com_4849_neg	Eleutheroside E	C34 H46 O18	742.271	5.665	741.264	No results	No results	Full match	Organic oxygen compounds	Organooxygen compounds	Carbohydrates and carbohydrate conjugates	Phenolic glycosides	1.42858e+06	1.36059e+06	1.31421e+06	1.96017e+06	3.50342e+06	1.14811e+06	4.49287e+06	5.46659e+06	4.6571e+06	1.36475e+06	2.85737e+06	1.58413e+07	5.21638e+06	7.76951e+06	1.23494e+07	1.53088e+07	2.06297e+07	1.0465e+07	6.07037e+06	3.26666e+06	1.15843e+07	8.6379e+06	3.12681e+07	8.66799e+06	8.15143e+07	1.20795e+07	1.53256e+07	1.47994e+07	1.18645e+07	1.35653e+07	3.60567e+06	5.30388e+06	5.65688e+06	3.4011e+06	6.71986e+06	4.39685e+06	6.3477e+06
Com_5017_neg	Methyl hesperidin	C29 H36 O15	642.229	5.574	641.222	No results	Invalid mass	No results					554695	517984	543167	505537	571785	391686	555037	551440	544201	468708	501213	537874	1.80766e+07	2.13104e+07	677159	6.51846e+06	674221	3.06417e+06	2.89257e+07	2.64606e+07	2.01156e+07	1.97445e+07	900224	2.03048e+07	1.02777e+06	5.73134e+06	757942	871188	4.30259e+06	849527	447243	503745	415322	440346	463078	458508	575342
Com_5025_neg	Pseudolaric Acid B	C23 H28 O8	432.179	6.416	431.171	No results	No results	Full match	Lipids and lipid-like molecules	Prenol lipids	Terpene lactones	Diterpene lactones	6.60501e+06	9.48267e+06	1.32689e+07	7.0436e+06	1.6539e+07	6.665e+06	1.85164e+07	2.01969e+07	9.67153e+06	1.186e+07	1.78209e+07	1.08578e+07	1.53642e+07	1.47144e+07	2.00602e+07	2.32406e+07	1.47125e+07	2.62502e+07	1.99565e+07	1.24511e+07	1.96665e+07	1.85372e+07	2.26684e+07	1.44718e+07	1.67885e+07	2.29581e+07	1.31794e+07	1.68214e+07	2.83009e+07	1.85605e+07	5.29866e+06	1.0897e+07	7.72853e+06	6.32014e+06	5.97398e+06	8.03926e+06	8.86695e+06
Com_5029_neg	Arbutin	C12 H16 O7	272.09	5.206	271.082	No results	No results	Full match	Organic oxygen compounds	Organooxygen compounds	Carbohydrates and carbohydrate conjugates	Phenolic glycosides	2.15693e+07	6.15792e+06	9.05483e+06	2.15416e+07	1.54667e+07	2.93801e+07	1.68328e+07	1.5807e+07	2.36231e+07	3.67007e+07	2.8135e+07	3.08671e+07	2.1982e+06	1.09767e+06	8.81997e+06	1.55704e+06	2.90663e+06	1.19884e+07	1.30394e+06	1.23559e+06	1.09386e+06	966455	1.54646e+06	1.27282e+06	1.93993e+06	1.80011e+06	6.46519e+06	1.47583e+06	1.02588e+07	4.31177e+06	6.22747e+07	6.66092e+07	8.15667e+07	2.03651e+07	3.38803e+07	5.95469e+06	3.3425e+07
Com_5046_neg	5-Acetylsalicylic acid	C9 H8 O4	180.042	5.673	179.034	No results	No results	Full match	Phenylpropanoids and polyketides	Depsides and depsidones	Not available	Depsides and depsidones	6.14242e+07	6.60318e+07	6.16696e+07	5.39604e+07	3.10868e+07	6.69947e+07	4.38295e+07	2.35846e+07	3.11465e+07	1.83069e+07	2.73558e+07	1.91987e+07	1.79616e+07	1.13267e+07	2.12626e+07	2.0752e+07	2.74261e+07	2.98026e+07	1.46882e+07	1.31445e+07	1.24706e+07	1.21222e+07	2.17102e+07	1.37498e+07	3.9008e+07	2.90767e+07	4.16047e+07	2.65627e+07	5.13018e+07	3.66553e+07	2.80675e+07	3.73371e+07	3.67868e+07	3.72393e+07	3.82269e+07	3.2754e+07	2.81303e+07
Com_5057_neg	Verbenalin	C17 H24 O10	388.138	5.275	387.131	No results	No results	Full match	Lipids and lipid-like molecules	Prenol lipids	Terpene glycosides	Iridoid O-glycosides	2.79679e+06	2.69755e+06	2.42679e+06	2.20361e+06	1.99402e+06	2.44763e+06	2.72022e+06	1.75538e+06	2.91606e+06	1.7462e+06	2.16803e+06	3.9182e+06	1.51341e+07	1.64294e+07	2.20283e+06	2.79369e+07	2.52305e+07	4.74151e+06	3.69369e+07	3.27098e+07	3.3099e+07	3.29351e+07	6.32959e+06	1.57948e+07	2.67708e+07	3.30749e+07	1.12725e+07	4.36635e+07	2.93421e+07	1.61106e+07	2.08425e+06	2.38446e+06	1.82522e+06	1.86282e+06	1.78236e+06	1.59418e+06	2.22163e+06
Com_5061_neg	Farnesyl pyrophosphate	C15 H28 O7 P2	382.127	6.198	381.12	Invalid mass	No results	No results	Lipids and lipid-like molecules	Prenol lipids	Sesquiterpenoids	Sesquiterpenoids	609826	602177	589311	619644	604731	562301	1.90143e+06	1.16899e+06	668004	1.8123e+06	1.87554e+06	3.61712e+06	893952	1.12725e+06	884999	1.01012e+06	1.39559e+06	874165	1.21412e+06	1.25363e+06	1.33442e+06	1.13476e+06	1.17896e+06	2.85123e+06	4.01468e+07	3.33929e+07	2.78696e+07	2.06355e+07	1.7757e+07	2.71018e+07	675673	712145	747874	521713	579339	517839	8.22769e+06
Com_5064_neg	albiflorin	C23 H28 O11	526.173	5.523	525.166	Invalid mass	No results	No results	Lipids and lipid-like molecules	Prenol lipids	Terpene glycosides	Terpene glycosides	1.06925e+07	9.40664e+06	3.7341e+06	5.64324e+06	1.29432e+06	7.10669e+06	2.42198e+06	3.14639e+06	7.28168e+06	1.33272e+07	8.83339e+06	8.77312e+06	975554	855879	924703	1.07126e+06	1.07362e+06	1.12661e+06	1.37054e+06	1.05762e+06	1.3436e+06	1.20953e+06	1.61314e+06	1.17488e+06	1.65422e+06	1.28743e+06	1.14872e+06	2.15153e+06	1.69728e+07	3.28224e+06	1.71082e+07	7.07034e+06	1.0227e+07	2.66708e+06	2.40104e+06	4.51949e+06	9.98599e+06
Com_5075_neg	Hordatine B	C29 H40 N8 O5	580.311	5.655	579.304	No results	No results	Full match	Phenylpropanoids and polyketides	2-arylbenzofuran flavonoids	Not available	2-arylbenzofuran flavonoids	1.68703e+07	1.5532e+07	1.86265e+07	2.24061e+07	8.67468e+06	1.00894e+07	6.37694e+06	7.41487e+06	9.85175e+06	1.21649e+07	1.26003e+07	7.27668e+06	1.97399e+06	2.29639e+06	4.34756e+06	1.82886e+06	3.5046e+06	6.62234e+06	2.56732e+06	1.99974e+06	2.5227e+06	2.77557e+06	5.85719e+06	3.30727e+06	3.40121e+06	7.37251e+06	6.78135e+06	7.50377e+06	1.26649e+07	6.9566e+06	1.23074e+07	1.87761e+07	1.71611e+07	5.52921e+06	1.26441e+07	6.42378e+06	2.48705e+07
Com_5107_neg	2-Deoxyribose 1-Phosphate	C5 H11 O7 P	214.024	1.426	213.017	No results	No results	Full match					1.30624e+07	1.31467e+07	1.04691e+07	1.18026e+07	1.30143e+07	6.87236e+06	1.44529e+06	1.66977e+06	2.34928e+06	2.03406e+06	1.08586e+06	3.37846e+06	480853	662545	543433	1.24545e+06	2.5344e+06	536374	1.12788e+06	1.00111e+06	1.01924e+06	1.00576e+06	906591	766498	2.06651e+06	5.19137e+06	2.0416e+06	3.59443e+06	915808	2.28343e+06	1.06597e+07	1.0072e+07	9.20917e+06	2.48111e+07	1.17284e+07	1.23644e+07	3.82879e+06
Com_5108_neg	PC 18:1_18:2	C44 H82 N O8 P	829.586	10.633	828.578	No results	Invalid mass	No results					536714	496257	513551	438430	977006	1.68814e+06	673613	3.29069e+06	472704	1.4023e+06	562753	559490	598744	503580	584308	821787	574779	714342	596534	436954	1.69025e+06	400512	1.61711e+08	6.34078e+07	1.06248e+06	648991	531816	2.29555e+06	996976	711100	469089	485901	1.0354e+06	398498	427436	2.84994e+06	510721
Com_5122_neg	alpha-D-Glucopyranosyl 2-O-(2-methylbutanoyl)-alpha-D-glucopyranoside	C17 H30 O12	426.174	5.447	425.167	Full match	No results	No results					1.95038e+06	1.79639e+06	1.88462e+06	1.71359e+06	1.78525e+06	1.62967e+06	1.82308e+06	1.95714e+06	2.04327e+06	1.92476e+06	2.02277e+06	2.66354e+06	6.48146e+06	1.28056e+07	3.32364e+06	3.81125e+06	2.04622e+06	2.11952e+06	1.78959e+07	1.80866e+07	1.01159e+07	1.4158e+07	2.73435e+06	1.17165e+07	1.2383e+07	1.67502e+07	6.29227e+06	8.89546e+06	1.38864e+07	6.36569e+06	1.97887e+06	2.60864e+06	3.75388e+06	1.40266e+06	1.19901e+07	3.94459e+06	6.07118e+06
Com_5127_neg	ADBICA N-pentanoic acid metabolite	C20 H27 N3 O4	373.196	4.804	372.189	Invalid mass	No results	No results	Organic acids and derivatives	Carboxylic acids and derivatives	Amino acids, peptides, and analogues	N-acyl-alpha amino acids and derivatives	8.59635e+06	8.02929e+06	6.93789e+06	7.08353e+06	7.05362e+06	7.02089e+06	8.74655e+06	7.3559e+06	9.04954e+06	5.38216e+06	5.39416e+06	1.0398e+07	1.15216e+07	1.08406e+07	1.32984e+07	1.89926e+07	1.54188e+07	1.3823e+07	5.32584e+06	1.07153e+07	6.56729e+06	9.25104e+06	2.2304e+07	1.09321e+07	1.47606e+07	1.65127e+07	1.51332e+07	1.21985e+07	1.21376e+07	1.76627e+07	3.20079e+07	1.72263e+07	3.42526e+07	1.48897e+07	1.52028e+07	1.83051e+07	3.47682e+07
Com_5163_neg	L-Argininosuccinate	C10 H18 N4 O6	290.123	1.386	289.115	No results	No results	Full match	Organic acids and derivatives	Carboxylic acids and derivatives	Amino acids, peptides, and analogues	Aspartic acid and derivatives	2.68405e+06	2.52734e+06	2.32103e+06	2.01948e+06	2.52438e+06	2.51068e+06	2.88433e+06	2.42738e+06	3.07669e+06	3.0302e+06	2.17355e+06	5.25746e+06	1.23409e+07	4.58158e+06	3.56073e+06	1.14009e+07	2.34405e+06	5.45788e+06	2.74992e+07	2.09039e+07	2.95698e+07	1.32271e+07	3.34969e+06	3.39237e+07	3.02591e+06	3.52181e+06	3.69195e+06	3.47107e+06	4.45775e+06	3.54011e+06	2.60364e+06	3.76572e+06	2.15637e+06	2.66907e+06	1.82056e+06	2.05837e+06	2.10557e+06
Com_5204_neg	L-(+)-Tartaric acid	C4 H6 O6	150.016	7.785	149.009	Full match	No results	Full match	Organic oxygen compounds	Organooxygen compounds	Carbohydrates and carbohydrate conjugates	Sugar acids and derivatives	4.40624e+06	4.31046e+06	4.49044e+06	3.59845e+06	5.09261e+06	4.20023e+06	5.44014e+06	6.64275e+06	4.90959e+06	6.76124e+06	6.32289e+06	6.74856e+06	8.53045e+06	5.06274e+06	6.03134e+06	6.55186e+06	5.77013e+06	7.24412e+06	6.48995e+06	4.0036e+06	5.79639e+06	6.42215e+06	9.03624e+06	6.02026e+06	7.6004e+06	8.31249e+06	7.10238e+06	7.07966e+06	9.22305e+06	8.11942e+06	4.46285e+06	5.93453e+06	5.33786e+06	5.4547e+06	5.58993e+06	5.12905e+06	6.90059e+06
Com_5257_neg	1,4-diamino-9,10-dioxo-9,10-dihydroanthracene-2-sulfonic acid	C14 H10 N2 O5 S	318.034	6.604	353.004	Invalid mass	No results	No results					9.69723e+06	9.86355e+06	9.57123e+06	8.91823e+06	1.10343e+07	9.91278e+06	1.12377e+07	1.27497e+07	1.21061e+07	1.13318e+07	1.18403e+07	1.15013e+07	1.28503e+07	9.69141e+06	1.27625e+07	1.30113e+07	1.1314e+07	1.48995e+07	1.16049e+07	9.68801e+06	5.76935e+07	1.12209e+07	1.95404e+07	1.13502e+07	1.7218e+07	1.56977e+07	1.23445e+07	1.49022e+07	1.84857e+07	1.65779e+07	1.51592e+07	1.75635e+07	1.92182e+07	1.2911e+07	1.11823e+07	8.95815e+06	2.28444e+07
Com_5263_neg	PC 18:0_18:1	C44 H86 N O8 P	833.616	11.58	832.609	No results	Invalid mass	No results					1.00478e+06	946454	1.55623e+06	1.78659e+06	1.85812e+06	1.41873e+06	1.80375e+06	1.89281e+06	1.95446e+06	1.89839e+06	1.71213e+06	1.64506e+06	1.79299e+06	1.55523e+06	1.582e+06	1.09432e+06	1.01646e+06	1.34403e+06	1.06096e+06	1.10174e+06	1.10152e+08	832244	9.12118e+07	803294	1.31414e+06	3.97655e+07	4.11452e+07	1.25121e+06	1.52626e+06	1.48813e+06	846814	900768	1.46939e+06	1.36147e+06	1.13433e+06	1.30437e+06	997310
Com_5339_neg	SM 8:1;2O/26:1	C39 H77 N2 O6 P	746.559	10.652	745.552	No results	Invalid mass	No results					463630	425519	420979	387023	514159	332686	450187	506687	417278	461933	496768	483842	527058	414060	514923	668320	483269	630582	526588	385719	6.81826e+07	4.57997e+07	486155	364984	644843	572894	447413	632398	880076	619761	414086	428927	424775	351773	375251	400194	450837
Com_5374_neg	N1-(2-amino-2-oxoethyl)-2-phenoxyacetamide	C10 H12 N2 O3	208.084	1.956	207.077	Full match	No results	Full match					3.04725e+06	346597	444818	3.44626e+06	639275	296832	358207	450068	340560	322927	407389	674050	2.79972e+07	9.65342e+06	691698	9.50025e+06	4.02001e+06	546869	6.19374e+07	1.73627e+07	4.89632e+06	7.32459e+06	949602	8.49328e+06	629060	8.46744e+06	1.49733e+06	5.78823e+06	8.5929e+06	4.27911e+06	2.48496e+06	2.61554e+06	3.02338e+06	1.45304e+07	7.0145e+06	2.52346e+06	9.34764e+06
Com_5397_neg	D-Glucono-1,5-lactone	C6 H10 O6	238.069	1.398	237.061	No results	Invalid mass	No results	Organic oxygen compounds	Organooxygen compounds	Carbohydrates and carbohydrate conjugates	Gluconolactones	2.48914e+07	1.53692e+07	2.66735e+07	2.59863e+07	1.9379e+07	2.11888e+07	1.88105e+07	2.64518e+07	2.59245e+07	4.31456e+07	1.95186e+07	4.07179e+07	3.15218e+07	1.38252e+07	2.96943e+07	3.79825e+07	1.95501e+07	4.6279e+07	1.97359e+07	1.42311e+07	2.0699e+07	1.73759e+07	2.8664e+07	6.2231e+06	5.1592e+07	5.78558e+07	3.5544e+07	4.60513e+07	4.62693e+07	4.27176e+07	3.02664e+07	3.6464e+07	3.48735e+07	2.44471e+07	2.01872e+07	2.52373e+07	4.02881e+07
Com_5431_neg	MGDG O-13:1_2:0	C24 H44 O9	536.32	5.909	535.313	No results	Invalid mass	No results					1.09864e+07	9.24398e+06	1.51294e+07	1.58503e+07	3.00579e+07	6.34727e+06	7.99426e+06	1.05357e+07	6.50214e+06	2.5316e+06	4.43681e+06	5.46261e+06	9.61298e+06	1.23871e+07	6.43917e+06	1.08747e+07	1.27579e+07	6.13311e+06	9.74127e+06	1.77772e+07	1.00373e+07	1.94293e+07	3.97325e+07	2.00486e+07	5.0588e+07	3.05394e+07	2.57038e+07	3.36362e+07	1.2185e+07	2.36973e+07	5.46938e+06	1.67908e+07	1.06103e+07	1.17915e+07	2.09034e+07	1.56613e+07	1.22769e+07
Com_5480_neg	PI 16:0_18:2	C43 H79 O13 P	834.527	11.645	833.52	No results	Full match	No results					4.02743e+07	3.27208e+07	7.00556e+07	1.1559e+07	6.62802e+06	5.76425e+06	9.7541e+06	1.83873e+07	3.77281e+07	6.99523e+07	1.79458e+07	5.54324e+07	6.21177e+06	3.32453e+07	9.61812e+06	1.00549e+07	4.53307e+07	5.15993e+07	5.1984e+07	3.25018e+07	4.175e+06	8.82008e+06	4.83708e+06	1.28203e+07	1.69361e+07	8.49943e+06	5.10316e+07	1.37353e+07	1.3886e+07	3.64513e+07	1.90339e+07	2.87982e+07	1.67843e+07	1.43709e+07	4.04332e+07	1.30197e+07	3.28547e+07
Com_5529_neg	LNAPE 18:2/N-20:0	C43 H82 N O8 P	771.579	11.833	770.572	No results	Full match	No results					710611	684741	909796	965065	924549	784883	1.11187e+06	1.1762e+06	1.21395e+06	1.03519e+06	1.05689e+06	1.02225e+06	1.11417e+06	882074	983058	796279	716306	898122	752279	686137	9.20228e+07	693483	1.07991e+06	2.84606e+07	4.14398e+07	967303	749818	919552	1.19806e+06	1.01652e+06	622892	649062	831857	846024	704874	810541	675257
Com_5541_neg	PG 16:0_16:1	C38 H73 O10 P	720.498	9.334	719.491	No results	Invalid mass	No results					7.20363e+06	1.14231e+07	1.78222e+07	4.06379e+07	5.40521e+06	5.7181e+06	3.26234e+06	4.14977e+06	3.51686e+06	3.43399e+06	1.51366e+07	4.43963e+06	8.4484e+06	1.16675e+07	3.29511e+07	5.30521e+07	2.71706e+07	9.33882e+07	1.22524e+08	8.07281e+07	1.28352e+06	1.16572e+06	1.95313e+06	1.2665e+06	2.59581e+06	2.42973e+06	2.33325e+06	7.24256e+07	7.6203e+07	4.6893e+07	9.91132e+06	1.61497e+07	5.39184e+07	6.11498e+07	6.3377e+07	4.05719e+07	1.80787e+07
Com_5577_neg	Tectorigenin	C16 H12 O6	300.064	5.408	299.056	No results	No results	Full match	Phenylpropanoids and polyketides	Isoflavonoids	Isoflav-2-enes	Isoflavones	9.74056e+06	1.56229e+07	2.17148e+07	1.61019e+07	1.43242e+07	1.50547e+07	1.48664e+07	7.4988e+06	1.66084e+07	1.92977e+07	1.49336e+07	9.30487e+06	4.67502e+06	3.12523e+06	1.01219e+07	5.3265e+06	9.59746e+06	1.90055e+07	1.44769e+06	1.38115e+06	2.02992e+06	1.617e+06	3.2444e+06	4.02831e+06	3.2624e+06	1.00515e+07	2.05756e+07	1.36223e+07	7.00695e+06	1.47858e+07	7.69997e+06	6.97939e+06	4.51807e+06	1.99263e+07	8.07078e+06	2.37913e+07	5.88145e+06
Com_5583_neg	Prohydrojasmon	C15 H26 O3	254.188	6.946	253.181	No results	No results	Full match	Lipids and lipid-like molecules	Fatty Acyls	Lineolic acids and derivatives	Jasmonic acids	6.62287e+06	9.87233e+06	5.14905e+06	1.58246e+07	2.0581e+06	6.98563e+06	2.70722e+06	3.0915e+06	5.63236e+06	7.93144e+06	8.65532e+06	7.88036e+06	2.68023e+06	1.35066e+06	2.51071e+06	829916	1.06375e+06	1.67761e+06	4.9678e+06	7.02798e+06	3.58025e+06	4.68709e+06	1.74072e+06	4.88417e+06	986543	1.40362e+06	1.95506e+06	4.30331e+06	1.07254e+07	2.27836e+06	1.23867e+07	7.8939e+06	1.43059e+07	3.82132e+06	5.13418e+06	6.81593e+06	1.62258e+07
Com_5620_neg	Ornithine	C5 H12 N2 O2	132.089	1.24	131.082	Invalid mass	No results	No results	Organic acids and derivatives	Carboxylic acids and derivatives	Amino acids, peptides, and analogues	Alpha amino acids	785417	692814	1.15672e+06	525826	786583	731075	1.08949e+07	1.28019e+07	1.09953e+07	1.28393e+07	1.13954e+07	1.33156e+07	6.55861e+06	2.39594e+06	1.11884e+07	5.41459e+06	2.97692e+06	9.62563e+06	4.18084e+06	1.71004e+06	2.84442e+06	1.99371e+06	5.26923e+06	3.54616e+06	4.169e+06	5.56355e+06	1.06425e+07	6.76502e+06	1.00081e+07	8.20483e+06	1.15032e+06	506572	788256	595407	372192	576757	3.91108e+06
Com_5623_neg	Rhapontigenin	C15 H14 O4	258.089	5.63	257.082	No results	No results	Full match	Phenylpropanoids and polyketides	Stilbenes	Not available	Stilbenes	3.78137e+07	3.24595e+07	7.11738e+06	2.15907e+07	8.40419e+06	1.99734e+07	2.20123e+07	1.10229e+07	4.61127e+07	3.52489e+07	2.93905e+07	1.58541e+07	1.75617e+06	3.25838e+06	8.37291e+06	1.64621e+06	3.51679e+06	1.08918e+07	3.73277e+06	3.20527e+06	3.96028e+06	3.81016e+06	2.68312e+06	2.42869e+06	2.20677e+06	2.60481e+06	2.15794e+06	2.35607e+06	2.9553e+07	6.84465e+06	3.63605e+07	1.2705e+07	2.93385e+07	9.43158e+06	1.99346e+06	8.17186e+06	3.71916e+07
Com_5627_neg	UDP	C9 H14 N2 O12 P2	404.001	2.498	402.994	No results	No results	Full match	Nucleosides, nucleotides, and analogues	Pyrimidine nucleotides	Pyrimidine nucleotide sugars	Pyrimidine nucleotide sugars	939965	937975	943284	916866	507064	876961	900383	1.22367e+06	2.44522e+06	1.04172e+06	4.19418e+06	3.81059e+06	1.162e+07	6.42843e+07	5.31481e+06	6.1537e+06	1.00259e+06	2.97792e+06	5.78919e+06	6.5516e+07	2.90924e+06	3.36411e+06	672218	3.10546e+06	606347	670052	545171	750430	1.23274e+06	806853	1.01134e+06	939048	729675	642410	484187	443383	853602
Com_5632_neg	Euphorbia factor L3	C31 H38 O7	522.26	6.992	521.253	No results	No results	Full match	Lipids and lipid-like molecules	Prenol lipids	Diterpenoids	Diterpenoids	1.49127e+07	1.78407e+07	2.47562e+07	1.66918e+07	1.10152e+07	1.15631e+07	8.40772e+06	2.17295e+07	1.39156e+07	1.03739e+07	1.56903e+07	9.98991e+06	8.87308e+06	6.18857e+06	1.50127e+07	5.81663e+06	9.77201e+06	1.18595e+07	1.47388e+07	6.24335e+06	7.51589e+06	6.44993e+06	1.42996e+07	1.17703e+07	1.16047e+07	1.39e+07	1.42401e+07	1.73404e+07	9.41645e+06	1.70191e+07	1.62526e+07	2.64958e+07	2.17578e+07	2.33046e+07	1.5834e+07	1.46469e+07	1.85492e+07
Com_5633_neg	Forsythoside B	C34 H44 O19	756.25	5.482	755.242	No results	No results	Full match	Organic oxygen compounds	Organooxygen compounds	Carbohydrates and carbohydrate conjugates	Oligosaccharides	7.83025e+06	4.6503e+06	6.59996e+06	5.5716e+06	7.29656e+06	3.00663e+06	6.6372e+06	5.3057e+06	1.50792e+06	1.23365e+06	5.15813e+06	2.39699e+07	4.9402e+06	5.43807e+06	5.6945e+06	7.82435e+06	4.50345e+06	5.30449e+06	2.38251e+06	3.05379e+06	3.57178e+06	5.06593e+06	1.19869e+07	5.12391e+06	1.02677e+07	9.17213e+06	8.0894e+06	1.12596e+07	8.65336e+06	8.53174e+06	7.1441e+06	6.7561e+06	4.63207e+06	3.93038e+06	7.42638e+06	4.05464e+06	1.16438e+07
Com_5779_neg	PC 18:0_18:2	C44 H84 N O8 P	831.601	9.844	830.594	No results	Invalid mass	No results					556663	541677	540600	528149	630004	498232	568423	744756	527930	664111	577048	593390	610507	500679	639299	762422	521233	586644	473225	367112	2.31333e+06	1.11671e+08	4.35155e+06	974972	1.54889e+08	1.39754e+08	1.11425e+06	1.37647e+06	866587	922909	475031	490715	481539	464630	852346	436283	648060
Com_5875_neg	trans-10-Heptadecenoic Acid	C17 H32 O2	268.24	8.116	267.233	Full match	No results	No results	Lipids and lipid-like molecules	Fatty Acyls	Fatty acids and conjugates	Long-chain fatty acids	248287	232334	262994	263632	418284	206634	290765	397606	271667	271840	295690	268207	2.42747e+06	397866	258458	346673	379278	303047	1.64161e+07	2.08625e+07	2.07523e+06	7.81051e+06	624401	9.01939e+06	413292	339499	380060	503436	282179	385146	387409	463933	419924	1.83307e+06	462089	920226	558774
Com_5920_neg	5-Aminopentanoate	C5 H11 N O2	117.078	5.974	116.071	No results	Invalid mass	No results	Organic acids and derivatives	Carboxylic acids and derivatives	Amino acids, peptides, and analogues	Delta amino acids and derivatives	7.81169e+07	6.24136e+07	5.84435e+07	4.79199e+07	5.35878e+07	4.48442e+07	8.96902e+07	1.21551e+08	1.23076e+08	1.66337e+08	1.8287e+08	1.95168e+08	2.0667e+08	2.85126e+08	3.03919e+08	2.66179e+08	1.92617e+08	2.53509e+08	4.48835e+08	5.57837e+08	2.22935e+08	3.27031e+08	2.73273e+08	2.96353e+08	2.69531e+08	2.10297e+08	1.76138e+08	1.82639e+08	2.25691e+08	2.04084e+08	1.1439e+08	1.07373e+08	1.01997e+08	8.20054e+07	6.90385e+07	7.11055e+07	1.06932e+08
Com_5961_neg	FAHFA 16:1/18:3	C34 H58 O4	530.431	10.202	529.424	No results	Full match	No results					5.27546e+06	4.18083e+06	1.28566e+06	423777	800852	7.70032e+06	9.63709e+06	1.74313e+07	1.08192e+07	4.74516e+06	7.89672e+06	9.00489e+06	873889	133244	415734	836509	1.79193e+06	4.04704e+06	146036	94754.1	2.12405e+06	1.08192e+06	1.75226e+06	151832	189180	161575	477567	172936	2.42263e+06	705761	5.73398e+06	1.57835e+06	306543	2.04778e+06	100822	113210	740381
Com_5991_neg	2-chloro-4-(2-chloro-3,5-dinitrothien-4-yl)-3,5-dinitrothiophene	C17 H10 Cl N3 O	307.049	4.887	306.042	Invalid mass	No results	No results					2.08897e+06	1.48244e+06	290921	352449	165201	4.42122e+06	7.65543e+06	7.04497e+06	1.16884e+07	2.05218e+07	1.68954e+07	9.35497e+06	2.03289e+07	2.08756e+07	2.15357e+07	2.75802e+07	3.5606e+06	2.46402e+07	1.12949e+07	8.34598e+06	1.28069e+07	1.00885e+07	8.52435e+06	6.94927e+06	459752	360133	318476	334907	423962	341543	5.78813e+06	4.552e+06	5.76058e+06	646291	980501	2.09126e+06	1.31908e+07
Com_6023_neg	Raceanisodamine	C17 H23 N O4	305.163	5.693	304.156	No results	No results	Full match	Alkaloids and derivatives	Tropane alkaloids	Not available	Tropane alkaloids	1.43078e+07	1.02129e+07	5.21216e+06	6.414e+06	1.09261e+06	5.84522e+06	2.02977e+06	2.75238e+06	4.94811e+06	1.15541e+07	6.49126e+06	7.69623e+06	1.23477e+06	1.31136e+06	1.82091e+06	908070	1.16251e+06	2.13214e+06	1.43849e+06	913944	926374	880495	1.32427e+06	2.27926e+06	1.60077e+06	2.52343e+06	1.43655e+06	2.09986e+06	7.63094e+06	4.01892e+06	4.98569e+06	3.37998e+06	4.86154e+06	1.56852e+06	1.81976e+06	2.29738e+06	3.71517e+06
Com_6029_neg	Vitamin B2	C17 H20 N4 O6	376.138	5.236	375.131	No results	No results	Full match	Organoheterocyclic compounds	Pteridines and derivatives	Alloxazines and isoalloxazines	Flavins	5.07648e+06	4.89635e+06	4.4049e+06	3.9998e+06	3.61936e+06	4.44273e+06	4.93751e+06	3.18621e+06	4.19059e+06	3.16956e+06	3.93522e+06	2.9533e+06	3.41645e+06	4.65147e+06	3.45794e+06	3.77526e+06	3.64413e+06	4.74764e+06	1.42328e+07	1.56423e+07	1.33045e+07	1.34037e+07	4.84354e+06	9.44736e+06	6.32369e+06	4.35972e+06	4.84461e+06	4.76075e+06	4.03369e+06	4.96945e+06	8.57624e+06	7.76062e+06	9.68163e+06	3.38123e+06	8.10202e+06	5.83525e+06	4.0325e+06
Com_6062_neg	Ixoside	C16 H20 O11	388.101	5.61	387.094	No results	No results	Full match	Lipids and lipid-like molecules	Prenol lipids	Terpene glycosides	Iridoid O-glycosides	7.40183e+06	3.066e+06	3.18847e+06	5.3326e+06	2.77799e+06	2.62282e+06	3.90699e+06	4.67615e+06	3.44245e+06	2.43865e+06	2.81116e+06	2.84755e+06	3.59381e+06	2.1812e+06	2.51597e+06	4.52921e+06	3.85293e+06	3.14939e+06	2.49876e+06	2.44947e+06	2.65106e+06	2.68284e+06	3.38038e+06	1.6258e+06	1.27451e+07	4.01952e+06	5.79354e+06	4.22304e+06	1.50526e+06	6.31321e+06	1.89937e+06	1.09832e+06	1.53795e+06	2.12286e+06	3.6075e+06	2.52052e+06	2.54304e+06
Com_6177_neg	ST 27:1;O;S	C27 H46 O4 S	466.312	8.883	465.304	No results	Full match	No results					2.49489e+06	2.34318e+06	1.93232e+06	2.00736e+06	2.86013e+06	5.37866e+06	3.88535e+06	5.15528e+06	2.48324e+07	2.59211e+06	4.01319e+06	3.27275e+06	3.08881e+06	2.55011e+06	3.03443e+06	3.23042e+06	4.43081e+06	7.8839e+06	2.37918e+06	2.04876e+06	1.09035e+08	6.61027e+07	3.78111e+06	2.53253e+06	4.25174e+06	4.76032e+06	4.40782e+06	5.32369e+06	2.88835e+06	5.80785e+06	2.18913e+06	2.19717e+06	1.56163e+06	2.23806e+06	1.99648e+06	6.68721e+06	2.34005e+06
Com_6216_neg	2-(1H-indol-3-yl)-3-[4-(trifluoromethyl)phenyl]acrylonitrile	C18 H11 F3 N2	312.088	5.193	311.081	Full match	No results	No results					6.03026e+06	5.85391e+06	4.10062e+06	3.51646e+06	716400	5.34134e+06	8.9566e+06	1.37529e+07	9.77003e+06	7.03316e+06	1.00291e+07	6.73114e+06	1.17167e+07	1.41764e+07	7.98616e+06	9.14669e+06	1.30855e+07	1.03665e+07	1.20936e+07	1.69202e+07	1.51155e+07	1.37693e+07	1.11309e+07	6.56631e+06	3.08246e+06	4.42892e+06	5.48155e+06	1.29459e+06	6.14144e+06	7.02925e+06	7.76128e+06	3.12523e+06	7.50657e+06	2.78666e+06	4.52162e+06	6.6315e+06	3.7823e+06
Com_6223_neg	Luteolin 7-glucuronide	C21 H18 O12	462.08	6.992	461.072	No results	Full match	Full match					1.86478e+06	1.80793e+06	1.76398e+06	2.07304e+06	3.08719e+06	1.5097e+06	1.35295e+06	1.23943e+06	1.20543e+06	1.19216e+06	1.28885e+06	1.18893e+06	1.09553e+06	965759	1.28079e+06	984881	907752	1.16697e+06	1.05349e+06	1.22811e+06	1.07122e+06	1.20728e+06	1.09195e+06	1.0744e+06	1.59802e+06	1.01068e+06	1.35247e+06	1.31333e+06	2.11251e+06	1.40165e+06	1.25634e+08	3.01388e+07	9.44234e+06	1.18656e+07	7.45676e+06	6.27996e+07	3.0384e+07
Com_6304_neg	Methyl hexadecanoate	C17 H34 O2	316.261	7.721	315.254	No results	Invalid mass	No results					3.00346e+06	2.19062e+06	2.27733e+06	1.18963e+07	3.5854e+06	2.89079e+06	5.21708e+06	6.15831e+06	7.91977e+06	7.10308e+06	4.02769e+06	6.22457e+06	7.52932e+06	5.89629e+06	9.4149e+06	8.42685e+06	3.8631e+06	5.09063e+06	1.12459e+07	1.59059e+07	1.13186e+07	1.56875e+07	4.97113e+06	1.29314e+07	6.35457e+06	1.22752e+07	5.19102e+06	9.95823e+06	1.92415e+07	9.42737e+06	4.82122e+06	9.73585e+06	3.50519e+06	5.05973e+06	2.67132e+06	2.33734e+06	2.53503e+06
Com_6361_neg	16-Hydroxyhexadecanoic acid	C16 H32 O3	254.225	9.942	253.217	Invalid mass	No results	No match	Lipids and lipid-like molecules	Fatty Acyls	Fatty acids and conjugates	Long-chain fatty acids	6.10011e+06	4.98703e+06	4.05624e+06	9.90776e+06	2.18549e+06	3.98314e+06	5.07929e+06	8.72227e+06	8.87116e+06	8.14476e+06	4.39057e+06	5.58e+06	9.30081e+06	2.34139e+07	8.32487e+06	1.72524e+07	6.04456e+06	6.32569e+06	1.43312e+07	8.64768e+06	1.48044e+07	2.51152e+07	5.25596e+06	1.0801e+07	4.06056e+06	7.61852e+06	3.53796e+06	9.06372e+06	1.5155e+07	9.81114e+06	8.59847e+06	6.63529e+06	3.05629e+06	7.32287e+06	1.07989e+06	1.90951e+06	3.3015e+06
Com_6370_neg	(±)9(10)-EpOME	C18 H32 O3	342.241	6.843	341.234	Invalid mass	No results	No results					9.63145e+06	1.18375e+07	9.55891e+06	2.09326e+07	5.77708e+06	7.77049e+06	3.57755e+06	6.154e+06	8.18833e+06	1.00154e+07	6.27629e+06	9.38868e+06	7.6702e+06	3.93461e+06	6.96847e+06	2.53987e+06	3.24323e+06	3.90403e+06	2.38597e+07	4.22094e+07	1.48915e+07	1.64843e+07	4.20757e+06	2.13696e+07	6.61535e+06	4.97588e+06	8.20938e+06	1.92611e+07	3.12468e+07	9.18207e+06	4.18748e+07	2.14112e+07	5.74092e+07	1.59773e+07	9.01384e+06	2.91007e+07	1.33126e+07
Com_6381_neg	Orotic acid	C5 H4 N2 O4	156.016	1.438	155.009	No results	No results	Full match	Organoheterocyclic compounds	Diazines	Pyrimidines and pyrimidine derivatives	Pyrimidinecarboxylic acids	1.52582e+06	2.01263e+06	3.68126e+06	2.6536e+06	3.32644e+06	2.2076e+06	3.45075e+06	3.25562e+06	4.13195e+06	1.7467e+06	3.18771e+06	4.46925e+06	6.41463e+06	1.47347e+06	5.23325e+06	4.99717e+06	1.33554e+07	3.71554e+06	1.15712e+06	3.16382e+06	2.24466e+06	3.34653e+06	7.50463e+06	4.63828e+06	4.61784e+07	3.89507e+07	2.683e+07	2.36614e+07	1.29873e+07	3.20899e+07	5.4285e+06	6.20678e+06	4.53201e+06	6.57213e+06	7.37466e+06	9.19914e+06	4.9577e+06
Com_6437_neg	Glibenclamide	C23 H28 Cl N3 O5 S	493.142	5.273	492.134	No results	No results	Full match	Benzenoids	Benzene and substituted derivatives	Benzenesulfonamides	Benzenesulfonamides	1.81349e+06	1.74914e+06	1.57358e+06	1.42886e+06	1.29296e+06	1.58709e+06	1.76385e+06	1.13822e+06	1.49702e+06	1.13227e+06	1.40579e+06	1.03249e+06	1.22047e+06	949748	1.23529e+06	1.34865e+06	1.30181e+06	1.69602e+06	1.05047e+06	917777	1.13163e+06	1.02172e+06	1.54606e+06	1.07159e+06	5.36159e+07	1.55744e+06	1.73066e+06	1.43241e+06	1.40795e+06	1.77526e+06	1.35147e+06	1.54613e+06	1.18351e+06	1.20789e+06	1.15572e+06	1.0337e+06	1.44055e+06
Com_6504_neg	Ziyuglycoside I	C41 H66 O13	766.451	10.009	765.444	No results	No results	Full match	Lipids and lipid-like molecules	Prenol lipids	Terpene glycosides	Triterpene saponins	2.49352e+07	2.66579e+07	2.17318e+07	4.94376e+07	1.63088e+07	1.42001e+07	410251	7.15201e+06	8.3043e+06	1.16461e+07	6.4764e+06	4.48823e+06	294948	227188	280254	326281	249861	475973	237840	165501	253030	223228	290433	230840	426276	276718	281063	343859	1.4246e+06	1.02115e+06	3.37764e+07	5.00758e+07	4.29295e+07	7.16951e+06	837089	1.06175e+07	4.91318e+07
Com_6579_neg	LPA 16:0	C19 H39 O7 P	410.244	9.903	409.236	No results	Full match	Full match	Lipids and lipid-like molecules	Glycerophospholipids	Glycerophosphates	1,2-diacylglycerol-3-phosphates	5.38581e+06	5.06808e+06	3.67349e+06	3.55122e+06	3.46753e+06	3.87468e+06	5.43713e+06	6.47579e+06	1.19581e+07	1.75994e+07	1.32002e+07	1.94338e+07	2.4991e+07	2.78573e+07	2.16826e+07	2.6137e+07	1.12254e+07	1.58322e+07	2.18492e+07	1.79214e+07	1.34562e+07	1.77485e+07	9.89982e+06	1.91353e+07	2.49734e+07	1.67774e+07	1.24523e+07	2.07125e+07	1.81389e+07	2.53109e+07	1.11004e+07	5.88245e+06	5.81312e+06	6.54258e+06	2.47602e+06	2.24771e+06	5.92462e+06
Com_6626_neg	SM 14:3;2O/7:0	C26 H49 N2 O6 P	562.336	6.142	561.329	No results	Invalid mass	No results					2.68554e+06	2.25432e+06	6.8829e+06	6.6844e+06	1.05815e+07	1.43566e+06	5.24641e+06	6.23715e+06	4.31883e+06	557041	2.28525e+06	4.23897e+06	1.34927e+07	2.16718e+07	9.54339e+06	2.4409e+07	2.812e+07	5.1722e+06	1.26898e+07	8.80504e+06	1.50696e+07	2.68332e+07	5.30699e+07	2.05913e+07	4.15011e+07	5.98467e+07	3.9138e+07	5.97788e+07	1.66205e+07	2.9111e+07	2.32504e+06	8.17877e+06	6.21082e+06	1.0547e+07	1.47504e+07	1.79625e+07	5.11504e+06
Com_6633_neg	Ethyl caffeate	C11 H12 O4	208.073	5.006	189.055	No results	No results	Full match	Phenylpropanoids and polyketides	Cinnamic acids and derivatives	Hydroxycinnamic acids and derivatives	Coumaric acids and derivatives	2.99508e+06	3.37173e+06	7.43299e+06	5.16704e+06	2.58259e+06	2.27416e+06	1.29233e+06	778763	796458	606882	605204	690020	1.06187e+06	605994	682765	784520	1.3262e+06	698274	725289	744937	762999	1.04807e+06	1.34369e+06	1.26088e+06	2.7692e+06	1.78332e+06	3.21485e+06	2.01861e+06	1.33544e+06	2.44475e+06	4.10344e+06	1.0339e+07	6.23146e+06	2.61178e+06	1.72735e+07	3.91126e+06	1.16916e+07
Com_6669_neg	CDP	C9 H15 N3 O11 P2	403.019	1.423	402.011	No results	No results	Full match	Nucleosides, nucleotides, and analogues	Pyrimidine nucleotides	Pyrimidine ribonucleotides	Pyrimidine ribonucleoside diphosphates	387181	386501	415452	398532	301348	299337	873314	329454	2.74949e+06	9.2836e+06	2.54567e+06	5.94004e+06	4.5369e+06	2.60221e+06	1.11184e+07	4.62719e+06	299040	1.29306e+07	1.64784e+06	752330	1.93398e+06	732515	471612	1.96791e+06	7.26194e+06	7.04592e+06	9.93041e+06	4.84498e+06	1.17948e+07	6.98147e+06	7.87257e+06	757476	2.51992e+06	470798	431694	400954	5.32037e+06
Com_6726_neg	(±)8,9-DiHETE	C20 H32 O4	336.23	7.153	335.223	Full match	No results	No results					2.61244e+06	1.52322e+06	375134	1.9813e+06	263992	497374	492362	2.31459e+06	1.17707e+06	266683	1.38911e+06	440423	871962	553323	211956	2.06403e+06	516591	427752	616099	2.28976e+06	282459	2.54916e+07	852612	6.3521e+06	4.18468e+06	833717	1.66782e+06	2.84465e+06	1.81008e+06	2.08604e+06	1.70752e+06	2.08242e+06	1.89947e+06	1.33373e+06	1.49227e+06	647347	1.38303e+06
Com_6759_neg	IAA-Glu	C15 H16 N2 O5	304.106	5.32	303.099	No results	No results	Full match					2.28218e+06	2.07549e+06	2.08111e+06	1.94658e+06	1.57017e+06	1.92912e+06	2.24479e+06	1.61412e+06	1.77476e+06	1.65032e+06	1.76068e+06	1.77299e+06	7.23311e+06	1.31268e+07	4.71172e+06	9.26671e+06	7.50437e+06	5.57091e+06	1.90644e+07	1.6057e+07	7.53597e+06	1.30586e+07	3.55019e+07	1.4344e+07	7.84914e+06	1.54818e+07	7.61072e+06	1.46391e+07	1.09654e+07	1.23792e+07	1.51594e+06	1.55549e+06	1.28954e+06	1.36216e+06	1.40654e+06	1.26926e+06	1.66448e+06
Com_6768_neg	Uric acid	C5 H4 N4 O3	168.027	1.993	167.02	Invalid mass	No results	No results	Organoheterocyclic compounds	Imidazopyrimidines	Purines and purine derivatives	Xanthines	902724	1.04414e+06	498543	1.18635e+06	703231	891593	7.03223e+06	714310	489485	427730	516802	421944	1.52998e+07	2.37019e+07	4.02909e+06	1.01533e+07	2.98952e+06	2.24837e+06	1.62505e+06	4.45881e+07	1.59097e+06	1.56021e+06	4.31266e+06	2.2647e+06	9.74136e+06	1.32404e+07	8.99204e+06	1.07074e+07	3.01752e+06	4.74593e+07	2.4229e+06	1.53168e+07	5.78241e+06	7.21195e+06	1.96769e+06	1.60263e+06	5.09541e+06
Com_6827_neg	3-O-p-coumaroyl shikimic acid O-hexoside	C22 H26 O12	482.143	5.27	481.135	No results	No results	Full match					4.28818e+06	3.96324e+06	3.56544e+06	3.23754e+06	2.92961e+06	3.59606e+06	6.11392e+06	2.579e+06	1.51124e+07	1.78537e+07	1.29974e+07	9.5144e+06	2.76536e+06	2.15195e+06	2.79894e+06	3.05579e+06	2.94965e+06	3.84287e+06	2.38018e+06	2.07951e+06	2.56406e+06	2.31503e+06	3.50309e+06	2.42803e+06	5.11856e+06	3.52887e+06	3.92135e+06	3.24558e+06	2.62054e+07	5.18597e+06	3.54418e+06	3.50325e+06	2.6816e+06	2.73685e+06	2.61865e+06	2.34217e+06	5.71674e+06
Com_6869_neg	FAHFA 16:0/18:2	C34 H62 O4	534.463	10.562	533.455	No results	Full match	No results					5.74896e+06	4.81988e+06	3.75058e+06	8.76601e+06	887948	2.90051e+06	2.27609e+06	3.52561e+06	4.38635e+06	4.48432e+06	1.9088e+06	4.4749e+06	5.60201e+06	7.53923e+06	4.75658e+06	5.64653e+06	2.78787e+06	2.9666e+06	1.32269e+07	5.06786e+06	1.43272e+07	1.18217e+07	998066	8.46042e+06	696556	2.36199e+06	1.08716e+06	5.87347e+06	6.1216e+06	2.83755e+06	4.9743e+06	1.65662e+06	990796	1.43528e+06	106946	209706	1.04318e+06
Com_6930_neg	N-{6-[(7-chloro-4-quinazolinyl)oxy]-3-pyridinyl}-4-methoxybenzamide	C21 H15 Cl N4 O3	406.088	5.141	405.081	Invalid mass	No results	No match					958109	997165	1.19002e+06	1.09147e+06	1.93607e+06	871292	1.59415e+06	2.38018e+06	2.5742e+06	3.93709e+06	2.85499e+06	3.4032e+06	2.62843e+06	1.16647e+06	3.7747e+06	1.12519e+06	1.40474e+06	5.39031e+06	1.23016e+06	783229	2.80614e+06	2.52542e+06	4.16435e+06	1.72176e+06	3.89331e+06	5.00481e+06	4.13327e+06	6.05796e+06	2.41245e+07	9.12226e+06	997174	992259	1.16207e+06	1.19625e+06	1.00986e+06	1.1983e+06	937050
Com_6933_neg	Uridine 5'-diphosphate (UDP)	C9 H14 N2 O12 P2	404.002	1.435	402.994	Full match	No results	Full match	Nucleosides, nucleotides, and analogues	Pyrimidine nucleotides	Pyrimidine ribonucleotides	Pyrimidine ribonucleoside diphosphates	766357	925110	963294	811443	364563	769347	1.44892e+06	961690	2.3294e+06	9.66256e+06	3.03168e+06	4.48502e+06	3.06983e+06	1.61577e+06	7.1287e+06	3.08658e+06	1.48247e+06	8.24829e+06	1.90626e+06	910152	969615	1.07924e+06	1.18736e+06	1.9614e+06	5.47659e+06	4.23129e+06	5.0366e+06	3.35806e+06	8.88152e+06	1.10217e+07	5.25423e+06	482764	2.73449e+06	555379	522254	485064	1.03929e+07
Com_6969_neg	Genistein	C15 H10 O5	270.053	5.469	269.045	Full match	No results	Full match	Phenylpropanoids and polyketides	Isoflavonoids	Isoflav-2-enes	Isoflavones	1.48498e+07	1.36983e+07	1.12361e+07	1.30653e+07	2.25401e+07	1.00912e+07	8.82277e+06	1.55538e+07	1.18749e+07	1.10182e+07	1.30459e+07	2.2124e+07	6.47569e+06	1.44131e+06	6.04303e+06	5.35396e+06	8.24391e+06	7.46616e+06	2.29617e+06	1.59579e+06	2.25104e+06	5.37623e+06	1.03982e+07	5.02348e+06	3.82168e+07	1.4986e+07	7.08485e+06	1.12225e+07	1.29173e+07	1.48274e+07	3.55825e+07	3.6069e+07	3.33864e+07	2.02654e+07	2.13492e+07	1.66649e+07	3.66904e+07
Com_7008_neg	Naringin Dihydrochalcone	C27 H34 O14	582.196	5.881	581.188	No results	No results	Full match	Phenylpropanoids and polyketides	Flavonoids	Flavonoid glycosides	Flavonoid O-glycosides	1.08307e+07	1.11911e+07	7.32537e+06	5.62986e+06	534881	1.25848e+07	8.17765e+06	1.00917e+07	1.34902e+07	1.48078e+07	1.28018e+07	8.49986e+06	8.38364e+06	9.3871e+06	1.02011e+07	1.29051e+07	6.03132e+06	1.17885e+07	3.10718e+06	4.5914e+06	5.70261e+06	3.70176e+06	4.00255e+06	3.12126e+06	755683	865739	783166	887375	719002	882893	783170	816772	1.06512e+06	510160	646404	555732	927064
Com_7091_neg	Guan-fu base A	C24 H31 N O6	429.213	5.827	428.206	No results	No results	Full match	Lipids and lipid-like molecules	Prenol lipids	Diterpenoids	Atisane diterpenoids	2.61064e+06	3.88239e+06	3.44449e+06	3.89951e+06	361340	2.48769e+06	548302	542358	1.04138e+06	1.0661e+06	2.16194e+06	568676	391093	415817	439580	472580	585512	735746	1.86648e+06	1.11176e+06	532357	496013	973872	809612	6.43364e+06	5.17534e+06	564009	2.43157e+06	1.04895e+06	619622	1.30855e+06	1.95577e+06	3.12953e+06	509246	6.5664e+06	6.86671e+06	428479
Com_7140_neg	CerP 16:0;2O/2:0	C18 H38 N O6 P	395.244	8.202	394.236	No results	Full match	No results					226520	201695	253756	210730	353933	197254	309362	331223	258825	245701	292634	279802	4.50248e+06	1.38827e+07	1.88723e+06	3.22805e+06	945423	1.09292e+06	1.60354e+07	1.01843e+07	1.04554e+07	6.28157e+06	1.46144e+06	5.89447e+06	1.64832e+06	2.97874e+06	566585	1.74856e+06	1.14073e+06	963280	396383	347936	238717	353390	335995	295512	352446
Com_7189_neg	Schisantherin A	C30 H32 O9	536.206	5.651	535.199	No results	No results	Full match	Phenylpropanoids and polyketides	Tannins	Hydrolyzable tannins	Hydrolyzable tannins	1.57971e+06	1.27237e+06	1.23128e+06	1.24099e+06	1.49518e+06	1.07367e+06	2.58798e+07	6.97576e+06	8.35487e+06	1.27626e+06	4.79789e+06	1.40803e+07	1.41991e+07	1.23999e+07	1.64753e+07	2.24384e+07	5.11714e+07	1.88467e+07	3.65187e+06	4.44541e+06	1.06758e+07	8.5386e+06	3.63073e+07	5.79205e+06	7.74208e+07	2.34568e+07	1.1926e+08	2.00039e+07	7.83482e+06	1.91063e+07	1.05741e+06	1.19479e+06	1.03936e+06	1.28415e+06	1.25128e+06	1.3198e+06	1.86976e+07
Com_7193_neg	(+/-)13-HODE	C18 H32 O3	296.235	8.92	295.228	Full match	No results	Full match	Lipids and lipid-like molecules	Fatty Acyls	Lineolic acids and derivatives	Lineolic acids and derivatives	3.07206e+06	2.11117e+06	2.21321e+06	7.31198e+06	2.05991e+06	2.57693e+06	3.3201e+06	3.82618e+06	4.67388e+06	5.59038e+06	3.56872e+06	2.95139e+06	4.05049e+06	3.13396e+06	4.15528e+06	5.52288e+06	1.81453e+06	3.48538e+06	9.40518e+06	1.51401e+07	1.20785e+07	8.7237e+06	3.30693e+06	8.00763e+06	3.6944e+06	6.83359e+06	3.0769e+06	3.52539e+06	6.0111e+06	5.24854e+06	4.56256e+06	2.51242e+06	2.04603e+06	3.12897e+06	970879	1.31032e+06	1.62516e+06
Com_7217_neg	MGDG O-15:0_2:0	C26 H50 O9	552.352	6.117	551.345	No results	Invalid mass	No results					1.31574e+06	1.30093e+06	1.78975e+06	1.35899e+06	2.69064e+06	897475	3.59657e+06	4.5986e+06	3.54812e+06	1.22261e+06	1.04098e+06	1.36254e+06	1.08789e+07	1.692e+07	7.00587e+06	1.25728e+07	1.64961e+07	5.56721e+06	1.00506e+07	1.53503e+07	7.84706e+06	1.43213e+07	4.81257e+07	1.74662e+07	4.09592e+07	2.28462e+07	1.76334e+07	2.59616e+07	6.64392e+06	1.7835e+07	1.40036e+06	2.15869e+06	1.4254e+06	1.07114e+06	1.88971e+06	1.50578e+06	1.32811e+06
Com_7315_neg	2'-Deoxyuridine-5-monophosphate	C9 H13 N2 O8 P	308.041	1.431	307.034	Full match	No results	Full match	Nucleosides, nucleotides, and analogues	Pyrimidine nucleotides	Pyrimidine deoxyribonucleotides	Pyrimidine 2'-deoxyribonucleoside monophosphates	8.99782e+06	8.37211e+06	9.69835e+06	7.29594e+06	5.24025e+06	9.50924e+06	4.12176e+06	5.35243e+06	6.14528e+06	1.14115e+07	5.98536e+06	8.83084e+06	4.44739e+06	2.42868e+06	7.63555e+06	5.7186e+06	4.66765e+06	7.34412e+06	1.03157e+06	888558	1.00237e+06	892689	4.76039e+06	1.89856e+06	8.46201e+06	6.23692e+06	6.57651e+06	8.17899e+06	1.0678e+07	6.36418e+06	1.35127e+07	1.06602e+07	1.14008e+07	1.19878e+07	4.70415e+06	6.58949e+06	7.14694e+06
Com_7319_neg	Norisoboldine	C18 H19 N O4	313.132	5.671	312.125	No results	No results	Full match	Alkaloids and derivatives	Aporphines	Not available	Aporphines	2.71942e+06	593130	609593	631390	717495	491394	658834	690898	757844	574773	589344	713738	4.0288e+06	2.12689e+06	9.07567e+06	1.2944e+06	856415	743842	1.79835e+07	2.6678e+06	1.49758e+06	1.55152e+06	1.07302e+06	4.58171e+06	2.11625e+06	2.16878e+07	1.08294e+06	3.30907e+06	6.12734e+06	3.02481e+06	478777	3.41448e+06	456304	586546	549820	994117	626667
Com_7378_neg	Troxerutin	C33 H42 O19	742.232	5.577	741.226	No results	No results	Full match	Phenylpropanoids and polyketides	Flavonoids	Flavonoid glycosides	Flavonoid-3-O-glycosides	863948	806770	845994	787383	890567	610059	864481	1.93693e+06	847604	836121	962039	837750	1.10951e+06	1.9478e+06	2.16744e+06	1.7284e+06	1.05011e+06	2.88623e+06	2.23138e+06	2.07791e+06	2.36738e+06	2.39576e+06	1.81162e+06	1.45182e+06	4.64326e+06	5.17171e+06	5.4344e+06	7.99143e+06	7.98149e+06	9.5655e+06	696590	1.44898e+06	837212	1.31955e+06	1.25061e+06	714135	1.56194e+06
Com_7417_neg	(+)-epipinoresinol-4-O-beta-D-glucoside	C26 H32 O11	520.195	5.455	565.193	No results	No results	Full match	Lignans, neolignans and related compounds	Lignan glycosides	Not available	Lignan glycosides	2.83974e+07	1.8019e+07	6.45696e+06	9.88036e+06	2.69751e+07	1.5376e+07	2.22002e+07	1.20646e+07	1.27045e+07	1.86735e+07	1.71388e+07	2.85068e+07	1.35217e+07	7.54468e+06	1.71361e+07	1.33701e+07	2.01257e+07	1.30588e+07	6.36394e+06	2.40749e+06	1.18082e+07	8.24219e+06	2.35883e+07	5.04043e+06	7.36711e+06	3.37757e+07	3.66202e+07	2.81579e+07	5.01823e+07	4.22833e+07	1.18666e+06	1.09643e+06	1.07915e+06	1.03609e+07	6.99812e+06	8.96224e+06	1.21063e+06
Com_7430_neg	Sulfosalicylic acid	C7 H6 O6 S	217.988	5.194	216.981	No results	No results	Full match	Benzenoids	Benzene and substituted derivatives	Benzenesulfonic acids and derivatives	3-sulfobenzoic acids	5.97788e+06	5.76577e+06	5.11637e+06	4.57496e+06	4.26203e+06	5.2316e+06	5.01764e+06	9.192e+06	4.08125e+06	6.16432e+06	4.63397e+06	5.4296e+06	3.45963e+06	2.87027e+06	3.57263e+06	4.16059e+06	3.58742e+06	4.70556e+06	2.69992e+07	1.45977e+07	1.27398e+07	1.26841e+07	2.4688e+07	1.51385e+07	6.49331e+06	5.19365e+06	4.55335e+06	4.11084e+06	3.8733e+06	4.24234e+06	4.4549e+06	5.09657e+06	3.90123e+06	3.86741e+06	3.49684e+06	3.39335e+06	4.74853e+06
Com_7457_neg	PC 16:0_22:5	C46 H82 N O8 P	853.585	9.831	852.578	No results	Invalid mass	No results					2.68049e+06	2.60161e+06	2.21876e+06	2.50482e+06	2.5125e+06	2.353e+06	2.1409e+06	3.22307e+06	2.48528e+06	2.53059e+06	2.75057e+06	2.62374e+06	2.56469e+06	2.13515e+06	2.55277e+06	2.72396e+06	2.33007e+06	2.84141e+06	2.32425e+06	2.1511e+06	2.0776e+06	1.91689e+06	2.3907e+08	9.92931e+07	3.83249e+06	2.19907e+06	3.44358e+06	4.25397e+06	3.10493e+06	2.85224e+06	2.48327e+06	2.22165e+06	1.73231e+06	1.93091e+06	1.64667e+06	1.61481e+06	2.44691e+06
Com_7488_neg	D-Xylonic acid	C5 H10 O6	166.047	6.291	165.04	No results	No results	Full match	Organic oxygen compounds	Organooxygen compounds	Carbohydrates and carbohydrate conjugates	Sugar acids and derivatives	204217	181544	271769	283160	340835	149279	177185	201316	162644	168598	164780	331932	161733	161914	162107	194369	164268	183882	189268	245861	199247	318577	240799	223693	211407	432193	319875	443713	250383	475089	185991	709978	722128	257668	333450	389913	323694
Com_7506_neg	Timosaponin A3	C39 H64 O13	740.435	8.852	739.428	No results	No results	Full match	Lipids and lipid-like molecules	Steroids and steroid derivatives	Steroidal glycosides	Steroidal saponins	2.75605e+07	2.05561e+07	2.03823e+07	2.43233e+07	3.37281e+06	1.26653e+07	6.03204e+06	2.46253e+07	2.52039e+07	3.55133e+07	3.44923e+07	1.49929e+07	1.6701e+06	1.37883e+06	1.6407e+06	1.74667e+06	2.39572e+06	3.79888e+06	1.18669e+06	1.10776e+06	1.45053e+06	1.21544e+06	2.04443e+06	1.36932e+06	1.83953e+06	1.65817e+06	3.76957e+06	2.23381e+06	1.56172e+06	2.4166e+07	2.1466e+07	3.75551e+07	1.71655e+07	6.13605e+06	1.47362e+07	1.07102e+07	3.95216e+07
Com_7554_neg	Kynurenic acid O-hexside	C16 H17 N O8	351.096	4.781	350.088	No results	No results	Full match	Organoheterocyclic compounds	Quinolines and derivatives	Quinoline carboxylic acids	Quinoline carboxylic acids	237110	194025	1.08572e+06	1.18007e+06	2.42653e+06	164179	250775	241307	198416	169810	196274	1.99134e+06	754589	1.14949e+06	261629	1.10419e+06	1.29494e+06	318430	1.87493e+06	3.04335e+06	1.17925e+06	1.70859e+06	1.54132e+06	2.39262e+06	5.61482e+06	1.5443e+07	1.25019e+07	1.40824e+07	7.7162e+06	6.25959e+06	359215	2.88691e+06	1.10145e+06	3.79062e+06	7.24569e+06	2.2588e+07	407881
Com_7609_neg	3-[(Z)-(5-nitro-1H-indol-3-yl)methylidene]-1H-indol-2-one	C17 H11 N3 O3	305.081	6.144	304.073	Full match	No results	No results					1.69661e+06	317783	934964	316392	880581	276370	1.7837e+06	1.8831e+06	341691	351337	330174	621041	359020	371920	355513	398597	1.98518e+06	421008	360530	393936	680475	1.82209e+06	1.35458e+06	653373	532156	532416	757932	557704	508874	476832	425463	363091	353188	332000	310594	328727	1.44505e+06
Com_7694_neg	PA 16:0_22:5	C41 H71 O8 P	722.475	11.312	721.468	No results	Invalid mass	No results					9.37477e+06	1.09008e+07	3.04484e+06	7.29252e+06	1.33892e+06	5.88706e+06	1.52213e+06	1.69106e+06	1.25478e+06	3.71069e+06	1.9331e+06	3.67172e+06	1.98284e+06	1.06024e+06	1.74146e+06	805263	642671	2.31774e+06	2.31172e+06	535353	1.49079e+06	992832	710739	1.59398e+06	964367	781071	672302	935417	1.81815e+07	1.88915e+06	1.01711e+07	3.90397e+06	3.29188e+06	923505	524976	538912	1.35364e+07
Com_7734_neg	2-Hydroxyestradiol	C18 H24 O3	288.173	6.43	287.165	Full match	No results	No results	Lipids and lipid-like molecules	Steroids and steroid derivatives	Estrane steroids	Estrogens and derivatives	2.61506e+07	2.75763e+07	2.02896e+07	3.20503e+07	6.4144e+06	1.64992e+07	8.18754e+06	8.98966e+06	6.02096e+06	1.14144e+07	8.29561e+06	8.21173e+06	2.94334e+06	1.05856e+06	5.91433e+06	1.92776e+06	2.80761e+06	6.39339e+06	2.37252e+06	3.00945e+06	2.07064e+06	3.53374e+06	2.31519e+06	3.50928e+06	2.25631e+06	1.34051e+06	3.25192e+06	6.05997e+06	1.70242e+07	8.43676e+06	1.2301e+07	2.12353e+07	1.98451e+07	6.36284e+06	9.46415e+06	7.21187e+06	1.68276e+07
Com_7735_neg	Mevalonic acid	C6 H12 O4	148.073	4.718	147.065	Invalid mass	No results	No results	Lipids and lipid-like molecules	Fatty Acyls	Fatty acids and conjugates	Hydroxy fatty acids	1.5712e+07	9.00374e+06	9.35061e+06	1.13391e+07	1.06845e+07	9.9414e+06	7.85658e+06	9.93474e+06	5.19017e+06	5.15252e+06	7.60242e+06	7.78863e+06	1.1583e+07	1.29594e+07	6.65806e+06	7.34314e+06	7.4575e+06	8.68689e+06	4.89685e+07	4.70235e+07	2.99759e+07	3.80609e+07	9.42192e+06	2.82562e+07	8.8737e+06	1.99613e+07	1.12887e+07	1.31716e+07	3.77712e+07	1.38837e+07	8.57727e+06	9.23342e+06	1.1519e+07	1.25053e+07	8.28201e+06	8.73326e+06	6.8543e+06
Com_7753_neg	Ziyuglycoside II	C35 H56 O8	604.398	10.575	603.391	No results	No results	Full match	Lipids and lipid-like molecules	Prenol lipids	Triterpenoids	Triterpenoids	1.34798e+07	1.41062e+07	7.28503e+06	1.14e+07	1.9626e+06	7.43544e+06	2.80772e+06	2.46287e+06	3.09096e+06	4.98382e+06	1.98689e+06	5.42691e+06	243930	205160	470756	334798	234167	1.20115e+06	243030	178016	164592	163170	224369	168767	297606	264401	216664	291863	1.13262e+06	309573	1.80494e+07	7.91647e+06	8.28869e+06	2.49355e+06	180619	2.26568e+06	5.1679e+06
Com_7777_neg	1,N6-Etheno-2-Deoxy-Adenosine	C12 H13 N5 O3	275.101	5.228	274.093	No results	No results	Full match	Organoheterocyclic compounds	Imidazopyrimidines	Purines and purine derivatives	Purines and purine derivatives	2.64117e+06	2.54745e+06	2.26053e+06	2.02133e+06	1.88307e+06	2.31144e+06	2.21691e+06	1.4499e+06	1.80319e+06	1.3848e+06	2.0474e+06	1.33343e+06	2.05421e+06	1.26815e+06	1.54471e+06	1.83825e+06	1.585e+06	2.07903e+06	8.06685e+06	1.13062e+07	1.6792e+06	3.6704e+06	1.96869e+06	3.25601e+06	2.8689e+06	2.10887e+06	2.01178e+06	1.81626e+06	2.17966e+06	1.87436e+06	1.96828e+06	2.25179e+06	1.72366e+06	1.70871e+06	1.54499e+06	1.49697e+06	2.09801e+06
Com_7810_neg	LNAPE 20:4/N-18:0	C43 H78 N O8 P	767.548	11.579	766.541	No results	Full match	No results					779916	713597	1.28187e+06	1.47162e+06	1.53054e+06	1.16862e+06	1.48576e+06	1.55912e+06	1.6099e+06	1.56371e+06	1.41029e+06	1.27342e+06	1.4769e+06	1.28105e+06	1.17273e+06	901397	837262	1.0046e+06	826318	895269	698855	7.13535e+07	8.58394e+07	661677	1.07617e+06	906347	771110	1.00711e+06	1.23352e+06	1.11227e+06	691636	676134	1.21035e+06	1.12145e+06	934350	969523	821489
Com_7899_neg	Scutellarein	C15 H10 O6	286.047	5.381	285.04	No results	No results	Full match	Phenylpropanoids and polyketides	Flavonoids	Flavonoid glycosides	Flavonoid-7-O-glucuronides	3.20148e+06	2.9243e+06	1.23541e+07	9.44368e+06	7.24795e+06	2.81874e+06	3.30765e+06	3.46625e+06	3.28227e+06	3.06169e+06	3.33385e+06	3.1584e+06	2.82691e+06	2.42131e+06	2.78014e+06	3.16586e+06	2.80314e+06	3.5107e+06	2.06661e+06	1.97163e+06	2.89777e+06	2.30831e+06	4.63148e+06	2.31346e+06	4.65717e+06	3.8083e+06	9.36264e+06	5.52066e+06	3.09065e+06	5.9438e+06	2.8185e+06	2.48556e+06	2.42515e+06	1.48445e+07	1.94357e+06	7.2563e+06	2.79454e+06
Com_7924_neg	Methyl indole-3-acetate	C11 H11 N O2	189.078	4.755	188.071	Full match	No results	Full match	Organoheterocyclic compounds	Indoles and derivatives	Indolyl carboxylic acids and derivatives	Indole-3-acetic acid derivatives	1.02558e+07	1.87024e+06	4.69115e+06	9.46799e+06	3.65034e+06	2.43335e+06	1.672e+06	878983	984388	857902	1.16249e+06	1.31478e+06	8.92558e+06	1.83613e+07	2.23093e+06	1.27509e+07	3.04388e+06	1.50081e+06	8.79035e+07	6.94868e+06	1.92435e+06	2.86312e+06	1.99314e+06	7.082e+06	5.14088e+06	6.01395e+06	9.34242e+06	2.70885e+07	1.85221e+07	7.44769e+06	1.22277e+07	9.19466e+06	1.25255e+07	1.08248e+08	1.33245e+07	1.00271e+07	6.28669e+07
Com_7927_neg	Tulipanin	C27 H31 O16	611.163	5.519	610.155	No results	No results	Full match	Phenylpropanoids and polyketides	Flavonoids	Flavonoid glycosides	Anthocyanidin-3-O-glycosides	1.56559e+06	1.44977e+06	1.47963e+06	1.3689e+06	1.65253e+06	1.23847e+06	1.4043e+06	1.43292e+06	1.5554e+06	1.23163e+06	1.50644e+06	1.05489e+07	5.86951e+06	5.66866e+06	1.18062e+06	3.50669e+06	1.8627e+07	1.56774e+06	9.61758e+06	1.47722e+07	3.53159e+07	1.19565e+07	5.9899e+07	8.2769e+06	2.17311e+06	2.90979e+07	7.59241e+06	1.75361e+07	1.21406e+07	3.42032e+07	1.3895e+06	1.39975e+06	1.23587e+06	1.23428e+06	972238	1.24239e+06	1.42913e+06
Com_7978_neg	L-Anserine	C10 H16 N4 O3	240.122	5.128	239.115	Full match	No results	Full match	Organic acids and derivatives	Peptidomimetics	Hybrid peptides	Hybrid peptides	1.31716e+06	1.20711e+06	1.33237e+06	1.2375e+06	1.2846e+06	1.10519e+06	1.38841e+06	3.16076e+06	2.37096e+06	6.46442e+06	4.23274e+06	2.57191e+06	4.03455e+06	6.8823e+06	6.33782e+06	1.34114e+06	594611	3.43899e+06	1.32376e+07	8.50461e+06	9.40457e+06	8.2786e+06	688187	3.83105e+06	1.11178e+06	702020	1.0159e+06	615229	3.58057e+06	739500	910814	1.13162e+06	924256	934215	908320	732620	851897
Com_7984_neg	Danshensu	C9 H10 O5	198.052	4.807	197.045	No results	Full match	Full match	Phenylpropanoids and polyketides	Phenylpropanoic acids	Not available	Phenylpropanoic acids	8.50538e+06	6.97387e+06	1.80199e+07	1.64262e+07	9.3698e+06	5.92812e+06	2.54534e+06	999177	977259	614238	933947	886427	1.42636e+06	1.37021e+06	1.14607e+06	1.68105e+06	2.03958e+06	1.51833e+06	2.15909e+06	2.62441e+06	2.24426e+06	2.50815e+06	3.07474e+06	2.45404e+06	5.3423e+06	3.84416e+06	6.21296e+06	4.82635e+06	2.99052e+06	3.83516e+06	2.49219e+06	6.37548e+06	3.37815e+06	2.13427e+06	1.27059e+07	3.43593e+06	4.01987e+06
Com_8114_neg	D-Gluconic acid	C6 H12 O7	196.058	6.725	195.051	No results	No results	Full match	Organic oxygen compounds	Organooxygen compounds	Carbohydrates and carbohydrate conjugates	Gluconolactones	349519	212431	264782	205993	263507	466598	492534	279175	357175	289138	462223	312842	468673	387926	429417	227663	332175	276858	241302	286160	237405	277540	523250	420834	266902	389125	155504	228758	340036	281144	1.21526e+06	354170	979236	518615	517179	670047	607241
Com_8194_neg	7-Methoxy-4-methylcoumarin	C11 H10 O3	190.062	5.01	189.055	No results	No results	Full match	Phenylpropanoids and polyketides	Coumarins and derivatives	Not available	Coumarins and derivatives	2.85538e+06	3.26114e+06	7.43299e+06	5.12119e+06	2.79215e+06	2.17786e+06	1.40626e+06	728384	807204	603123	539709	649695	1.15969e+06	642910	792236	810126	1.54295e+06	630677	655078	834845	689136	1.24077e+06	1.48895e+06	1.39796e+06	3.18186e+06	2.02092e+06	3.27243e+06	2.4285e+06	1.27005e+06	2.5645e+06	4.10855e+06	1.0339e+07	6.23146e+06	2.51148e+06	1.72735e+07	4.81473e+06	1.16916e+07
Com_8196_neg	Raffinose	C18 H32 O16	550.181	5.537	549.173	No results	Invalid mass	No results	Organic oxygen compounds	Organooxygen compounds	Carbohydrates and carbohydrate conjugates	Oligosaccharides	4.41082e+06	5.54957e+06	1.51817e+07	6.87827e+06	1.10289e+07	4.47632e+06	1.82877e+06	1.87358e+06	2.03372e+06	1.61038e+06	1.9697e+06	1.69494e+06	1.74025e+06	2.80753e+06	1.54369e+06	1.78835e+06	1.7923e+06	1.88076e+06	3.46924e+06	3.25917e+06	3.48951e+06	3.32371e+06	2.65153e+06	2.07817e+06	6.00883e+06	2.80558e+06	2.61424e+06	4.42352e+06	2.77369e+06	2.97936e+06	2.79067e+06	1.36297e+07	2.56781e+06	3.57888e+06	1.16566e+07	9.77608e+06	1.86862e+06
Com_8206_neg	1-Linoleoyl-Rac-Glycerol	C21 H38 O4	354.277	8.279	353.27	No results	No results	Full match	Lipids and lipid-like molecules	Fatty Acyls	Lineolic acids and derivatives	Lineolic acids and derivatives	235233	223932	224690	214580	302283	214184	273386	323463	262058	250005	264901	242000	1.70025e+06	1.45535e+06	245417	299010	269909	284469	5.58431e+06	1.11514e+07	4.06313e+06	5.26238e+06	333563	5.77161e+06	295100	353364	249099	1.14312e+06	309444	293475	306019	284761	263073	367972	252997	263349	350384
Com_8241_neg	Shikimic acid	C7 H10 O5	234.074	5.345	233.067	No results	Invalid mass	No results	Organic oxygen compounds	Organooxygen compounds	Alcohols and polyols	Shikimic acids and derivatves	2.3641e+06	2.25704e+06	2.20739e+06	1.85594e+06	2.11292e+06	2.02601e+06	2.45386e+06	2.78729e+06	2.63935e+06	2.46198e+06	2.65433e+06	2.39539e+06	2.25401e+06	1.94703e+06	2.16666e+06	2.54574e+06	2.07675e+06	2.82303e+06	1.59815e+06	1.58543e+06	2.30198e+06	1.7309e+06	3.72428e+06	1.86031e+06	3.50826e+06	2.80012e+06	2.4731e+06	2.63969e+06	2.01654e+06	3.0799e+06	1.14013e+07	3.36258e+07	9.24878e+06	1.64224e+06	4.17922e+07	2.235e+06	1.35316e+07
Com_8274_neg	Parishin E	C19 H24 O13	460.122	5.202	459.114	No results	No results	Full match	Organic oxygen compounds	Organooxygen compounds	Carbohydrates and carbohydrate conjugates	Phenolic glycosides	773826	689075	1.3238e+06	1.81697e+06	564469	748614	754062	644278	707787	646380	718002	502694	556141	497966	631956	660206	638763	634400	384637	434753	487356	1.1415e+06	836722	968505	965159	728481	721808	853013	547716	610906	1.07851e+06	3.47606e+06	1.26002e+06	926854	5.97138e+06	4.31779e+06	2.31441e+06
Com_8285_neg	19(R)-Hydroxy prostaglandin F2α	C20 H34 O6	370.236	7.355	369.229	Full match	No results	No results	Lipids and lipid-like molecules	Fatty Acyls	Eicosanoids	Prostaglandins and related compounds	3.21291e+06	2.80833e+06	1.46487e+06	2.70877e+06	983672	1.86521e+06	1.21359e+06	2.12198e+06	3.27643e+06	3.36695e+06	3.38568e+06	4.70041e+06	3.26934e+06	3.91329e+06	4.74209e+06	4.94525e+06	8.70751e+06	1.57467e+06	2.14374e+06	3.21317e+06	3.01398e+06	4.07921e+06	5.4148e+06	3.75267e+06	3.44814e+06	2.19817e+07	2.43262e+06	1.28406e+07	7.81513e+06	7.34264e+06	2.70385e+06	900640	2.22918e+06	1.36219e+06	966638	803816	5.80077e+06
Com_8458_neg	D-Glucuronic acid	C6 H10 O7	194.042	1.358	193.035	No results	No results	Full match	Nucleosides, nucleotides, and analogues	Pyrimidine nucleotides	Pyrimidine nucleotide sugars	Pyrimidine nucleotide sugars	1.70769e+07	1.65774e+07	1.63835e+07	1.77785e+07	1.48425e+07	1.42368e+07	2.20314e+07	1.99296e+07	1.44128e+07	2.07474e+07	1.01386e+07	1.53502e+07	1.51819e+07	8.38082e+06	9.85508e+06	2.41216e+07	1.32475e+07	3.82987e+07	9.5235e+06	3.3794e+06	1.48252e+07	1.21895e+07	3.30712e+07	1.13381e+07	1.51119e+07	1.24965e+07	2.59677e+07	2.59876e+07	1.90129e+07	2.57588e+07	2.90771e+07	2.81275e+07	8.09662e+06	1.54639e+07	1.32879e+07	1.11799e+07	9.98737e+06
Com_8493_neg	Eriocitrin	C27 H32 O15	596.174	5.32	595.167	No results	No results	Full match	Phenylpropanoids and polyketides	Flavonoids	Flavonoid glycosides	Flavonoid-7-O-glycosides	1.61088e+06	1.77632e+06	1.78113e+06	1.50466e+06	1.2104e+06	1.40567e+06	1.6741e+06	1.13721e+06	1.4286e+06	1.28995e+06	1.41067e+06	1.17758e+06	1.17948e+06	948612	1.30315e+06	1.31851e+06	1.48129e+06	1.80858e+06	795311	875544	1.1543e+06	1.03477e+06	1.66344e+06	972151	2.44861e+06	1.78517e+06	1.82394e+06	1.42763e+06	1.45979e+06	1.89278e+06	3.18891e+06	5.34509e+06	3.16863e+06	1.00877e+06	4.44041e+06	1.47026e+06	6.2864e+06
Com_8523_neg	Coumestrol	C15 H8 O5	268.038	6.158	267.031	No results	No results	Full match	Phenylpropanoids and polyketides	Isoflavonoids	Coumestans	Coumestans	672318	600685	635400	622148	637378	582473	589919	594767	600939	568817	586852	686086	654487	848518	703845	683677	644751	710878	782814	740752	892121	964417	999228	875483	914489	1.02789e+06	797725	942184	819298	888179	685005	2.65804e+06	1.04155e+06	4.1115e+06	598018	546953	691720
Com_8575_neg	Isomucronulatol 7-O-glucoside	C23 H28 O10	464.169	5.62	463.162	No results	Full match	Full match					2.28029e+06	2.109e+06	2.21154e+06	2.05832e+06	2.32806e+06	1.59477e+06	3.14623e+06	2.24522e+06	1.02625e+07	8.23444e+06	8.59711e+06	3.64519e+06	2.90041e+06	5.09179e+06	2.28974e+06	2.90091e+06	2.74513e+06	2.68481e+06	5.83311e+06	5.43192e+06	6.18864e+06	6.26282e+06	4.19284e+06	3.79525e+06	3.58368e+06	4.07048e+06	3.37216e+06	3.68177e+06	4.52592e+06	3.48766e+06	3.39364e+06	2.05103e+06	1.69101e+06	1.82495e+06	1.88545e+06	1.87561e+06	2.34303e+06
Com_8602_neg	PG 18:3_18:3	C42 H71 O10 P	766.48	9.593	765.473	No results	Full match	No results					2.85712e+06	2.60973e+06	2.52598e+06	1.82184e+07	2.42144e+07	1.02978e+07	2.54557e+07	3.82992e+06	3.21124e+07	5.83931e+07	1.2065e+08	6.00344e+07	5.65022e+07	1.00658e+08	1.05146e+08	1.53236e+07	1.44699e+07	2.85027e+06	3.94318e+06	5.02773e+06	2.08409e+06	1.92287e+06	2.71063e+06	1.47563e+07	3.84445e+06	3.37207e+06	2.37525e+07	4.26725e+06	3.6831e+06	3.71023e+06	4.27399e+06	4.56158e+06	4.03863e+06	6.42722e+07	4.64772e+07	3.25305e+06	4.07773e+07
Com_8640_neg	Gomisin D	C28 H34 O10	530.216	5.903	529.208	No results	No results	Full match	Phenylpropanoids and polyketides	Tannins	Hydrolyzable tannins	Hydrolyzable tannins	1.02014e+07	1.96864e+07	1.53179e+06	1.02527e+07	845831	6.16667e+06	5.60617e+06	1.25693e+06	4.17541e+07	6.6595e+06	1.42606e+07	2.88739e+06	710552	759418	1.7289e+06	824213	1.11333e+06	840856	604081	679218	928144	892712	1.73449e+06	921655	1.01913e+06	1.16182e+06	983664	1.14189e+06	872980	1.21009e+06	1.25296e+06	2.27187e+06	1.5977e+06	822490	905452	868948	6.01545e+06
Com_8642_neg	Myricetin 3-O-galactoside	C21 H20 O13	480.09	5.173	479.083	No results	No results	Full match	Phenylpropanoids and polyketides	Flavonoids	Flavonoid glycosides	Flavonoid-3-O-glycosides	3.92659e+06	5.34571e+06	2.09241e+07	3.9291e+06	5.99391e+06	4.40275e+06	5.41234e+06	3.79298e+06	1.24208e+07	1.55878e+07	9.9275e+06	4.48953e+06	2.35176e+06	1.26219e+06	3.81388e+06	3.30093e+06	5.21638e+06	1.60078e+07	826199	898603	1.04684e+06	912776	1.79727e+06	1.00685e+06	1.8317e+06	5.99991e+06	3.53773e+06	6.34962e+06	2.20521e+06	4.03183e+06	2.49274e+06	2.30608e+06	2.77824e+06	8.87947e+06	2.74978e+06	5.14978e+06	1.91238e+06
Com_8652_neg	LPG 18:5	C24 H39 O9 P	502.234	8.078	501.227	No results	Full match	No results	Lipids and lipid-like molecules	Glycerophospholipids	Glycerophosphoglycerols	Phosphatidylglycerols	553524	517959	586311	587735	932512	460665	648224	886412	605647	606033	659204	597934	592233	504435	576200	772863	845553	675605	446281	420512	420962	2.05012e+06	1.47937e+06	1.74774e+06	3.76361e+06	756870	847296	1.12235e+06	629082	858634	863679	1.03428e+06	936168	868834	1.03017e+06	911494	1.24572e+06
Com_8668_neg	Taurochenodeoxycholic acid	C26 H45 N O6 S	499.298	7.178	498.29	Full match	No results	Full match	Lipids and lipid-like molecules	Steroids and steroid derivatives	Bile acids, alcohols and derivatives	Taurinated bile acids and derivatives	340981	350575	322267	388735	355610	292486	312464	382139	332695	346833	333092	377536	311632	255791	317967	294987	263223	289984	239308	255616	276012	250151	309398	280386	348781	338700	278122	388521	437342	2.35704e+06	1.17118e+06	7.84636e+06	3.6092e+06	9.92454e+06	281388	332355	384005
Com_8721_neg	Pinoresinol Diglucoside	C32 H42 O16	682.249	5.273	681.242	No results	No results	Full match	Lignans, neolignans and related compounds	Lignan glycosides	Not available	Lignan glycosides	2.76276e+06	2.66473e+06	2.39727e+06	2.1768e+06	1.96976e+06	2.41786e+06	2.68713e+06	1.73402e+06	2.28063e+06	1.72496e+06	2.14165e+06	1.57295e+06	3.12656e+06	2.50621e+06	1.88191e+06	2.0546e+06	2.31431e+06	3.59669e+06	9.01045e+06	1.10022e+07	6.12771e+06	7.17317e+06	3.18277e+06	6.16891e+06	3.44153e+06	2.37268e+06	2.63657e+06	2.18221e+06	2.14494e+06	2.70451e+06	2.05889e+06	2.35545e+06	1.80301e+06	1.84016e+06	1.76068e+06	1.57479e+06	2.1946e+06
Com_8738_neg	7-O-Ethylmorroniside	C19 H30 O11	434.18	5.636	433.172	No results	No results	Full match	Organic oxygen compounds	Organooxygen compounds	Carbohydrates and carbohydrate conjugates	O-glycosyl compounds	1.48042e+07	1.5855e+07	1.08882e+07	1.28238e+07	5.82247e+06	1.04243e+07	1.57684e+06	1.5869e+06	1.65468e+06	1.35183e+06	1.43524e+06	1.54317e+06	2.04543e+06	3.79508e+06	1.53232e+06	1.91736e+06	2.04603e+06	1.9918e+06	4.34761e+06	3.73322e+06	4.61259e+06	4.43774e+06	3.12506e+06	2.82873e+06	2.57025e+06	3.03386e+06	2.51338e+06	2.74415e+06	2.20343e+06	2.59947e+06	8.91324e+06	1.63198e+07	6.52916e+06	3.61524e+06	9.07517e+06	4.2828e+06	5.25706e+06
Com_8786_neg	Linoleic acid	C18 H32 O2	280.24	8.957	279.233	No results	No results	Full match	Lipids and lipid-like molecules	Fatty Acyls	Lineolic acids and derivatives	Lineolic acids and derivatives	1.32641e+07	1.36008e+07	1.32021e+07	1.57238e+07	1.83626e+07	1.02284e+07	7.93171e+06	1.09173e+07	1.34833e+07	1.05529e+07	9.56506e+06	1.50516e+07	3.46803e+07	4.08857e+07	3.77364e+07	3.23723e+07	3.48756e+07	2.09073e+07	3.44661e+07	1.52939e+07	2.79589e+07	2.50813e+07	2.71902e+07	5.58959e+07	3.88228e+07	6.06692e+07	2.55296e+07	7.63444e+07	3.31811e+07	4.18258e+07	3.59972e+07	2.43771e+07	3.2296e+07	3.554e+07	1.82113e+07	2.69719e+07	1.21478e+07
Com_8880_neg	PC O-16:0_18:2	C42 H82 N O7 P	789.59	9.867	788.583	No results	Invalid mass	No results					473343	425206	418299	390388	475035	431306	495916	600629	455505	510766	491460	498501	532632	421028	557751	640216	447281	496314	412861	318420	4.06717e+07	340876	470310	9.86482e+06	1.6078e+07	570412	972117	1.20089e+06	756047	805185	376681	375627	357535	403550	333508	355652	557237
Com_8902_neg	Polygalaxanthone III	C25 H28 O15	568.142	5.431	567.134	No results	No results	Full match	Organoheterocyclic compounds	Benzopyrans	1-benzopyrans	Xanthones	1.26224e+06	1.16258e+06	1.21968e+06	1.10899e+06	1.15537e+06	1.05468e+06	1.17985e+06	1.26661e+06	1.32235e+06	1.24566e+06	1.30909e+06	1.24976e+06	6.73194e+06	2.94773e+06	1.12586e+06	4.33663e+06	1.15504e+06	1.3717e+06	5.75454e+06	6.46375e+06	6.6221e+06	1.58271e+06	1.60408e+06	7.0614e+06	1.9328e+06	1.42008e+06	1.28014e+06	1.24412e+06	1.02988e+06	1.45488e+06	1.28068e+06	1.16233e+06	1.16465e+06	907768	845152	938446	1.29927e+06
Com_8987_neg	Dl-Indole-3-lactic acid	C11 H11 N O3	205.074	5.692	204.066	No results	No results	Full match	Organoheterocyclic compounds	Indoles and derivatives	Indolyl carboxylic acids and derivatives	Indolyl carboxylic acids and derivatives	597419	539810	524887	545297	769913	450607	889862	6.23039e+06	3.89682e+06	4.03885e+06	2.79063e+06	6.48488e+06	4.90596e+06	1.14458e+07	3.57462e+06	7.48583e+06	6.69256e+06	5.50528e+06	4.75631e+06	7.8835e+06	4.53149e+06	3.3092e+06	6.1548e+06	1.08571e+07	1.29915e+06	1.04095e+07	1.31872e+06	4.38625e+06	5.61556e+06	2.96159e+06	499720	500691	450904	545700	531764	590289	604967
Com_9115_neg	Diosbulbin B	C19 H20 O6	344.127	5.667	343.119	No results	No results	Full match	Organoheterocyclic compounds	Naphthofurans	Not available	Naphthofurans	1.16178e+06	1.11946e+06	704949	669936	2.5235e+06	1.68112e+06	1.56602e+06	1.80282e+06	1.72132e+06	1.6411e+06	1.87487e+06	3.55493e+06	2.63618e+06	1.31816e+06	1.97139e+06	2.65049e+06	1.37942e+06	1.96436e+06	1.19325e+06	1.70065e+06	1.22925e+06	1.07915e+06	1.48545e+06	914774	2.49295e+06	1.72047e+06	1.14807e+06	2.6712e+06	2.9618e+06	3.98175e+06	4.89957e+06	3.87385e+06	5.33936e+06	2.80604e+06	1.26919e+06	1.82869e+06	5.01161e+06
Com_9125_neg	Palmaturbine	C20 H20 N O4	338.14	6.722	337.133	No results	No results	Full match	Alkaloids and derivatives	Protoberberine alkaloids and derivatives	Not available	Protoberberine alkaloids and derivatives	724517	690762	673528	815155	881497	609205	691461	738085	667681	646115	669413	716953	672989	517198	651332	617165	557306	670336	528692	594980	610459	586750	829508	575535	891365	692398	743837	799791	1.17076e+06	1.30325e+06	1.19189e+06	8.38058e+06	2.33596e+06	9.23559e+06	930711	1.02975e+06	1.18368e+06
Com_9154_neg	PE O-16:1_20:4	C41 H74 N O7 P	723.522	10.474	722.515	No results	Full match	No results					836765	817060	818098	698032	850895	724921	860166	994485	779052	905676	875007	878392	896413	764793	950908	1.16629e+06	837153	1.05185e+06	851503	584209	558073	578201	4.92663e+07	2.27001e+07	1.06817e+06	907653	810891	980230	1.39454e+06	1.0442e+06	670288	707728	643363	578141	627817	616995	856041
Com_9162_neg	2-Methoxyestradiol	C19 H26 O3	302.188	7.749	301.181	Full match	No results	Full match	Lipids and lipid-like molecules	Steroids and steroid derivatives	Estrane steroids	Estrogens and derivatives	7.83327e+06	9.01899e+06	5.11934e+06	9.43781e+06	881584	3.8605e+06	643182	314179	1.22634e+06	1.71416e+06	1.09091e+06	947540	261750	200204	292234	213216	181056	267027	185380	155223	131057	148020	212416	163123	221283	221014	196466	179823	889030	207166	5.82533e+06	7.98824e+06	3.85991e+06	712430	2.36271e+06	2.14672e+06	3.9001e+06
Com_9228_neg	4-(2-thienyl)benzoic acid	C11 H8 O2 S	204.026	3.135	203.019	Invalid mass	No results	No results					4.62417e+07	5.07727e+07	3.73653e+07	4.99358e+07	5.24442e+07	4.66012e+07	4.87954e+07	6.05914e+07	7.61374e+07	6.65557e+07	4.73151e+07	5.88592e+07	8.36195e+07	5.67092e+07	9.18933e+07	6.63315e+07	6.96581e+07	9.02053e+07	4.10986e+07	4.64366e+07	5.19787e+07	5.54278e+07	6.79948e+07	4.5692e+07	6.92185e+07	8.33327e+07	6.73237e+07	6.69629e+07	1.1582e+08	8.66512e+07	5.70203e+07	7.10482e+07	6.06731e+07	3.18554e+07	3.57291e+07	3.81838e+07	5.53806e+07
Com_9367_neg	1,3,5-Trimethoxybenzene	C9 H12 O3	168.078	5.624	213.076	No results	No results	Full match	Benzenoids	Phenol ethers	Anisoles	Anisoles	1.17301e+07	1.28999e+07	1.09329e+07	1.01887e+07	3.86033e+06	9.66307e+06	1.08721e+06	1.13272e+06	1.1811e+06	964932	1.02447e+06	1.10151e+06	1.453e+06	2.7089e+06	1.09376e+06	1.3686e+06	1.3222e+06	1.42173e+06	2.77101e+06	2.25887e+06	2.80702e+06	3.16763e+06	2.23065e+06	1.93229e+06	3.00834e+06	2.12601e+06	1.79404e+06	1.95876e+06	4.62334e+06	4.14165e+06	9.28203e+06	1.23966e+07	7.53768e+06	4.61499e+06	5.60742e+06	4.5416e+06	7.74176e+06
Com_9384_neg	9-Hydroxy-(10E,12Z,15Z)-Octadecatrienoic Acid	C18 H30 O3	294.22	7.341	293.213	No results	No results	Full match					7.77393e+06	7.95268e+06	7.11446e+06	9.38971e+06	7.71189e+06	6.56894e+06	6.32391e+06	1.08565e+07	7.16656e+06	1.04568e+07	7.25121e+06	1.11114e+07	7.39076e+06	9.82111e+06	7.40128e+06	7.31637e+06	5.45355e+06	7.71125e+06	9.54863e+06	1.50149e+07	9.76998e+06	1.37029e+07	7.80246e+06	1.58064e+07	7.18013e+06	5.44963e+06	5.86535e+06	5.27549e+06	1.09828e+07	5.29972e+06	1.63389e+07	1.08653e+07	1.55646e+07	1.36146e+07	1.19738e+07	1.1408e+07	1.29553e+07
Com_9456_neg	Crocetin	C20 H24 O4	328.168	5.699	327.161	No results	No results	Full match	Lipids and lipid-like molecules	Prenol lipids	Diterpenoids	Acyclic diterpenoids	1.35898e+06	1.17962e+06	1.21236e+06	1.25571e+06	1.46703e+06	977285	1.31029e+06	1.37406e+06	1.5072e+06	1.14311e+06	1.17209e+06	1.41948e+06	1.37322e+06	1.86254e+06	1.41569e+06	1.56923e+06	1.69456e+06	1.47935e+06	1.91216e+06	1.56729e+06	1.9679e+06	1.92034e+06	2.39947e+06	1.58674e+06	2.47546e+06	2.58326e+06	2.51275e+06	2.55666e+06	2.02941e+06	2.71423e+06	952192	1.07416e+06	907497	1.16652e+06	1.09348e+06	1.26547e+06	2.5849e+06
Com_9476_neg	Scopoletin	C10 H8 O4	192.042	5.611	191.035	No results	No results	Full match	Phenylpropanoids and polyketides	Coumarins and derivatives	Hydroxycoumarins	7-hydroxycoumarins	7.23894e+06	6.90802e+06	7.23955e+06	9.4481e+06	4.45523e+06	6.03495e+06	7.58019e+06	1.18825e+07	6.41984e+06	4.58254e+06	7.88479e+06	6.02727e+06	8.76178e+06	4.73627e+06	7.87636e+06	8.99826e+06	8.83401e+06	7.05445e+06	3.57918e+06	5.37301e+06	8.26776e+06	3.84285e+06	1.62912e+07	8.33186e+06	5.0874e+06	7.92605e+06	6.02963e+06	7.8708e+06	6.93352e+06	8.84081e+06	6.41813e+06	9.12637e+06	1.11559e+07	2.02178e+06	1.18134e+07	4.58778e+06	1.22945e+07
Com_9488_neg	Sinapaldehyde glucoside	C17 H22 O9	370.127	5.236	369.119	No results	No results	Full match	Organic oxygen compounds	Organooxygen compounds	Carbohydrates and carbohydrate conjugates	Phenolic glycosides	763868	707788	710471	677852	639870	747458	663072	418031	580938	413403	602598	555146	500364	352425	526732	547012	455993	549582	6.66791e+06	6.13477e+06	1.51565e+06	1.46561e+06	563622	1.01055e+06	784591	586077	515994	495046	795514	492900	669468	691129	572757	581221	563183	510455	681067
Com_9644_neg	5-Phenyl-2,4-pentadienoic acid	C11 H10 O2	174.067	5.485	173.06	No results	No results	Full match	Benzenoids	Phenol esters	Not available	Phenol esters	7.77495e+06	4.46906e+06	2.98188e+06	4.40498e+06	3.0558e+06	3.62457e+06	3.04557e+06	2.88842e+06	5.52193e+06	4.33251e+06	2.8982e+06	2.8837e+06	2.33485e+06	2.02067e+06	2.36073e+06	2.68821e+06	2.62547e+06	3.13878e+06	3.23574e+06	2.49696e+06	3.17214e+06	2.88738e+06	3.83924e+06	2.77381e+06	5.27224e+06	3.23206e+06	2.99956e+06	2.91351e+06	6.61046e+06	3.3084e+06	3.49341e+06	3.22778e+06	3.17691e+06	2.28239e+06	2.30539e+06	2.36093e+06	3.56396e+06
Com_9665_neg	Inosine	C10 H12 N4 O5	268.081	3.782	267.074	No results	Full match	Full match	Nucleosides, nucleotides, and analogues	Purine nucleosides	Not available	Purine nucleosides	7.07301e+06	6.42936e+06	5.92854e+06	5.99106e+06	9.08177e+06	7.23783e+06	7.0192e+06	6.05655e+06	7.11676e+06	7.70631e+06	7.58802e+06	8.24804e+06	1.3238e+07	2.31259e+07	1.25007e+07	1.40364e+07	1.36242e+07	1.23436e+07	1.00358e+07	1.82969e+07	1.55842e+07	3.17017e+07	1.4391e+07	2.90579e+07	1.53494e+07	1.63028e+07	9.64727e+06	1.0188e+07	1.08243e+07	2.00611e+07	1.16948e+07	6.36592e+07	1.7092e+07	3.095e+07	2.93604e+07	9.24706e+06	1.0903e+07
Com_9733_neg	LPA 15:0	C18 H37 O7 P	396.228	9.553	395.22	No results	Full match	No results	Lipids and lipid-like molecules	Glycerophospholipids	Glycerophosphates	1,2-diacylglycerol-3-phosphates	890944	864724	737017	832552	890075	782091	4.48093e+06	3.43981e+06	7.47514e+06	6.01931e+06	5.22429e+06	9.00806e+06	2.19637e+07	2.18833e+07	2.72487e+07	2.60562e+07	9.46645e+06	2.64334e+07	1.96548e+07	1.74802e+07	1.62523e+07	8.23088e+06	8.64055e+06	1.87483e+07	8.22414e+06	1.20147e+07	9.56946e+06	8.67351e+06	1.321e+07	1.11421e+07	1.4092e+06	738433	643003	658415	706078	690474	2.10708e+06
Com_9766_neg	DGGA 18:3_18:3	C45 H72 O11	788.509	10.956	787.502	No results	Full match	No results					1.45354e+07	1.21935e+07	1.34905e+07	2.22317e+07	9.47278e+06	6.34511e+06	1.06198e+07	2.20982e+07	1.91681e+07	1.90584e+07	3.54109e+07	1.15775e+07	4.5217e+06	818283	4.34627e+06	571079	4.70736e+06	1.86608e+07	2.61893e+06	433830	5.62074e+06	9.22934e+06	9.98576e+06	1.06253e+07	4.59194e+07	9.98691e+06	1.43394e+07	1.96355e+07	2.27679e+07	5.52462e+07	8.70954e+06	5.09295e+07	5.70373e+07	1.76777e+07	1.85297e+06	1.66019e+07	9.38926e+07
Com_9783_neg	SM 8:1;2O/34:1	C47 H93 N2 O6 P	858.685	10.406	857.677	No results	Invalid mass	No results					1.26097e+06	1.23096e+06	1.27366e+06	1.05164e+06	1.28194e+06	1.09215e+06	1.31593e+06	1.59058e+06	1.24943e+06	1.36797e+06	1.31826e+06	1.35552e+06	1.44817e+06	1.15222e+06	1.43262e+06	1.75711e+06	1.26123e+06	1.59723e+06	1.28285e+06	895808	940974	960364	1.39399e+06	1.12614e+06	9.73069e+07	1.36745e+06	1.10895e+08	1.47679e+06	2.14644e+06	6.96603e+07	1.67078e+07	1.06625e+06	972688	871013	945855	929551	1.28969e+06
Com_9810_neg	Maleic acid	C4 H4 O4	116.01	1.35	115.003	Invalid mass	Invalid mass	No results	Organic acids and derivatives	Carboxylic acids and derivatives	Dicarboxylic acids and derivatives	Dicarboxylic acids and derivatives	7.33988e+06	9.30743e+06	8.03829e+06	5.9265e+06	4.9942e+06	7.39089e+06	9.4167e+06	1.11683e+07	9.9065e+06	9.97233e+06	1.0744e+07	1.31867e+07	1.23939e+07	4.16557e+06	1.18311e+07	1.04519e+07	7.57605e+06	1.59192e+07	1.64918e+07	1.04023e+07	4.96428e+06	1.51351e+07	8.31252e+06	7.10413e+06	8.20272e+06	5.04953e+06	5.57053e+06	7.77863e+06	1.57991e+07	8.2479e+06	1.12419e+07	1.28583e+07	8.62447e+06	5.33689e+06	4.75554e+06	5.70975e+06	1.22619e+07
Com_9814_neg	PG O-16:2_18:3	C40 H71 O9 P	726.493	9.002	725.486	No results	Invalid mass	No results					1.18126e+06	2.37537e+06	398152	3.17679e+06	370231	383828	388773	458893	385651	380963	412246	423240	429104	364754	436228	472074	528907	474512	321550	286837	379155	280936	462809	293777	386608	370098	369613	375881	516363	434699	277950	279197	249603	244699	251590	254457	3.52423e+06
Com_9894_neg	Trifolirhizin	C22 H22 O10	446.122	6.033	445.115	No results	No results	Full match	Phenylpropanoids and polyketides	Isoflavonoids	Furanoisoflavonoids	Pterocarpans	622193	715937	535965	530810	448983	994264	508548	569178	584631	645498	591353	690833	337129	344578	356460	378718	425429	458720	301557	338813	366555	389939	613231	407626	612995	569730	475068	571712	528170	570470	574718	519868	584994	411627	514233	427300	624421
Com_9933_neg	Paederoside	C18 H22 O11 S	446.088	5.056	445.081	No results	No results	Full match	Organic oxygen compounds	Organooxygen compounds	Carbohydrates and carbohydrate conjugates	O-glycosyl compounds	7.25486e+06	1.47854e+07	5.85701e+06	2.97972e+06	3.03099e+06	1.34883e+07	2.20172e+06	949092	1.07874e+06	773345	1.46753e+06	946918	808214	791282	958982	883180	1.23115e+06	1.34683e+06	1.04263e+06	860519	1.09683e+06	1.10821e+06	1.13887e+06	928466	2.42558e+06	1.3101e+06	2.21428e+06	1.2443e+06	1.20936e+06	1.53714e+06	1.9184e+06	4.29723e+06	4.04676e+06	1.97195e+06	2.8512e+06	1.52284e+06	2.02296e+06
Com_10017_neg	LPG 16:2	C22 H41 O9 P	480.249	8.602	479.242	No results	Full match	No match	Lipids and lipid-like molecules	Glycerophospholipids	Glycerophosphoglycerols	Phosphatidylglycerols	8.64718e+06	8.34958e+06	8.83472e+06	8.56608e+06	1.15549e+07	6.3101e+06	5.84619e+06	9.52844e+06	7.31636e+06	6.55694e+06	1.00947e+07	5.47609e+06	1.40346e+06	840171	1.69755e+06	862445	8.21634e+06	4.40753e+06	765544	643621	878185	1.80165e+06	5.1598e+06	2.55552e+06	6.04299e+06	5.28414e+06	1.1743e+07	6.53144e+06	5.55478e+06	7.82777e+06	1.56563e+07	2.62733e+07	2.55865e+07	1.81777e+07	2.46562e+07	1.40799e+07	2.96241e+07
Com_10090_neg	LPI 18:4	C27 H45 O12 P	592.266	8.277	591.259	No results	Full match	No match	Lipids and lipid-like molecules	Glycerophospholipids	Glycerophosphoinositols	Phosphatidylinositols	581006	553092	571693	529994	746615	529015	676763	798926	910913	2.56009e+06	920645	656648	1.81653e+06	797825	3.24355e+06	741972	1.87884e+06	8.70182e+06	587437	1.05199e+06	1.48978e+06	4.66699e+06	1.05253e+07	6.20909e+06	4.70107e+06	1.18839e+06	1.28049e+06	2.25185e+06	728226	1.08751e+06	755841	1.91914e+06	655496	987780	1.3883e+06	650451	1.23885e+06
Com_10095_neg	Lysopc 14:0	C22 H46 N O7 P	467.3	5.78	466.293	No results	No results	Full match	Lipids and lipid-like molecules	Glycerophospholipids	Glycerophosphocholines	1-acyl-sn-glycero-3-phosphocholines	579673	530316	517635	526795	701865	445525	657192	650801	739391	740840	699124	747335	610354	535323	588397	588669	757376	617337	3.254e+06	8.58284e+06	7.52489e+06	4.83005e+06	1.13145e+06	4.64261e+06	1.05794e+06	1.29059e+06	1.14425e+06	1.24226e+06	775142	1.47286e+06	524097	578128	538433	576555	524464	597805	657554
Com_10097_neg	Glu-Thr	C9 H16 N2 O6	248.101	1.419	247.093	No results	Full match	No results	Organic acids and derivatives	Carboxylic acids and derivatives	Amino acids, peptides, and analogues	Dipeptides	6.9609e+06	5.17423e+06	5.26034e+06	3.94417e+06	6.49248e+06	5.54077e+06	5.54434e+06	4.49069e+06	6.5528e+06	9.11037e+06	3.64847e+06	1.19796e+07	6.94124e+06	4.83871e+06	9.22362e+06	6.79104e+06	3.6984e+06	7.74226e+06	8.66698e+06	9.03901e+06	7.62444e+06	7.25693e+06	4.97087e+06	9.46904e+06	5.50213e+06	3.77908e+06	5.65559e+06	6.37759e+06	1.09063e+07	6.49363e+06	6.24229e+06	5.93214e+06	5.015e+06	5.35229e+06	2.94922e+06	3.66643e+06	5.61095e+06
Com_10112_neg	2-Phenylphenol	C12 H10 O	170.072	6.286	169.065	No results	No results	Full match	Benzenoids	Benzene and substituted derivatives	Biphenyls and derivatives	Biphenyls and derivatives	1.0715e+06	974922	945377	958047	956489	841943	892893	1.11299e+06	1.02414e+06	1.02821e+06	950244	1.08909e+06	1.33751e+06	1.50483e+06	1.2333e+06	1.57161e+06	1.32607e+06	1.37887e+06	1.86842e+06	2.11766e+06	2.05067e+06	1.81637e+06	1.69988e+06	1.7257e+06	1.57804e+06	1.83324e+06	1.19885e+06	1.37647e+06	1.75092e+06	1.51874e+06	3.51506e+06	8.4149e+06	9.89632e+06	4.7532e+06	1.38849e+07	1.54688e+07	1.08633e+06
Com_10129_neg	17(S)-HpDHA	C22 H32 O4	720.459	10.981	719.452	Invalid mass	Invalid mass	No results	Lipids and lipid-like molecules	Fatty Acyls	Fatty acids and conjugates	Very long-chain fatty acids	1.1949e+07	1.28804e+07	7.01018e+06	1.39129e+07	1.65712e+06	8.0268e+06	9.42253e+06	1.10666e+07	1.90438e+07	2.53193e+07	2.61679e+07	2.30804e+07	1.53718e+07	7.51565e+06	2.04836e+07	1.11175e+07	6.76498e+06	2.26906e+07	1.26488e+07	6.67129e+06	1.43498e+07	8.09716e+06	4.39401e+06	1.12479e+07	5.59093e+06	8.18566e+06	5.63991e+06	6.33954e+06	4.00919e+07	1.5376e+07	1.35396e+07	4.71108e+06	6.09766e+06	2.26209e+06	641499	1.04071e+06	2.14851e+07
Com_10213_neg	Picrotoxinin	C15 H16 O6	292.095	6.199	291.088	No results	No results	Full match	Organoheterocyclic compounds	Furopyrans	Not available	Furopyrans	1.28843e+06	1.16048e+06	1.26992e+06	1.05257e+06	590110	1.63074e+06	1.58789e+06	1.23416e+06	651853	629804	1.68858e+06	1.6259e+06	872338	1.03338e+06	863601	985700	817702	853030	1.18477e+06	1.22332e+06	1.30216e+06	1.10733e+06	1.15045e+06	1.09177e+06	1.63078e+07	1.30098e+07	1.13542e+07	8.6079e+06	6.33659e+06	1.09777e+07	920809	694927	729792	509099	565332	558432	3.01998e+06
Com_10244_neg	p-Coumaric Acid	C9 H8 O3	164.047	5.076	163.039	No results	No results	Full match	Phenylpropanoids and polyketides	Cinnamic acids and derivatives	Hydroxycinnamic acids and derivatives	Hydroxycinnamic acids	7.82506e+06	6.91787e+06	4.49257e+06	5.12686e+06	4.51207e+06	6.41748e+06	9.05823e+06	1.33799e+07	1.33079e+07	1.74366e+07	1.23938e+07	1.04404e+07	1.55414e+07	1.76696e+07	1.44119e+07	1.71619e+07	1.32543e+07	1.73685e+07	1.25511e+07	1.33758e+07	1.33473e+07	3.92904e+06	1.60003e+07	1.26028e+07	1.25351e+07	6.34415e+07	3.35028e+07	3.84412e+07	1.07189e+07	1.42128e+07	1.54944e+07	1.14958e+07	1.33859e+07	6.77145e+06	7.93304e+06	8.15077e+06	1.69127e+07
Com_10277_neg	Epimedin B	C38 H48 O19	808.281	6.388	807.274	No results	No results	Full match	Phenylpropanoids and polyketides	Flavonoids	Flavonoid glycosides	Flavonoid-7-O-glycosides	448628	421464	409618	407146	402478	374324	385524	398978	478502	615200	452568	450029	450621	334023	355684	374361	316791	374668	489881	569427	545465	563505	387824	491652	540377	431196	379690	396623	515747	445629	2.169e+06	2.7131e+06	1.09094e+06	2.35056e+06	669295	1.04169e+06	3.87568e+06
Com_10329_neg	PE 18:2_18:3	C41 H72 N O8 P	737.501	11.253	736.493	No results	Full match	No results					700603	1.05647e+06	2.52053e+07	8.64351e+06	3.96659e+07	2.69373e+07	1.89611e+07	3.10894e+07	1.36292e+07	1.32275e+07	2.03768e+07	1.13147e+07	1.07846e+07	1.40262e+07	2.0071e+07	831904	663933	923509	1.32904e+06	1.1162e+07	598284	536044	734253	500410	996271	806911	694545	966364	1.05803e+06	923805	661189	567668	3.1646e+07	5.06839e+07	3.58535e+07	5.60988e+07	780376
Com_10349_neg	LysoPC 19:0	C27 H56 N O7 P	537.38	10.675	536.373	No results	No results	Full match	Lipids and lipid-like molecules	Glycerophospholipids	Glycerophosphocholines	Phosphocholines	181898	158469	164190	156312	172014	131037	161855	183432	252310	178856	185339	195341	5.03974e+06	1.09832e+07	1.84361e+06	4.53499e+06	2.4249e+06	1.79345e+06	4.38302e+06	3.04883e+06	9.00335e+06	6.24958e+06	3.51709e+06	7.31588e+06	605454	3.20702e+06	1.94035e+06	9.34072e+06	2.57582e+06	1.50608e+06	162218	168572	164446	135356	144294	161631	170999
Com_10402_neg	LPG 17:0	C23 H47 O9 P	498.296	10.521	497.289	No results	Full match	No results	Lipids and lipid-like molecules	Glycerophospholipids	Glycerophosphoglycerols	Phosphatidylglycerols	510493	517238	502867	422606	1.23815e+06	580162	1.21503e+06	1.83006e+06	1.47689e+06	1.19392e+06	1.41907e+06	1.50302e+06	1.90134e+06	3.90785e+06	1.15487e+06	895459	733966	2.03794e+06	9.24987e+06	2.43822e+06	9.02886e+06	3.33555e+07	5.98944e+06	1.13108e+07	1.43063e+07	1.73642e+06	4.00306e+06	1.13342e+07	3.68877e+06	4.86293e+07	1.80495e+06	1.32058e+06	1.11537e+06	3.67329e+06	397439	766178	5.94574e+06
Com_10427_neg	Kuwanon A	C25 H24 O6	420.157	5.678	419.149	No results	No results	Full match	Phenylpropanoids and polyketides	Flavonoids	Flavones	8-prenylated flavones	658342	571451	587312	608312	691270	473433	634753	694496	730144	553764	567803	1.1905e+06	1.09301e+06	1.66704e+06	2.56626e+06	3.88757e+06	1.11042e+06	2.6e+06	926324	759251	1.54412e+06	1.92429e+06	6.03464e+06	2.06279e+06	5.32344e+06	5.58246e+06	1.5067e+06	2.80332e+06	1.00182e+07	3.84215e+06	2.8899e+06	520361	3.79007e+06	6.74173e+06	529723	2.84564e+06	4.11796e+06
Com_10465_neg	Toddalolactone	C16 H20 O6	308.127	5.513	307.119	No results	No results	Full match	Phenylpropanoids and polyketides	Coumarins and derivatives	Not available	Coumarins and derivatives	6.2638e+06	3.87645e+06	2.1896e+06	2.75722e+06	2.44546e+06	2.03929e+06	4.65608e+06	2.75698e+06	1.0484e+07	4.24526e+06	5.57428e+06	2.47587e+06	1.84319e+06	1.81699e+06	1.74712e+06	2.15129e+06	2.02849e+06	2.31999e+06	2.58947e+06	2.40123e+06	2.79255e+06	2.31068e+06	3.07243e+06	2.2198e+06	4.1076e+06	2.63083e+06	2.17037e+06	2.37063e+06	6.81533e+06	2.45435e+06	2.33515e+06	2.31671e+06	2.05453e+06	1.82653e+06	1.77142e+06	1.83853e+06	2.85213e+06
Com_10501_neg	N-Acetyl-L-histidine	C8 H11 N3 O3	197.08	1.436	242.078	No results	No results	Full match	Organic acids and derivatives	Carboxylic acids and derivatives	Amino acids, peptides, and analogues	Histidine and derivatives	4.88602e+06	3.23355e+06	5.49966e+06	3.76446e+06	3.54082e+06	4.17503e+06	4.47578e+06	4.72773e+06	4.7094e+06	1.01731e+07	5.70011e+06	1.01456e+07	9.17059e+06	7.08749e+06	6.92705e+06	7.37561e+06	4.10192e+06	9.20548e+06	1.70719e+07	1.1718e+07	1.13451e+07	1.08936e+07	5.35733e+06	1.29603e+07	7.81486e+06	5.10974e+06	5.07082e+06	7.52056e+06	1.42904e+07	7.19418e+06	5.06285e+06	3.98002e+06	3.06016e+06	6.96794e+06	2.98763e+06	3.76211e+06	3.61153e+06
Com_10535_neg	Gallocatechin gallate	C22 H18 O11	458.083	5.961	457.076	No results	No results	Full match	Phenylpropanoids and polyketides	Flavonoids	Flavans	Catechin gallates	862441	893898	788945	1.08813e+06	745587	683047	979379	1.00343e+06	1.03335e+06	1.18688e+06	977774	1.12009e+06	682505	586618	600202	864898	628080	709618	753830	509024	565362	593751	892027	594737	941285	871947	715120	919825	769518	859855	1.03853e+06	883222	1.16896e+06	624542	798142	753794	1.05188e+06
Com_10624_neg	Wulignan A1	C20 H22 O5	342.147	7.224	341.14	No results	No results	Full match	Lignans, neolignans and related compounds	Aryltetralin lignans	Not available	Aryltetralin lignans	146350	156335	147447	170234	152891	134700	143933	176029	150606	159765	153436	170278	141352	112071	146468	135883	112790	133578	110427	103710	114155	115230	142521	129157	152914	146574	127365	148379	230555	158247	389650	1.02032e+06	804969	565964	872256	590463	1.76752e+06
Com_10629_neg	Pentadecanoic acid	C15 H30 O2	242.224	10.084	241.217	Full match	No results	Full match	Lipids and lipid-like molecules	Fatty Acyls	Fatty acids and conjugates	Long-chain fatty acids	870956	704267	783996	2.00282e+06	463476	607486	1.88367e+06	2.59889e+06	2.60448e+06	2.1016e+06	1.78316e+06	1.98716e+06	4.5465e+06	5.3107e+06	3.56559e+06	4.49157e+06	2.43649e+06	3.09428e+06	8.65194e+06	4.56226e+06	1.10057e+07	9.96603e+06	2.10698e+06	7.02759e+06	2.04019e+06	2.06599e+06	899974	3.61082e+06	3.63376e+06	1.96712e+06	1.68522e+06	1.44569e+06	694164	1.63584e+06	138933	373432	467691
Com_10633_neg	13,14-Dihydro-15-keto Prostaglandin E2	C20 H32 O5	334.214	6.942	333.207	Invalid mass	No results	No match	Lipids and lipid-like molecules	Fatty Acyls	Eicosanoids	Prostaglandins and related compounds	3.07135e+06	1.20374e+06	814316	1.67341e+06	903739	1.14933e+06	968690	3.42835e+06	2.28022e+06	434371	1.23174e+06	478020	1.0588e+06	402216	390065	1.67124e+06	355945	417700	871549	2.19495e+06	691908	1.29741e+07	1.30253e+06	7.01323e+06	1.38149e+06	1.31819e+06	1.69257e+06	1.66201e+06	1.645e+06	1.90576e+06	2.86666e+06	2.43431e+06	3.38776e+06	1.82391e+06	2.18556e+06	2.16391e+06	2.29222e+06
Com_10827_neg	(±)9-HpODE	C18 H32 O4	294.219	9.66	293.212	Invalid mass	No results	No match					6.01889e+06	8.7758e+06	6.22101e+06	1.18754e+07	3.57562e+06	6.19994e+06	3.59299e+06	3.70755e+06	5.15173e+06	3.85726e+06	3.9491e+06	6.14597e+06	5.66817e+06	6.09126e+06	5.47823e+06	5.99327e+06	7.14197e+06	5.8299e+06	6.25416e+06	8.16361e+06	7.55901e+06	8.41253e+06	4.82536e+06	8.76222e+06	4.5676e+06	3.58499e+06	3.89796e+06	6.91526e+06	6.32761e+06	4.075e+06	8.95833e+06	6.7819e+06	6.70806e+06	3.90755e+06	2.56565e+06	2.76017e+06	7.42967e+06
Com_10839_neg	2-Ketoadipic acid	C6 H8 O5	160.036	2.397	159.029	No results	Full match	Full match	Organic acids and derivatives	Keto acids and derivatives	Medium-chain keto acids and derivatives	Medium-chain keto acids and derivatives	5.42511e+07	5.40686e+07	5.04617e+07	5.27875e+07	3.84512e+07	4.98915e+07	5.48588e+07	7.25096e+07	7.71207e+07	6.61465e+07	6.16441e+07	7.44878e+07	4.06662e+07	8.13837e+07	7.26529e+07	7.69001e+07	8.0333e+07	7.53087e+07	6.7021e+07	7.91509e+07	5.84492e+07	6.90858e+07	7.0077e+07	7.27467e+07	4.74196e+07	8.3716e+07	4.72954e+07	6.62683e+07	9.63857e+07	6.28065e+07	5.95819e+07	5.48283e+07	5.19471e+07	4.42352e+07	3.58233e+07	3.91106e+07	5.82821e+07
Com_10902_neg	Neonuezhenide	C31 H42 O18	702.234	5.993	701.226	No results	No results	Full match	Lipids and lipid-like molecules	Saccharolipids	Not available	Saccharolipids	686186	701702	653029	788135	564066	522580	8.85888e+06	1.00205e+07	7.15867e+06	7.6939e+06	8.05121e+06	6.88823e+06	480414	450617	552714	480646	578386	653473	385243	468750	493584	546774	821450	535605	866811	682488	624973	685736	651861	683992	861397	813342	868228	552216	592699	616139	755323
Com_10924_neg	Plumbagin	C11 H8 O3	188.047	5.512	187.039	No results	No results	Full match	Benzenoids	Naphthalenes	Naphthoquinones	Naphthoquinones	8.45433e+06	6.34826e+06	1.84531e+06	3.94761e+06	2.06095e+06	3.4184e+06	6.13953e+06	1.88305e+06	9.08872e+06	7.52154e+06	6.85459e+06	2.97374e+06	1.55337e+06	1.3757e+06	1.80572e+06	1.81303e+06	1.70953e+06	2.31688e+06	2.18231e+06	1.68404e+06	2.13941e+06	1.94736e+06	2.58932e+06	1.87076e+06	3.46173e+06	2.17982e+06	1.82911e+06	1.96498e+06	5.76924e+06	2.06843e+06	7.03245e+06	3.50544e+06	4.89815e+06	1.53933e+06	1.49289e+06	1.54944e+06	8.05082e+06
Com_10944_neg	PC 18:2_20:4	C46 H80 N O8 P	851.569	9.786	850.561	No results	Invalid mass	No results					946646	925605	930392	954533	1.03284e+06	943132	835028	1.2623e+06	928653	1.05488e+06	1.05771e+06	1.14258e+06	1.02891e+06	868910	1.06291e+06	1.11369e+06	847286	968473	802441	652152	696386	2.47022e+07	6.86418e+07	760145	1.74627e+06	920681	1.56906e+06	1.93831e+06	1.27234e+06	1.29962e+06	926248	843891	777929	812781	608972	679075	959346
Com_10965_neg	3-Dehydroshikimic acid	C7 H8 O5	172.037	1.479	171.029	No results	No results	Full match	Organic oxygen compounds	Organooxygen compounds	Carbonyl compounds	Cyclohexenones	9.94487e+06	1.0375e+07	1.03861e+07	8.03605e+06	4.90536e+06	8.59046e+06	5.29353e+06	8.05718e+06	1.21661e+07	1.06095e+07	7.24695e+06	1.124e+07	5.68612e+06	3.71882e+06	4.52404e+06	4.65637e+06	5.15137e+06	7.18445e+06	5.04939e+06	4.15861e+06	2.57519e+06	3.3179e+06	4.38068e+06	3.42211e+06	4.96711e+06	9.45803e+06	1.30877e+07	1.04796e+07	6.81635e+06	9.88877e+06	1.22037e+07	9.9998e+06	8.10734e+06	9.8628e+06	4.17494e+06	7.15495e+06	5.62414e+06
Com_10986_neg	PC 18:0_20:3	C46 H86 N O8 P	857.616	11.475	856.609	No results	Invalid mass	No results					705304	651498	1.1664e+06	1.35016e+06	1.40362e+06	1.07216e+06	1.36313e+06	1.42913e+06	1.47702e+06	1.43465e+06	1.20516e+06	1.16832e+06	1.34705e+06	1.17532e+06	792845	785505	709081	921685	758116	643934	558207	2.27378e+07	702247	563042	8.0643e+07	5.52571e+07	701491	910600	1.05641e+06	872531	589275	598304	1.11045e+06	1.00814e+06	756933	764806	753686
Com_11094_neg	11,12-Epoxy-(5Z,8Z,11Z)-icosatrienoic acid	C20 H32 O3	320.235	8.087	319.228	Full match	No results	Full match	Lipids and lipid-like molecules	Fatty Acyls	Eicosanoids	Hepoxilins	1.16503e+06	956601	512664	1.2494e+06	296010	434331	288887	449456	378550	589007	451666	471375	367647	324153	411179	559292	299658	481833	1.76576e+06	2.61072e+06	791080	1.25134e+07	437472	5.51054e+06	317844	249623	279530	884282	925726	402413	2.02516e+06	2.19189e+06	2.30605e+06	2.21079e+06	323725	595533	1.25398e+06
Com_11147_neg	PC 16:0_20:5	C44 H78 N O8 P	825.554	8.96	824.546	No results	Invalid mass	No results					3.92822e+06	3.68936e+06	3.34738e+06	4.31993e+06	5.19269e+06	4.02439e+06	6.11751e+06	8.11703e+06	5.46767e+06	4.0813e+06	6.0641e+06	5.15297e+06	4.86336e+06	4.19508e+06	4.77774e+06	5.08632e+06	6.97635e+06	5.77312e+06	3.82245e+06	3.22579e+06	4.22396e+06	6.99317e+07	5.75561e+07	4.44714e+06	7.34565e+06	4.82859e+06	8.3438e+06	9.73208e+06	4.54773e+06	5.46517e+06	5.32622e+06	7.06214e+06	6.26519e+06	4.66782e+06	5.06006e+06	3.91879e+06	5.58466e+06
Com_11199_neg	LPG 15:0	C21 H43 O9 P	470.265	9.41	469.257	No results	Full match	No results	Lipids and lipid-like molecules	Glycerophospholipids	Glycerophosphoglycerols	Phosphatidylglycerols	790764	703843	688851	880064	1.03305e+06	626008	7.46189e+06	1.01484e+07	8.55261e+06	4.61352e+06	7.04029e+06	7.39144e+06	1.30154e+07	1.76187e+07	1.55588e+07	1.65579e+07	1.47955e+07	1.59566e+07	1.9994e+07	1.1426e+07	1.04783e+07	1.0493e+07	1.94045e+07	1.65577e+07	9.14029e+06	1.03309e+07	9.67972e+06	6.91023e+06	5.58474e+06	1.00031e+07	1.18291e+06	1.14501e+06	1.11777e+06	2.82097e+06	1.12255e+06	2.26474e+06	1.31681e+06
Com_11250_neg	Homoveratrumic acid	C10 H12 O4	196.073	4.857	195.066	No results	No results	Full match	Benzenoids	Benzene and substituted derivatives	Methoxybenzenes	Dimethoxybenzenes	2.8595e+06	2.59683e+06	1.92616e+06	2.12189e+06	3.62479e+06	2.71051e+06	1.78028e+06	1.88726e+06	1.74838e+06	1.24521e+06	1.47889e+06	2.59278e+06	1.02651e+06	1.22619e+06	1.34738e+06	1.45977e+06	2.0449e+06	1.34075e+06	975349	1.26141e+06	1.21552e+06	1.11786e+06	2.34898e+06	1.31426e+06	3.12251e+06	3.97451e+06	3.26191e+06	3.212e+06	2.46606e+06	3.55937e+06	4.1732e+06	8.15248e+06	7.56494e+06	3.28781e+06	9.86588e+06	3.30524e+06	3.60444e+06
Com_11255_neg	2'-O-acetylpoliumoside	C37 H48 O20	812.276	5.401	811.269	No results	No results	Full match	Organic oxygen compounds	Organooxygen compounds	Carbohydrates and carbohydrate conjugates	Oligosaccharides	2.40436e+06	2.1962e+06	2.24167e+06	4.80873e+06	3.39866e+06	2.11692e+06	2.99765e+06	4.21672e+06	2.46504e+06	2.29938e+06	2.50377e+06	2.96052e+06	2.12305e+06	1.81844e+06	2.08793e+06	2.59257e+06	5.82698e+06	2.63659e+06	1.55206e+06	1.48072e+06	2.17627e+06	1.73358e+06	1.85447e+07	1.73744e+06	1.26797e+07	2.7665e+07	1.16232e+07	2.06399e+07	5.69253e+06	1.33016e+07	1.8544e+06	1.87753e+06	1.88128e+06	1.58244e+06	4.49433e+06	1.59205e+06	2.09874e+06
Com_11486_neg	Schizandrol B	C23 H28 O7	416.185	5.741	415.177	No results	No results	Full match	Phenylpropanoids and polyketides	Tannins	Hydrolyzable tannins	Hydrolyzable tannins	1.6298e+06	753585	778704	1.09401e+06	1.19131e+06	650506	1.01336e+06	979130	1.00057e+06	1.93478e+06	944944	1.29603e+06	818021	1.0128e+06	917601	1.02738e+06	1.23328e+06	1.00701e+06	967457	935674	1.14365e+06	1.2491e+06	1.94851e+06	1.06053e+06	2.01021e+06	2.09775e+06	2.04049e+06	2.07615e+06	1.15213e+06	2.20411e+06	4.83001e+06	2.37594e+06	2.04435e+06	1.18784e+06	801798	1.48746e+06	2.27989e+06
Com_11537_neg	D-Phenylalanine	C9 H11 N O2	165.078	11.978	164.071	No results	No results	Full match	Organic acids and derivatives	Carboxylic acids and derivatives	Amino acids, peptides, and analogues	Phenylalanine and derivatives	1.51069e+06	1.23128e+06	933846	590818	758245	475864	2.36631e+06	3.63434e+06	3.02753e+06	4.6953e+06	5.72467e+06	5.13929e+06	9.34319e+06	1.60666e+07	1.30786e+07	8.74213e+06	6.13901e+06	1.17658e+07	4.42591e+07	5.31007e+07	1.46584e+07	2.41696e+07	1.16302e+07	2.57032e+07	1.08863e+07	8.81855e+06	8.43372e+06	7.37567e+06	8.5462e+06	1.16199e+07	3.72633e+06	2.56599e+06	2.47956e+06	1.71728e+06	1.5756e+06	1.56057e+06	2.22598e+06
Com_11630_neg	LPG 18:1	C24 H47 O9 P	510.296	10.124	509.289	No results	Full match	Full match	Lipids and lipid-like molecules	Glycerophospholipids	Glycerophosphoglycerols	Phosphatidylglycerols	2.89793e+06	3.21895e+06	3.10074e+06	3.82367e+06	5.87215e+06	3.86393e+06	4.52355e+06	8.50158e+06	7.69896e+06	6.68566e+06	6.73424e+06	6.39227e+06	1.33475e+07	1.74672e+07	1.23046e+07	1.36444e+07	1.95615e+07	4.608e+06	7.18841e+06	6.28961e+06	4.04771e+06	1.04669e+07	7.5576e+06	7.96117e+06	3.69868e+06	1.11879e+07	3.4428e+06	1.37784e+07	6.06978e+06	7.02473e+06	6.29551e+06	7.14088e+06	4.26075e+06	7.90547e+06	2.94499e+06	4.13774e+06	3.34394e+06
Com_11666_neg	PC 18:0_22:6	C48 H84 N O8 P	879.601	10.45	878.594	No results	Invalid mass	No results					911017	889336	920182	759780	926165	789047	936255	1.14915e+06	902679	988323	952409	979325	1.01326e+06	832446	1.03502e+06	1.26946e+06	911207	1.15119e+06	926826	635888	3.77108e+07	693836	1.10876e+06	3.17894e+07	3.33916e+07	987943	889547	1.06694e+06	1.55074e+06	1.13657e+06	729581	770333	702740	629283	683354	671574	931765
Com_11674_neg	Corticosterone	C21 H30 O4	346.215	6.694	345.207	Full match	No results	No match	Lipids and lipid-like molecules	Steroids and steroid derivatives	Hydroxysteroids	21-hydroxysteroids	2.28917e+06	3.36328e+06	3.1014e+06	3.74816e+06	6.05344e+06	2.25663e+06	456808	487610	441098	426647	415967	473649	444605	341683	430297	407725	368180	442852	349276	393069	403295	387631	593057	380223	588873	466574	491410	528375	773450	531503	1.14136e+07	8.11117e+06	9.12799e+06	1.01818e+07	1.31384e+07	5.61386e+06	3.56192e+06
Com_11734_neg	Bisdemethoxycurcumin	C19 H16 O4	308.104	5.103	307.097	No results	No results	Full match	Phenylpropanoids and polyketides	Diarylheptanoids	Linear diarylheptanoids	Curcuminoids	1.62712e+06	1.49577e+06	1.73153e+06	1.69093e+06	1.72002e+06	1.48974e+06	1.24943e+06	2.2009e+06	2.67142e+06	3.56307e+06	3.78975e+06	8.60427e+06	462317	410953	1.62595e+06	582422	698650	1.31499e+06	403316	430850	499777	489962	760375	445617	1.37646e+06	795641	1.25656e+06	706114	823774	872291	1.08865e+06	1.36911e+06	842969	1.11904e+06	1.11649e+06	864176	1.14799e+06
Com_11744_neg	6α-Prostaglandin I1	C20 H34 O5	336.23	6.37	335.223	Invalid mass	No results	No results	Lipids and lipid-like molecules	Fatty Acyls	Eicosanoids	Prostaglandins and related compounds	2.91219e+06	403953	392599	390230	385756	358772	3.13754e+06	3.78383e+06	1.51031e+06	589641	2.91195e+06	431332	1.37646e+06	1.86717e+06	346351	3.07524e+06	7.77609e+06	855478	1.88211e+06	1.73563e+06	522803	1.41595e+06	4.48711e+06	2.27422e+06	6.67329e+06	2.97329e+06	5.52054e+06	7.34316e+06	4.61638e+06	4.06016e+06	406410	756552	347625	308754	1.2745e+06	309897	371214
Com_11884_neg	5'-Adenylic acid	C10 H14 N5 O7 P	347.063	4.87	346.056	No results	No results	Full match	Nucleosides, nucleotides, and analogues	Purine nucleotides	Purine ribonucleotides	Purine ribonucleoside monophosphates	4.02837e+06	4.05468e+06	4.27428e+06	6.91934e+06	3.31841e+06	4.33642e+06	3.64701e+06	4.74104e+06	3.00519e+06	777052	2.30158e+06	1.55464e+06	1.9728e+06	1.36488e+06	2.59204e+06	1.74872e+06	5.11411e+06	1.037e+06	1.81575e+06	1.12474e+06	2.6488e+06	2.32897e+06	7.87679e+06	2.41765e+06	512642	6.97732e+06	9.2969e+06	1.20291e+07	1.79853e+06	1.1954e+07	249219	317395	170007	206577	191048	150811	159417
Com_11964_neg	FAHFA 18:2/20:4	C38 H62 O4	582.463	10.156	581.456	No results	Full match	No results					266398	358640	178245	473216	136790	184110	145223	176340	139459	167388	151598	233264	1.11908e+06	2.09053e+06	400850	352577	337386	180998	3.37835e+06	4.58463e+06	4.45257e+06	7.4689e+06	154073	4.24717e+06	194214	152475	147632	510051	502660	161286	1.05737e+06	122142	198032	286008	97917	108461	144610
Com_11968_neg	SM 8:1;2O/24:0	C37 H75 N2 O6 P	720.543	10.066	719.536	No results	Invalid mass	No results					589146	596672	594833	540774	635070	523290	742806	827880	744403	733287	723125	737004	771022	583986	763105	896342	703049	824373	605036	453766	1.98019e+07	2.64769e+07	726971	621174	1.06699e+06	713716	739738	885658	1.08097e+06	798241	587773	572742	582957	601559	479283	486827	647369
Com_11983_neg	Prostaglandin E3	C20 H30 O5	700.432	11.249	699.425	Invalid mass	No results	No results	Lipids and lipid-like molecules	Fatty Acyls	Eicosanoids	Prostaglandins and related compounds	5.8206e+06	6.12001e+06	5.97525e+06	7.80509e+06	2.46943e+06	4.63665e+06	4.35672e+06	4.71269e+06	7.21749e+06	9.48711e+06	1.03938e+07	8.52206e+06	4.73562e+06	1.95474e+06	3.35771e+06	3.48348e+06	1.80528e+06	5.79338e+06	3.97304e+06	786643	1.7828e+06	1.84048e+06	1.62318e+06	2.4592e+06	4.60395e+06	3.38674e+06	2.41907e+06	5.39638e+06	1.18924e+07	1.04952e+07	5.70832e+06	6.89178e+06	6e+06	1.97673e+06	198371	585084	4.90789e+06
Com_12016_neg	8-O-acetyl shanzhiside methyl ester	C19 H28 O12	448.159	5.343	447.153	No results	No results	Full match					1.47305e+06	1.29135e+06	1.42609e+06	1.24333e+06	1.41548e+06	1.16081e+06	1.73673e+06	4.64569e+06	2.19042e+06	2.58583e+06	1.53863e+06	4.13194e+06	6.03948e+06	869134	2.84507e+06	4.82278e+06	5.18316e+06	2.68063e+06	5.32282e+06	7.61052e+06	4.88745e+06	9.296e+06	1.85046e+07	7.21227e+06	2.31676e+06	4.46741e+06	2.02859e+06	4.01315e+06	7.32758e+06	5.56844e+06	1.1319e+06	1.24698e+06	1.03732e+06	1.04005e+06	1.18372e+06	1.04873e+06	1.33892e+06
Com_12052_neg	8-Isoprostaglandin F1β	C20 H36 O5	338.246	7.528	337.239	Invalid mass	No results	No match	Lipids and lipid-like molecules	Fatty Acyls	Eicosanoids	Prostaglandins and related compounds	3.81842e+06	6.02552e+06	3.82898e+06	1.08393e+07	762608	3.39426e+06	841404	524333	1.49318e+06	2.61564e+06	1.6226e+06	1.60091e+06	399597	323873	874463	364922	392968	564427	1.86593e+06	2.04655e+06	732771	7.2283e+06	612462	2.30827e+06	580648	486496	430815	944335	3.65152e+06	455770	5.99406e+06	4.32371e+06	7.90978e+06	2.90321e+06	2.57357e+06	3.20678e+06	6.50066e+06
Com_12056_neg	Dulcitol	C6 H14 O6	182.078	1.351	181.071	No results	No results	Full match	Organic oxygen compounds	Organooxygen compounds	Carbohydrates and carbohydrate conjugates	Sugar alcohols	5.0742e+06	3.77754e+06	7.51312e+06	8.32319e+06	3.08636e+06	1.96525e+06	2.12915e+06	3.25369e+06	4.61099e+06	4.04545e+06	2.80876e+06	4.26453e+06	2.43603e+06	2.96889e+06	1.21204e+06	1.94336e+06	3.29738e+06	2.81568e+06	2.10745e+06	5.37636e+06	978847	8.81682e+06	896547	9.8337e+06	2.94807e+06	3.40376e+06	5.60325e+06	1.01487e+07	4.16406e+06	2.42638e+06	3.37447e+06	3.55517e+06	3.66277e+06	4.20279e+06	1.1886e+07	4.20253e+06	1.81745e+06
Com_12078_neg	Butylscopolamine	C21 H30 N O4	360.216	5.555	359.208	No results	No results	Full match	Organic acids and derivatives	Hydroxy acids and derivatives	Beta hydroxy acids and derivatives	Beta hydroxy acids and derivatives	2.45799e+06	2.18487e+06	2.44691e+06	2.26379e+06	2.42393e+06	2.04809e+06	2.7615e+06	2.69417e+06	2.57222e+06	1.85542e+06	2.49124e+06	2.14372e+06	2.42207e+06	3.86402e+06	1.95243e+06	2.20142e+06	2.26686e+06	2.37875e+06	4.4266e+06	4.12214e+06	4.69639e+06	4.75269e+06	3.35361e+06	3.55524e+06	2.52375e+07	2.6007e+07	1.87626e+07	2.6178e+07	3.92702e+07	2.69971e+07	1.84003e+06	1.98008e+06	2.03807e+06	5.18118e+06	5.08174e+06	7.6255e+06	2.21401e+06
Com_12095_neg	Limocitrin O-hexoside	C23 H24 O13	508.123	5.307	489.105	No results	No results	Full match					2.06375e+07	2.98439e+07	3.42585e+07	2.69239e+07	1.88143e+07	2.17462e+07	2.48937e+07	1.15358e+07	4.03895e+07	4.90083e+07	2.64391e+07	1.55092e+07	1.4236e+07	8.66052e+06	2.93773e+07	1.26837e+07	1.8081e+07	4.26635e+07	1.35223e+06	7.34405e+06	9.29257e+06	5.90141e+06	9.91391e+06	2.08494e+07	1.31943e+07	1.92562e+07	3.24247e+07	2.68436e+07	6.73196e+06	2.33047e+07	4.23063e+06	6.67861e+06	3.71001e+06	1.6261e+07	7.34307e+06	1.84578e+07	4.39392e+06
Com_12112_neg	Verbascoside	C29 H36 O15	624.207	5.367	623.199	No results	No results	Full match	Phenylpropanoids and polyketides	Cinnamic acids and derivatives	Hydroxycinnamic acids and derivatives	Coumaric acids and derivatives	1.93817e+06	1.74548e+06	1.69664e+06	1.57118e+06	1.67902e+06	1.75288e+06	2.05691e+06	2.15554e+06	2.04114e+06	1.90396e+06	2.07321e+06	1.9641e+06	1.75796e+06	1.52285e+06	1.72888e+06	1.96874e+06	1.69541e+06	2.18318e+06	1.28516e+06	1.88506e+06	2.15421e+06	1.62066e+06	2.88016e+06	1.55374e+06	2.87843e+06	8.53316e+06	6.30842e+06	7.23562e+06	1.06814e+07	9.20308e+06	1.40368e+06	4.01313e+06	1.25409e+06	1.31031e+06	3.42775e+06	1.31827e+06	1.65492e+06
Com_12158_neg	Cer 19:3;2O/16:0	C35 H65 N O3	593.503	11.067	592.496	No results	Invalid mass	No results					262274	253873	316160	372093	321779	316342	291344	388004	331515	286191	285071	298968	278600	265658	260320	291211	241919	329423	294837	214404	242741	236475	322766	1.60772e+07	404957	2.49297e+06	258997	334396	429673	354000	225867	286303	355022	225922	195908	218334	308928
Com_12169_neg	LPA 26:2	C29 H55 O7 P	546.377	10.349	545.37	No results	Invalid mass	No results	Lipids and lipid-like molecules	Glycerophospholipids	Glycerophosphates	1,2-diacylglycerol-3-phosphates	183135	171180	184977	142066	176863	154676	188208	221224	879267	198166	179534	192323	4.92576e+06	1.56474e+07	2.85947e+06	8.61341e+06	4.86415e+06	1.09308e+06	4.36421e+06	5.05362e+06	7.44298e+06	9.22731e+06	1.74074e+06	2.72584e+06	233721	1.62822e+06	246341	2.0639e+06	954669	342505	136405	149107	141266	124563	130891	123449	187306
Com_12337_neg	alpha-Asarone	C12 H16 O3	208.11	6.213	207.103	No results	No results	Full match	Benzenoids	Phenol ethers	Anisoles	Anisoles	5.46202e+06	4.49198e+06	2.96238e+06	3.98304e+06	1.74249e+06	2.95311e+06	1.91215e+06	2.36759e+06	3.28224e+06	3.65121e+06	3.78656e+06	4.39453e+06	938243	1.09172e+06	1.74067e+06	1.04134e+06	872392	1.52156e+06	1.25165e+06	1.39316e+06	1.37566e+06	1.19495e+06	1.2154e+06	1.1534e+06	1.31332e+06	1.22628e+06	1.18951e+06	1.69948e+06	5.59654e+06	2.23367e+06	5.17636e+06	5.44667e+06	5.83162e+06	2.32103e+06	1.89496e+06	2.84325e+06	7.66317e+06
Com_12474_neg	4-Methylbenzoic acid	C8 H8 O2	136.047	5.018	317.091	No results	Invalid mass	No results	Benzenoids	Benzene and substituted derivatives	Benzoic acids and derivatives	Hydroxybenzoic acid derivatives	759691	591160	648959	400419	394927	461110	9.16414e+06	425353	842189	2.48306e+06	9.83217e+06	1.65972e+06	7.30111e+06	6.5466e+06	1.6657e+06	2.97101e+06	1.76488e+06	8.89825e+06	955334	6.41666e+06	528745	1.95579e+06	546491	2.94607e+06	580567	1.15989e+06	1.42156e+07	1.6248e+06	1.21296e+07	1.04119e+06	3.70141e+06	7.51107e+06	3.36548e+06	2.38672e+06	7.02573e+06	2.39547e+06	2.68922e+06
Com_12513_neg	Myricitrin	C21 H20 O12	464.096	5.807	463.088	Full match	No results	Full match	Phenylpropanoids and polyketides	Flavonoids	Flavonoid glycosides	Flavonoid-3-O-glycosides	7.77128e+06	9.66595e+06	1.83359e+07	1.38978e+07	2.558e+07	9.98942e+06	7.28811e+06	2.26669e+06	7.22325e+06	7.81636e+06	7.44882e+06	4.29295e+06	2.02783e+06	699357	4.37535e+06	2.01633e+06	3.75637e+06	1.00335e+07	626146	669405	902095	813756	1.43965e+06	974465	1.08776e+06	6.03056e+06	1.58954e+07	8.0322e+06	926940	6.68529e+06	622358	995525	639382	4.5687e+07	3.86306e+06	1.93151e+07	1.4914e+06
Com_12608_neg	LPE 20:3	C25 H46 N O7 P	503.301	9.2	502.294	No results	Full match	No results	Lipids and lipid-like molecules	Glycerophospholipids	Glycerophosphoethanolamines	1-acyl-sn-glycero-3-phosphoethanolamines	258149	234866	243202	230840	375544	254372	285462	672087	764683	303210	316852	337506	1.67623e+06	2.06254e+06	1.81006e+06	1.63772e+06	3.46305e+06	839149	1.17744e+06	523893	1.4172e+06	8.98083e+06	2.47856e+06	2.88784e+06	1.74466e+06	2.1646e+06	1.48478e+06	2.26553e+06	561078	1.49222e+06	332151	528389	534790	350845	271959	232854	266996
Com_12840_neg	Demethylzeylasteral	C29 H36 O6	480.249	5.26	479.242	No results	No results	Full match	Benzenoids	Phenanthrenes and derivatives	Not available	Phenanthrenes and derivatives	1.87701e+06	1.81041e+06	1.62869e+06	1.47891e+06	1.33825e+06	1.64268e+06	1.82562e+06	1.14742e+06	1.54945e+06	1.15383e+06	1.45503e+06	1.06865e+06	2.22625e+06	983013	2.13955e+06	1.39589e+06	1.32188e+06	1.75542e+06	2.50423e+06	949922	2.39313e+06	1.05751e+06	1.53842e+06	1.10913e+06	2.29424e+06	1.61199e+06	1.71014e+06	1.42528e+06	1.45726e+06	1.63716e+06	1.3988e+06	1.60029e+06	1.22496e+06	1.2502e+06	1.1962e+06	1.0699e+06	1.491e+06
Com_12924_neg	PC O-18:1_20:4	C46 H84 N O7 P	839.606	10.288	838.598	No results	Invalid mass	No results					1.16127e+06	1.13363e+06	1.17295e+06	968486	1.18058e+06	1.00579e+06	1.21362e+06	1.46481e+06	1.25229e+06	1.3064e+06	1.23671e+06	1.34953e+06	1.37363e+06	1.06111e+06	1.35953e+06	1.61817e+06	1.25253e+06	1.47094e+06	1.18142e+06	824976	4.48532e+07	895802	1.28377e+06	1.41244e+07	1.63503e+07	1.25932e+06	1.25797e+06	1.41875e+06	1.97672e+06	1.44878e+06	1.04716e+06	971731	917295	975753	868758	867621	1.18772e+06
Com_13042_neg	Poncirin	C28 H34 O14	594.196	5.819	593.189	No results	No results	Full match	Phenylpropanoids and polyketides	Flavonoids	Flavonoid glycosides	Flavonoid-7-O-glycosides	407899	421674	371530	388219	355236	348467	520784	523689	555538	513512	516427	542924	350810	415076	414694	490383	509686	449082	4.3931e+06	5.35955e+06	2.19954e+06	1.28488e+06	854446	2.37196e+06	576482	692179	585257	908390	720543	642964	369376	431652	379480	359704	374213	351191	444621
Com_13163_neg	PC 16:0_18:2	C42 H80 N O8 P	803.569	11.806	802.562	No results	Invalid mass	No results					461902	449233	596884	610208	545522	511604	1.27793e+06	771662	796430	679151	693389	670658	730969	578697	644948	522409	424541	573966	477237	450149	497975	7.60527e+06	2.01891e+07	4.2021e+06	641333	616898	458690	561884	691414	649938	393946	408507	509221	555045	462442	531766	443011
Com_13177_neg	Homoharringtonine	C29 H39 N O9	545.261	5.636	544.254	No results	No results	Full match	Alkaloids and derivatives	Cephalotaxus alkaloids	Not available	Cephalotaxus alkaloids	1.34212e+06	1.08101e+06	1.04736e+06	1.13884e+06	1.27031e+06	912190	1.22172e+06	1.27286e+06	1.32723e+06	1.08431e+06	1.41331e+06	1.23779e+06	1.63276e+06	3.04405e+06	1.24051e+06	1.53793e+06	1.48579e+06	2.34546e+06	3.11384e+06	2.53834e+06	3.15431e+06	3.55954e+06	2.50663e+06	2.17135e+06	2.06162e+06	2.38904e+06	2.016e+06	2.2011e+06	4.03279e+06	2.08505e+06	898382	1.10279e+06	963611	1.09102e+06	1.06309e+06	1.12131e+06	3.58494e+06
Com_13196_neg	13,14-Dihydro prostaglandin E1	C20 H36 O5	356.257	6.414	355.249	Full match	No results	No results	Lipids and lipid-like molecules	Fatty Acyls	Eicosanoids	Prostaglandins and related compounds	3.75865e+06	5.69794e+06	2.95703e+06	6.32073e+06	2.51925e+06	4.49626e+06	2.18921e+06	2.78327e+06	4.87739e+06	3.29694e+06	2.87716e+06	3.3638e+06	7.86874e+06	1.04735e+07	5.28559e+06	1.04501e+07	7.41626e+06	4.3033e+06	1.39017e+07	3.44185e+07	1.37271e+07	1.22608e+07	1.30522e+07	1.44042e+07	5.46141e+06	5.72825e+06	5.7351e+06	3.17496e+07	5.76966e+06	4.60686e+06	5.52463e+06	5.6174e+06	5.98017e+06	2.20285e+06	2.17971e+06	2.17994e+06	4.25413e+06
Com_13226_neg	5,6-dimethyl-3-[5-(trifluoromethyl)pyridin-2-yl]-1,2,4-triazine	C11 H9 F3 N4	254.079	4.963	253.072	Full match	No results	No results					1.43919e+06	1.15386e+06	1.15373e+06	1.53575e+06	1.83828e+06	1.19102e+06	3.14374e+06	4.13876e+06	3.03854e+06	2.21047e+06	2.91013e+06	2.17224e+06	3.15999e+06	3.5479e+06	2.50193e+06	2.99879e+06	3.68174e+06	2.8485e+06	3.06282e+06	3.99756e+06	4.45694e+06	4.05134e+06	5.67072e+06	4.87433e+06	5.42354e+06	6.81954e+06	4.97497e+06	5.84469e+06	3.09075e+06	6.41681e+06	1.83268e+07	6.98647e+06	3.13373e+07	1.3425e+07	8.89847e+06	6.23045e+06	1.05079e+07
Com_13236_neg	LNAPE 20:4/N-20:0	C45 H82 N O8 P	795.579	11.295	794.572	No results	Full match	No results					496963	441620	839655	843758	845603	692312	742539	949586	821869	807981	686025	624692	771142	700449	531402	590099	470952	655078	544482	383127	2.88368e+07	380236	520832	1.54994e+07	2.25797e+07	572371	492665	685477	750498	655288	422250	402667	671065	580293	346231	370929	547438
Com_13249_neg	Lysope 16:0	C21 H44 N O7 P	453.286	8.597	452.278	No results	No results	Full match	Lipids and lipid-like molecules	Glycerophospholipids	Glycerophosphoethanolamines	1-(1Z-alkenyl)-glycero-3-phosphoethanolamines	360567	348599	542626	469643	706708	364552	1.78429e+06	2.12889e+06	1.79887e+06	860914	1.48573e+06	2.28871e+06	3.50859e+06	6.54862e+06	2.19851e+06	3.37001e+06	3.89295e+06	2.49181e+06	3.72004e+06	1.97555e+06	3.3231e+06	3.45873e+06	5.22825e+06	4.00411e+06	2.79673e+06	2.70505e+06	2.83763e+06	3.37106e+06	2.62955e+06	2.53513e+06	1.01812e+06	509574	293853	1.49058e+06	764052	1.00566e+06	902438
Com_13284_neg	Soyasaponin I	C48 H78 O18	942.52	6.991	941.513	Full match	No results	No results	Lipids and lipid-like molecules	Prenol lipids	Terpene glycosides	Triterpene saponins	421205	408365	398437	468248	697317	341003	305596	279956	272275	269279	291117	268549	247453	218140	289297	222459	205038	263589	237957	274947	237455	272693	224221	242680	360951	228286	305488	296648	477161	316596	838505	963654	800404	1.24206e+06	778587	672702	666500
Com_13369_neg	Taxifolin	C15 H12 O7	304.058	5.524	303.051	No results	No results	Full match	Phenylpropanoids and polyketides	Flavonoids	Flavans	Flavanonols	4.76127e+06	4.81518e+06	3.90229e+06	4.07665e+06	3.95695e+06	4.20986e+06	1.45925e+06	2.43835e+06	2.36023e+06	2.44109e+06	3.04982e+06	1.47732e+06	1.29428e+06	1.14624e+06	1.22681e+06	1.42125e+06	1.42439e+06	1.62908e+06	1.81831e+06	1.40315e+06	1.78257e+06	1.62255e+06	2.13174e+06	1.55873e+06	2.25813e+06	1.74696e+06	1.52402e+06	1.63723e+06	1.58376e+06	1.72343e+06	1.44386e+06	2.39919e+06	1.28422e+06	1.28258e+06	1.34771e+06	3.33418e+06	1.48505e+06
Com_13402_neg	Nuzhenide	C31 H42 O17	686.243	5.272	685.235	No results	No results	Full match	Lipids and lipid-like molecules	Saccharolipids	Not available	Saccharolipids	3.0402e+06	2.93233e+06	2.63801e+06	2.3954e+06	6.34947e+06	2.66067e+06	2.95698e+06	9.81547e+06	4.47219e+06	5.1139e+06	4.90105e+06	9.14001e+06	5.05329e+06	5.93167e+06	4.11251e+06	7.71437e+06	7.60374e+06	3.58126e+06	1.76105e+06	2.15482e+06	6.95815e+06	5.16184e+06	1.25273e+07	6.61249e+06	3.78714e+06	4.81746e+06	2.90134e+06	7.08351e+06	8.42215e+06	5.61869e+06	2.26565e+06	2.59199e+06	3.96531e+06	2.02495e+06	1.95151e+06	1.73293e+06	2.41499e+06
Com_13437_neg	Neoprzewaquinone A	C36 H28 O6	556.189	5.568	555.182	No results	No results	Full match	Organoheterocyclic compounds	Naphthofurans	Not available	Naphthofurans	963671	800932	896517	781686	884209	693091	1.33501e+06	951529	902665	724739	872676	956122	2.96471e+06	1.90021e+06	3.26499e+06	3.35789e+06	4.7818e+06	1.26297e+06	2.959e+06	2.21688e+06	2.35025e+06	9.73679e+06	5.9451e+06	4.50818e+06	2.13541e+07	8.16089e+06	7.79011e+06	7.30071e+06	6.22597e+06	1.1237e+07	691550	778915	677822	3.98488e+06	716033	731144	6.77978e+06
Com_13492_neg	16-(Hexopyranosyloxy)-7-hydroxy-8,9-epoxypimaran-18-oic acid	C26 H42 O10	514.277	6.19	513.27	Full match	No results	No results	Lipids and lipid-like molecules	Fatty Acyls	Fatty acyl glycosides	Fatty acyl glycosides of mono- and disaccharides	4.23964e+06	3.81345e+06	1.6065e+06	2.05521e+06	1.73605e+06	1.44109e+06	1.74778e+06	1.3588e+06	3.18457e+06	2.74244e+06	3.61737e+06	2.5413e+06	7.87269e+06	1.2172e+07	4.74311e+06	4.87145e+06	4.91564e+06	3.91785e+06	9.74721e+06	1.50033e+07	1.07999e+07	4.11248e+06	2.91134e+06	1.12581e+07	7.55749e+06	2.10416e+07	1.17327e+07	1.66392e+07	1.64164e+07	1.2757e+07	2.60445e+06	3.2954e+06	3.87846e+06	2.77791e+06	7.06362e+06	2.32988e+06	6.10508e+06
Com_13541_neg	15-deoxy-Δ12,14-Prostaglandin A2	C20 H28 O3	316.202	6.634	315.195	Invalid mass	No results	No results	Lipids and lipid-like molecules	Fatty Acyls	Eicosanoids	Prostaglandins and related compounds	6.15691e+06	6.39269e+06	6.19133e+06	7.10901e+06	1.2095e+07	5.46672e+06	792919	781190	823567	1.22459e+06	1.20497e+06	1.00108e+06	780400	661447	776690	811156	766189	830779	1.20157e+06	1.17471e+06	812968	1.64675e+06	1.2661e+06	1.45582e+06	1.20346e+06	1.05718e+06	936394	1.01522e+06	2.75242e+06	974183	1.93777e+07	1.15679e+07	1.75392e+07	1.16302e+07	1.05018e+07	1.3218e+07	5.49264e+06
Com_13611_neg	PE O-18:1_20:4	C43 H78 N O7 P	751.553	10.61	750.546	No results	Full match	No results					828389	760099	789627	685772	870033	648940	827828	905579	685376	750116	828468	841455	896022	703016	947985	1.12869e+06	816990	1.00894e+06	848750	600135	1.401e+06	9.22692e+06	756402	568955	2.95836e+07	4.1635e+07	730425	983941	1.3693e+06	1.00142e+06	667768	727022	660901	593901	644932	633815	787834
Com_13632_neg	PG 16:0_18:2;O	C40 H75 O11 P	762.506	8.857	761.498	No results	Full match	No results					3.62295e+06	3.62109e+06	5.12355e+06	6.34287e+06	4.01817e+06	8.37437e+06	5.45849e+06	7.24261e+06	4.87865e+06	3.64164e+06	5.41083e+06	4.59786e+06	4.33945e+06	3.74315e+06	4.26305e+06	4.53839e+06	6.22481e+06	5.1512e+06	3.41067e+06	2.87829e+06	3.86316e+06	3.44837e+06	5.33856e+06	3.96807e+06	6.55433e+06	4.30843e+06	7.44495e+06	8.68367e+06	4.05782e+06	4.87642e+06	5.82355e+06	3.08679e+06	2.50632e+06	3.54279e+06	2.9595e+06	3.04738e+06	3.34679e+06
Com_13669_neg	Xanthohumol	C21 H22 O5	354.15	10.214	353.143	Invalid mass	No results	No results	Phenylpropanoids and polyketides	Linear 1,3-diarylpropanoids	Chalcones and dihydrochalcones	3-prenylated chalcones	3.34674e+06	2.73189e+06	1.76976e+06	1.0488e+06	1.49178e+06	4.17287e+06	6.78121e+06	9.87499e+06	7.12101e+06	4.71712e+06	6.35678e+06	5.81514e+06	1.71104e+06	555939	911421	1.65754e+06	1.53275e+06	3.35175e+06	317251	146233	1.43067e+06	978963	1.56427e+06	232216	289336	247116	652373	423842	2.8588e+06	1.36384e+06	2.59783e+06	1.5113e+06	442955	1.12121e+06	154199	333253	1.39769e+06
Com_13720_neg	SM 8:1;2O/28:0	C41 H83 N2 O6 P	776.606	11.807	775.599	No results	Invalid mass	No results					569703	554078	736189	780911	748126	635112	899706	951758	982306	837655	855216	827180	901567	713757	795471	644333	572142	714621	608729	555208	670816	549223	2.45153e+07	1.17941e+07	842156	782722	572924	693020	853428	801625	485888	525207	673122	684585	570370	655873	546404
Com_13777_neg	PC O-18:1_16:0	C42 H84 N O7 P	791.606	11.839	790.599	No results	Invalid mass	No results					675992	651383	865474	918050	791000	741820	1.05771e+06	1.1189e+06	1.15481e+06	984760	1.00541e+06	972446	1.0599e+06	839103	935167	757487	681410	854369	715631	652711	810708	2.0551e+07	1.0273e+06	646647	1.30403e+06	1.82611e+06	713290	874755	1.1397e+06	966998	592547	617442	738364	804809	670535	771054	642361
Com_13799_neg	LysoPC 15:1	C23 H46 N O7 P	479.302	9.242	478.295	No results	No results	Full match	Lipids and lipid-like molecules	Glycerophospholipids	Glycerophosphocholines	Phosphocholines	299868	286373	352537	372293	516948	293223	326870	477616	773303	383136	390337	418936	4.25163e+06	6.25304e+06	2.15181e+06	2.99872e+06	5.88843e+06	739322	409219	608002	1.60688e+06	938184	1.72124e+06	949890	1.06881e+06	7.09425e+06	1.5262e+06	4.1806e+06	3.40167e+06	2.96962e+06	553525	761985	706416	476578	469711	366068	477293
Com_13882_neg	Trilobatin	C21 H24 O10	436.136	5.489	435.129	No results	No results	Full match	Phenylpropanoids and polyketides	Flavonoids	Flavonoid glycosides	Flavonoid O-glycosides	6.86469e+06	4.76955e+06	1.81004e+06	3.23534e+06	2.02155e+06	2.07581e+06	1.75064e+06	1.84706e+06	4.29103e+06	5.37956e+06	5.04288e+06	4.10423e+06	1.52368e+06	1.33677e+06	1.38606e+06	1.77837e+06	1.67685e+06	1.91782e+06	2.14059e+06	1.65185e+06	2.09851e+06	1.91013e+06	2.53983e+06	1.835e+06	3.39556e+06	2.13815e+06	1.75379e+06	1.92742e+06	5.20756e+06	2.02889e+06	7.66899e+06	4.82557e+06	8.38147e+06	2.5459e+06	1.51622e+06	2.6389e+06	5.64917e+06
Com_13896_neg	Astragaloside I	C45 H72 O16	868.484	8.871	867.477	No results	No results	Full match	Phenylpropanoids and polyketides	Flavonoids	Flavonoid glycosides	Flavonoid-3-O-glycosides	3.27106e+06	3.1357e+06	3.0318e+06	6.53003e+06	1.91581e+06	1.94919e+06	944794	3.65036e+06	2.53901e+06	2.1158e+06	1.90465e+06	1.07004e+06	588214	465827	592347	621315	864932	1.35252e+06	407773	391940	523689	438812	738105	481134	1.54729e+06	591437	1.30631e+06	642266	1.21813e+06	2.36088e+06	9.82145e+06	1.04391e+07	6.67561e+06	4.65384e+06	5.98016e+06	4.45907e+06	1.21926e+07
Com_13915_neg	Methylophiopogonanone A	C19 H18 O6	342.111	5.753	341.103	No results	No results	Full match	Phenylpropanoids and polyketides	Homoisoflavonoids	Homoisoflavans	Homoisoflavanones	2.74714e+06	3.10169e+06	1.09002e+06	579258	1.16643e+06	6.65037e+06	4.05971e+06	5.64794e+06	5.08403e+06	6.33131e+06	6.55949e+06	6.42636e+06	1.25832e+07	7.40196e+06	8.6528e+06	7.62707e+06	3.02851e+06	9.87218e+06	1.29836e+07	4.73595e+07	1.82206e+07	2.27649e+07	4.12051e+06	1.788e+07	2.54039e+06	5.60235e+06	3.8619e+06	3.39544e+06	1.98479e+07	5.92488e+06	2.49277e+06	1.60428e+06	1.65764e+06	597922	585155	619959	1.27068e+06
Com_13940_neg	Rhein	C15 H8 O6	284.033	6.058	283.026	No results	No results	Full match	Benzenoids	Anthracenes	Anthracenecarboxylic acids and derivatives	Anthracenecarboxylic acids	1.60134e+07	6.185e+06	3.39972e+06	3.04733e+06	1.18788e+07	1.28073e+07	1.85605e+06	1.82685e+06	1.89326e+06	2.0068e+06	1.84036e+06	1.16161e+07	975892	848390	914516	994777	1.10643e+06	1.29507e+06	742468	924929	978865	1.02745e+06	1.51333e+06	1.07059e+06	1.62866e+06	1.40274e+06	1.43695e+06	1.40762e+06	1.30041e+06	1.61433e+06	3.5026e+06	1.38007e+06	1.46931e+06	8.74923e+06	1.2661e+06	1.09e+06	1.53739e+06
Com_13965_neg	LPA 14:0	C17 H35 O7 P	382.212	8.973	381.205	No results	Full match	No results	Lipids and lipid-like molecules	Glycerophospholipids	Glycerophosphates	1,2-diacylglycerol-3-phosphates	708383	1.38193e+06	532254	689283	794179	1.39298e+06	5.22744e+06	4.32483e+06	6.31405e+06	5.96391e+06	5.11036e+06	9.7992e+06	9.06478e+06	8.93117e+06	8.82777e+06	8.44518e+06	4.15215e+06	1.08451e+07	5.77813e+06	7.55478e+06	8.67984e+06	6.70502e+06	4.07905e+06	6.42068e+06	2.60782e+06	4.23379e+06	6.7698e+06	4.40379e+06	8.94618e+06	5.63276e+06	6.55733e+06	645643	2.22042e+06	2.74788e+06	485640	1.39348e+06	7.13071e+06
Com_13989_neg	Keracyanin chloride	C27 H31 Cl O15	630.138	5.458	629.131	No results	No results	Full match	Phenylpropanoids and polyketides	Flavonoids	Flavonoid glycosides	Anthocyanidin-3-O-glycosides	6.06914e+06	3.37999e+06	3.04827e+06	2.67119e+06	1.51137e+07	3.82515e+06	4.26519e+06	1.79759e+07	1.1733e+07	1.27681e+07	1.26372e+07	7.67696e+06	1.24835e+07	5.50304e+06	8.34227e+06	1.1791e+07	4.72844e+06	1.11237e+07	1.18408e+07	3.06237e+06	1.05903e+07	1.08041e+07	1.79524e+07	8.56929e+06	3.01722e+07	3.66129e+06	3.79242e+06	3.30646e+06	9.60022e+06	6.90212e+06	2.55337e+07	2.62141e+07	2.49066e+07	2.1261e+06	6.57315e+06	7.49474e+06	2.84011e+07
Com_14009_neg	Dicoumarol	C19 H12 O6	336.064	5.438	335.056	No results	No results	Full match	Phenylpropanoids and polyketides	Coumarins and derivatives	Hydroxycoumarins	4-hydroxycoumarins	912643	830539	873645	771344	877751	801903	876077	870492	935310	919379	1.0205e+06	974257	707833	667480	758578	814656	856947	961277	532164	581533	789364	724181	1.15628e+06	691363	1.92026e+06	974410	969084	969859	730931	1.05924e+06	2.30364e+06	1.204e+06	1.7039e+06	645725	949607	731568	5.33216e+06
Com_14026_neg	LPS 16:0	C22 H44 N O9 P	497.276	9.629	496.268	No results	Full match	No results	Lipids and lipid-like molecules	Glycerophospholipids	Glycerophosphoserines	Phosphatidylserines	1.2073e+06	1.33439e+06	706615	1.02932e+06	1.65543e+06	806399	3.56315e+06	7.10792e+06	4.70534e+06	4.31198e+06	4.9252e+06	6.56056e+06	7.66226e+06	1.1297e+07	4.94854e+06	4.87857e+06	4.15322e+06	6.12771e+06	1.41483e+07	5.99812e+06	6.1062e+06	2.75407e+06	4.07304e+06	9.21349e+06	4.29146e+06	4.46762e+06	3.38153e+06	4.50938e+06	6.42033e+06	3.36927e+06	2.85303e+06	640746	724205	5.78701e+06	429082	1.82277e+06	3.94604e+06
Com_14033_neg	Baohuoside I	C27 H30 O10	514.185	5.71	513.178	No results	No results	Full match	Phenylpropanoids and polyketides	Flavonoids	Flavonoid glycosides	Flavonoid-3-O-glycosides	389216	323426	352274	342050	538931	294279	458427	434469	465640	413462	425114	521463	390263	2.86327e+06	415109	464771	557916	642807	3.99373e+06	3.29544e+06	993623	1.39314e+06	881475	479770	909390	928353	923087	939218	516593	997105	314688	344487	304582	367318	342538	379477	426205
Com_14071_neg	SM 8:1;2O/25:0	C38 H77 N2 O6 P	734.559	11.392	733.552	No results	Invalid mass	No results					300815	255522	495325	520993	578804	418768	506074	572084	542430	543021	446193	467217	523057	458332	308454	331197	276746	357953	321198	231429	1.31945e+07	1.33473e+07	305089	214709	355253	322989	289538	395604	451290	386564	243214	237540	445700	373636	226943	227410	327843
Com_14220_neg	3-Hydroxy-glabrol	C25 H28 O5	408.195	10.123	407.188	No results	No results	Full match	Phenylpropanoids and polyketides	Flavonoids	Flavans	8-prenylated flavanones	5.68526e+06	3.09411e+06	3.9184e+06	5.78427e+06	4.89561e+06	3.45392e+06	2.65077e+07	4.34748e+06	4.68233e+06	6.73323e+06	2.9241e+07	7.12624e+06	2.07537e+07	2.08863e+07	7.57434e+06	9.5939e+06	1.65139e+07	2.64386e+07	7.46206e+06	1.93203e+07	5.2045e+06	8.60648e+06	4.93546e+06	7.68234e+06	5.28223e+06	9.88506e+06	3.70703e+07	1.49168e+07	4.57034e+07	1.03992e+07	3.25707e+06	1.47729e+07	1.37322e+06	3.42603e+06	1.02523e+07	2.64706e+06	4.71766e+06
Com_14337_neg	PA 2:0_18:2	C23 H41 O8 P	476.254	9.039	475.247	No results	Full match	No results					669215	566929	544618	479527	737195	608908	2.57001e+06	2.96018e+06	2.23969e+06	2.89969e+06	3.47002e+06	1.15469e+06	854422	3.55683e+06	868608	1.39095e+06	2.84922e+06	4.81162e+06	652873	1.5909e+06	754964	2.68595e+06	921535	1.47322e+07	864199	6.01003e+06	735965	748445	907300	865563	594167	555931	4.579e+06	3.50388e+06	3.12172e+06	1.53746e+06	640627
Com_14410_neg	1a,1b-Dihomo prostaglandin E1	C22 H38 O5	364.262	9.192	363.254	Invalid mass	No results	No results	Lipids and lipid-like molecules	Fatty Acyls	Eicosanoids	Prostaglandins and related compounds	1.11703e+06	1.37544e+06	627358	922083	271982	778194	236139	509296	517043	256664	299409	1.17825e+06	550524	1.65734e+06	957835	1.36715e+06	1.67655e+06	814666	947737	3.01267e+06	1.86068e+06	2.10369e+06	2.70314e+06	3.15069e+06	2.63038e+06	9.37857e+06	2.14396e+06	8.5029e+06	2.2732e+06	3.88891e+06	1.3326e+06	403505	735715	274410	208497	381583	1.89435e+06
Com_14414_neg	8-Hydroxyguanosine	C10 H13 N5 O6	299.087	4.553	298.079	No results	No results	Full match	Nucleosides, nucleotides, and analogues	Purine nucleosides	Not available	Purine nucleosides	1.90511e+07	1.66896e+07	2.49666e+07	1.60567e+07	1.22076e+07	1.90231e+07	5.77607e+06	6.44508e+06	8.32207e+06	9.59487e+06	6.79731e+06	1.10988e+07	5.02491e+06	4.68652e+06	8.65708e+06	7.70271e+06	4.7515e+06	9.88168e+06	3.8354e+06	2.82094e+06	5.62819e+06	4.2037e+06	7.41732e+06	6.95585e+06	6.71955e+06	6.82559e+06	4.80635e+06	5.84712e+06	6.14343e+06	7.6594e+06	1.45841e+07	2.36234e+07	1.24887e+07	9.99443e+06	1.18545e+07	9.9826e+06	4.12479e+06
Com_14548_neg	Malic acid	C4 H6 O5	134.021	2.333	133.013	No results	Invalid mass	No results	Organic acids and derivatives	Hydroxy acids and derivatives	Beta hydroxy acids and derivatives	Beta hydroxy acids and derivatives	4.18852e+07	4.09355e+07	3.67786e+07	3.1637e+07	4.42017e+07	2.81313e+07	8.2296e+06	1.04638e+07	1.1379e+07	7.08633e+06	8.92948e+06	1.21914e+07	6.30356e+07	1.19005e+08	2.83644e+07	5.45091e+07	3.6687e+07	2.89437e+07	1.80154e+08	1.74447e+08	1.08416e+08	1.42892e+08	4.47471e+07	1.153e+08	3.45729e+07	4.32228e+07	1.53036e+07	2.50492e+07	2.25051e+07	1.65388e+07	2.37905e+07	4.47439e+07	3.15061e+07	2.7665e+07	6.99562e+07	3.44226e+07	1.41357e+07
Com_14618_neg	Stevioside	C38 H60 O18	804.379	5.965	803.372	No results	No results	Full match	Lipids and lipid-like molecules	Prenol lipids	Terpene glycosides	Steviol glycosides	4.27133e+06	4.32122e+06	3.97187e+06	6.19821e+06	7.4095e+06	3.22419e+06	4.28008e+06	4.38519e+06	4.51594e+06	5.18689e+06	4.27307e+06	4.895e+06	2.83677e+06	3.0161e+06	3.18847e+06	3.42783e+06	4.714e+06	3.23919e+06	2.5977e+06	2.88047e+06	3.86605e+06	3.5978e+06	7.06393e+06	3.66777e+06	4.1136e+06	8.68983e+06	6.33719e+06	7.67451e+06	7.11682e+06	5.50737e+06	4.82671e+06	1.02185e+07	1.04843e+07	6.96876e+06	2.85144e+07	1.37359e+07	8.55504e+06
Com_14646_neg	PA 16:0_14:1	C33 H63 O8 P	618.435	10.678	617.428	No results	Invalid mass	No results					7.92606e+06	5.92988e+06	2.7507e+06	6.14689e+06	309440	2.2037e+06	3.15072e+06	2.75822e+06	6.09447e+06	4.87395e+06	4.87478e+06	3.14692e+06	796141	194318	2.49054e+06	581578	1.12278e+06	3.23288e+06	251973	188813	286971	150868	237633	272917	479595	275047	689517	575323	5.15356e+06	2.46457e+06	2.54992e+06	1.78281e+06	957557	843669	177546	501882	2.69924e+06
Com_14737_neg	pteroside A	C21 H30 O8	410.193	5.973	409.186	No results	No results	Full match	Organic oxygen compounds	Organooxygen compounds	Carbohydrates and carbohydrate conjugates	Phenolic glycosides	5.43522e+06	4.37634e+06	4.18914e+06	3.41462e+06	5.82766e+06	5.5017e+06	3.58547e+06	5.94377e+06	5.91853e+06	6.26991e+06	6.10885e+06	7.21502e+06	4.20614e+06	2.11992e+06	6.55879e+06	4.22678e+06	1.4827e+06	5.39101e+06	5.33505e+06	4.40422e+06	4.55146e+06	4.90599e+06	3.82754e+06	4.64062e+06	7.61518e+06	2.69864e+06	4.71839e+06	7.46455e+06	1.84908e+07	6.87886e+06	7.84739e+06	7.98148e+06	8.81433e+06	6.91516e+06	3.33539e+06	4.29034e+06	7.66786e+06
Com_14798_neg	C-hexosyl-luteolin O-p-coumaroylhexoside	C36 H36 O18	756.191	5.472	755.183	No results	No results	Full match					980940	654004	516476	463697	2.44559e+06	1.65687e+06	1.2145e+06	997180	1.00851e+06	1.14511e+06	801535	1.50822e+06	778908	403576	889869	923512	496125	1.58179e+06	473025	391474	508038	472513	776102	1.09132e+06	3.67161e+06	653361	618543	576999	2.57793e+06	2.10217e+06	2.14363e+06	2.17002e+06	1.89844e+06	1.6933e+06	1.05723e+06	919056	1.8263e+06
Com_14804_neg	Lanatoside C	C49 H76 O20	984.492	9.591	983.485	No results	No results	Full match	Lipids and lipid-like molecules	Steroids and steroid derivatives	Steroid lactones	Cardenolide glycosides and derivatives	1.07054e+06	1.16834e+06	2.77031e+06	2.55184e+06	3.3917e+06	1.45859e+06	205887	606078	223310	237399	264519	252321	234799	204770	245496	261960	214413	273254	200530	189029	199800	184345	196920	197400	227112	210354	194141	240588	285035	236367	1.25162e+06	5.15575e+06	1.65214e+06	854940	1.53011e+06	910193	811330
Com_14872_neg	Lauric acid ethyl ester	C14 H28 O2	228.208	9.606	227.201	Full match	No results	Full match	Lipids and lipid-like molecules	Fatty Acyls	Fatty acid esters	Fatty acid esters	1.69293e+06	1.11721e+06	1.37534e+06	2.33826e+06	1.66397e+06	1.16037e+06	2.05563e+06	3.43681e+06	3.07838e+06	3.18162e+06	1.88831e+06	2.29671e+06	1.88978e+06	2.23521e+06	2.87104e+06	4.15618e+06	1.32153e+06	2.46565e+06	3.24409e+06	2.05126e+06	3.09401e+06	7.90434e+06	2.74136e+06	2.44259e+06	1.92547e+06	2.62432e+06	968308	2.04988e+06	3.24436e+06	3.07309e+06	2.41726e+06	1.62678e+06	887031	2.23851e+06	265042	733716	1.08399e+06
Com_14946_neg	PMeOH 18:2_18:2	C40 H71 O8 P	710.49	10.327	709.483	No results	Full match	No results					3.10376e+06	3.3776e+06	5.36718e+06	7.90249e+06	1.60205e+07	1.26482e+07	5.07701e+07	5.57729e+07	3.57604e+07	4.66048e+07	1.08652e+07	4.48354e+07	1.16726e+07	8.41923e+06	1.79403e+07	1.52798e+07	1.01996e+07	3.99699e+06	5.47444e+06	1.26888e+06	1.55653e+06	1.53109e+06	1.97453e+06	1.78973e+06	2.68697e+06	1.95572e+06	2.02703e+06	2.32943e+06	3.04035e+06	2.22834e+06	2.12527e+06	1.56942e+06	1.59741e+06	4.45766e+06	1.23976e+07	7.58088e+06	3.58633e+07
Com_15042_neg	PE O-18:0_18:2	C41 H80 N O7 P	729.568	9.86	728.561	No results	Full match	No results					516858	453709	463691	427917	556957	463816	529159	658853	486039	618237	537188	531917	568336	449251	595139	683132	485228	529583	440536	341754	2.37665e+07	363727	4.04338e+07	1.67032e+06	2.30158e+06	608648	1.03728e+06	1.28139e+06	806727	859159	417971	415278	395093	430601	355864	406146	594591
Com_15090_neg	Prostaglandin F1β	C20 H36 O5	392.233	10.79	391.226	Invalid mass	No results	No results	Lipids and lipid-like molecules	Fatty Acyls	Eicosanoids	Prostaglandins and related compounds	6.49849e+06	8.54168e+06	7.05518e+06	1.01953e+07	5.9875e+06	5.08967e+06	7.50372e+06	6.73469e+06	6.61243e+06	6.02318e+06	7.22573e+06	7.05955e+06	9.63955e+06	1.33736e+07	7.93672e+06	1.02147e+07	1.11542e+07	1.21977e+07	1.40249e+07	8.42134e+06	9.42114e+06	5.25097e+06	6.24069e+06	7.05847e+06	7.42711e+06	1.98881e+07	1.55369e+07	1.19282e+07	1.68003e+07	1.36682e+07	2.16729e+07	1.13006e+07	1.0569e+07	1.68053e+07	5.80096e+06	1.12391e+07	1.92208e+07
Com_15149_neg	Carnosol	C20 H26 O4	330.185	6.078	329.177	No results	No results	Full match	Lipids and lipid-like molecules	Prenol lipids	Terpene lactones	Diterpene lactones	1.28167e+06	806539	362628	403040	422381	1.10577e+06	423193	410641	1.24319e+06	957151	395543	1.31272e+06	508124	347161	456052	357614	430185	391427	279883	328844	494942	359696	596562	355412	1.30546e+06	905395	747994	523848	592924	1.23806e+06	2.25066e+06	4.94828e+06	2.55562e+06	538898	1.05443e+06	1.36937e+06	982772
Com_15281_neg	Methyl oleate	C19 H36 O2	296.272	11.263	295.264	No results	No results	Full match	Lipids and lipid-like molecules	Fatty Acyls	Fatty acid esters	Fatty acid methyl esters	606878	676966	322590	1.10166e+06	193443	460758	154790	216448	475437	350945	165224	478999	456572	559931	537439	1.0391e+06	272966	286318	1.48689e+06	535293	1.60971e+06	3.88877e+06	142418	1.48473e+06	740660	1.20276e+06	685222	9.04027e+06	2.57611e+06	1.17216e+06	1.28951e+06	485031	284387	286118	82020.5	98742.8	375179
Com_15514_neg	PG 16:0_18:2;2O	C40 H75 O12 P	778.501	8.616	777.493	No results	Full match	No results					2.89086e+06	2.75741e+06	2.5776e+06	2.25245e+06	3.3342e+06	3.62266e+06	4.55083e+06	6.03828e+06	4.06741e+06	3.03609e+06	4.5111e+06	3.83331e+06	3.71615e+06	3.6113e+06	3.55418e+06	3.92551e+06	5.18973e+06	4.29464e+06	2.84353e+06	2.39968e+06	3.22078e+06	2.87496e+06	5.53138e+06	3.30824e+06	5.46445e+06	5.16572e+06	9.40043e+06	7.23972e+06	3.30558e+06	4.56843e+06	2.56409e+06	2.57351e+06	2.312e+06	4.24668e+06	2.68185e+06	2.54065e+06	2.8804e+06
Com_15576_neg	Mucic acid	C6 H10 O8	210.037	1.501	209.03	No results	Full match	Full match	Organic oxygen compounds	Organooxygen compounds	Carbohydrates and carbohydrate conjugates	Glucuronic acid derivatives	1.18713e+07	1.23446e+07	1.49729e+07	6.35443e+06	6.72933e+06	1.16884e+07	4.76156e+06	1.1265e+07	1.2942e+07	1.67018e+07	9.7079e+06	1.6728e+07	1.07405e+07	1.03632e+07	1.74899e+07	7.14709e+06	3.54269e+06	1.85399e+07	1.57865e+07	1.38928e+07	1.25895e+07	1.70864e+07	4.04344e+06	1.11035e+07	4.70152e+06	3.18843e+06	3.57448e+06	4.84292e+06	2.10592e+07	4.25895e+06	1.07604e+07	1.24687e+07	8.35797e+06	8.36783e+06	3.03702e+06	4.7909e+06	4.11995e+06
Com_15616_neg	Avermectin B1a	C48 H72 O14	872.498	9.374	871.491	Invalid mass	No results	No results	Phenylpropanoids and polyketides	Macrolides and analogues	Not available	Macrolides and analogues	5.46926e+06	1.169e+07	1.05508e+07	4.53069e+06	1.93151e+07	6.99029e+06	8.99004e+06	7.72263e+06	3.85328e+06	5.30352e+06	3.56395e+06	5.25343e+06	1.15862e+07	4.52558e+06	7.13213e+06	1.15672e+07	7.34308e+06	6.30926e+06	1.16708e+07	3.62983e+06	2.08086e+06	3.29963e+06	3.27419e+06	2.95411e+06	1.73314e+07	1.37567e+07	9.16547e+06	3.12596e+06	6.03382e+06	7.209e+06	9.14638e+06	1.46108e+07	1.2557e+07	1.54129e+07	8.29706e+06	3.24802e+06	4.75043e+06
Com_15655_neg	PG O-16:3_18:3	C40 H69 O9 P	724.477	9.033	723.47	No results	Invalid mass	No results					1.28651e+06	2.33828e+06	421034	3.18349e+06	506914	400086	517913	628309	513626	513507	551290	556146	587522	493619	596682	646356	724171	649695	445117	392733	501041	384653	633671	392067	521844	506733	505566	480138	604309	575978	371758	382272	341753	325318	344473	336331	3.48675e+06
Com_15667_neg	N'1-[1-(2-hydroxyphenyl)ethylidene]-3-methoxybenzene-1-carbohydrazide	C16 H16 N2 O3	284.118	10.885	283.11	Invalid mass	No results	No results					1.57079e+07	1.39862e+07	1.39092e+07	1.22223e+07	8.8638e+06	1.1152e+07	1.49997e+07	1.81262e+07	1.63972e+07	1.85355e+07	8.30662e+06	1.35384e+07	1.47423e+07	1.11695e+07	1.49145e+07	1.97469e+07	1.67506e+07	2.50924e+07	1.90263e+07	8.85683e+06	1.08675e+07	1.04112e+07	1.16168e+07	1.51556e+07	1.94101e+07	2.11863e+07	1.60709e+07	1.65895e+07	2.35273e+07	1.8964e+07	1.50436e+07	1.67543e+07	1.2148e+07	1.27791e+07	5.34444e+06	8.56674e+06	1.33762e+07
Com_15771_neg	tZROG	C21 H31 N5 O10	513.207	5.72	512.2	No results	No results	Full match					1.01863e+06	863908	1.87142e+06	1.34328e+06	4.4886e+06	707933	4.61798e+06	1.05423e+06	1.04509e+06	1.17025e+06	1.56835e+06	1.8341e+06	960634	1.17547e+06	931677	1.08741e+06	1.2522e+06	1.40167e+06	1.16452e+06	1.03918e+06	1.19789e+06	1.26985e+06	1.9784e+06	1.0768e+06	2.04105e+06	2.12993e+06	2.07179e+06	2.108e+06	1.16981e+06	2.23792e+06	3.82486e+06	1.40726e+06	1.98414e+06	4.63584e+06	1.66333e+06	2.94761e+06	2.694e+06
Com_15786_neg	Coptisine	C19 H14 N O4	320.092	5.498	319.085	No results	No results	Full match	Alkaloids and derivatives	Protoberberine alkaloids and derivatives	Not available	Protoberberine alkaloids and derivatives	1.09136e+06	1.01063e+06	1.03145e+06	954256	1.15197e+06	960641	978935	1.05254e+06	1.08426e+06	885064	1.05013e+06	991060	868266	761752	789845	1.0134e+06	955550	1.09287e+06	1.21981e+06	899111	1.19583e+06	1.08848e+06	1.44731e+06	1.04326e+06	9.67875e+06	1.21842e+06	970913	1.09833e+06	961313	1.15616e+06	978054	1.02333e+06	967821	860415	1.63834e+06	866067	1.14432e+06
Com_15834_neg	LPC 15:1	C23 H46 N O7 P	525.307	8.483	524.3	No results	Invalid mass	No results	Lipids and lipid-like molecules	Glycerophospholipids	Glycerophosphocholines	Phosphocholines	308820	320369	402381	256305	472862	280123	1.39115e+06	1.58126e+06	1.89884e+06	504532	795706	2.92957e+06	3.85343e+06	6.0975e+06	3.55258e+06	4.2471e+06	3.75905e+06	2.92249e+06	3.62568e+06	2.5436e+06	4.89773e+06	3.13773e+06	7.31887e+06	4.34667e+06	7.0249e+06	5.81586e+06	4.73858e+06	5.30572e+06	4.77788e+06	4.54039e+06	713168	320744	268620	684771	311591	482157	743502
Com_15842_neg	8-Chlro-1-tetrahydronorharmanone	C11 H9 Cl N2 O	220.041	1.37	219.033	No results	No results	Full match	Organoheterocyclic compounds	Indoles and derivatives	Pyridoindoles	Beta carbolines	1.0492e+06	1.2438e+06	971932	1.39258e+06	439751	294485	273878	320485	329140	291210	281542	612774	286673	289827	291763	289211	323204	359918	350787	312359	448304	386399	459038	338571	392364	389888	317448	326367	415958	422484	1.30575e+06	2.64051e+06	1.76317e+06	3.07651e+06	4.07885e+06	2.82645e+06	283760
Com_15882_neg	Riboflavin-5'-monophosphate	C17 H21 N4 O9 P	456.105	5.315	455.098	No results	No results	Full match	Nucleosides, nucleotides, and analogues	Flavin nucleotides	Not available	Flavin nucleotides	1.90441e+06	1.73193e+06	1.73663e+06	1.62436e+06	1.18015e+06	1.60979e+06	1.87321e+06	3.67947e+06	3.48201e+06	4.56135e+06	4.12055e+06	4.67906e+06	1.29984e+06	1.06512e+06	1.36284e+06	1.45147e+06	1.58334e+06	2.23228e+06	1.16987e+06	878911	1.2045e+06	1.42343e+06	1.67813e+06	1.10602e+06	2.63528e+06	1.76355e+06	1.92236e+06	1.54993e+06	2.96485e+06	2.15918e+06	2.36676e+06	1.32799e+06	1.0632e+06	1.42526e+06	1.17371e+06	1.05916e+06	2.04097e+06
Com_15958_neg	PE O-18:0_22:6	C45 H80 N O7 P	777.568	10.703	776.561	No results	Full match	No results					530144	467379	481375	455465	545159	375457	477377	576664	477142	527302	568036	553256	602672	472097	588796	764200	552601	673588	579776	434448	408830	2.05742e+07	531146	394277	672105	655084	506799	723125	1.00634e+06	708674	459269	490463	468926	383219	429087	457608	525471
Com_15972_neg	α-D-Glucose-1,6-bisphosphate	C6 H14 O12 P2	339.993	6.241	338.986	Invalid mass	No results	No results	Organic oxygen compounds	Organooxygen compounds	Carbohydrates and carbohydrate conjugates	Hexose phosphates	4.63966e+06	3.48282e+06	4.67622e+06	4.97306e+06	2.54276e+06	1.2081e+06	1.45046e+06	1.52598e+06	2.34012e+06	1.40975e+06	1.30285e+06	1.79658e+06	3.3987e+06	3.2845e+06	1.95468e+06	3.70983e+06	1.81813e+06	2.80994e+06	3.18452e+06	2.66848e+07	9.71593e+06	3.61915e+07	5.31171e+06	2.40377e+06	2.47843e+06	2.55567e+06	1.67428e+06	2.15114e+06	2.40063e+06	2.51878e+06	1.55257e+06	1.69889e+06	1.79103e+06	1.18338e+06	1.2447e+06	1.30794e+06	1.48943e+06
Com_16021_neg	dCMP	C9 H14 N3 O7 P	307.057	1.422	306.05	No results	No results	Full match	Nucleosides, nucleotides, and analogues	Pyrimidine nucleotides	Pyrimidine deoxyribonucleotides	Pyrimidine 2'-deoxyribonucleoside monophosphates	382023	381353	409918	393223	297334	295350	1.1966e+06	817517	1.10507e+06	344618	311579	1.38825e+06	1.73032e+06	491270	2.48379e+06	2.62526e+06	1.88973e+06	2.74647e+06	836313	715668	821093	701666	4.40887e+06	2.15227e+06	5.9727e+06	1.14927e+06	1.7761e+06	1.41859e+06	1.1312e+06	1.3982e+06	435164	393737	356103	464527	425944	395613	287899
Com_16042_neg	PE-Cer 16:2;2O/19:1	C37 H71 N2 O6 P	670.507	10.707	669.499	No results	Full match	No results					341796	297771	308521	302291	323224	246225	304134	344678	316678	336080	348261	367055	388754	296749	386496	489387	344991	439042	384796	288343	250567	232640	352521	1.17946e+07	436870	420034	316336	444343	540720	470346	304816	316754	309002	254342	271136	303714	348754
Com_16063_neg	Crocin I	C44 H64 O24	976.38	5.92	975.373	No results	No results	Full match	Lipids and lipid-like molecules	Prenol lipids	Diterpenoids	Diterpenoids	892458	1.15578e+06	1.45019e+06	1.41574e+06	902241	528145	561890	570460	631934	646664	587971	678104	381961	412821	419327	457608	567679	497570	332009	361359	415258	435678	864526	454126	655214	691891	569406	670877	561250	777984	1.03079e+06	2.87508e+06	1.02718e+06	1.04425e+06	1.30929e+06	656777	821688
Com_16073_neg	Echinacoside	C35 H46 O20	786.256	5.492	785.249	No results	No results	Full match	Organic oxygen compounds	Organooxygen compounds	Carbohydrates and carbohydrate conjugates	Oligosaccharides	1.62991e+07	1.53845e+07	2.43728e+06	8.77298e+06	1.60024e+06	8.07808e+06	6.22357e+06	4.58152e+06	1.66308e+07	1.22042e+07	1.25751e+07	6.22826e+06	1.11858e+06	1.45976e+06	1.01755e+06	1.30556e+06	1.23103e+06	1.40794e+06	1.57147e+06	2.14308e+06	1.54059e+06	1.50997e+06	1.86457e+06	1.34713e+06	2.49279e+06	1.56969e+06	1.28752e+06	1.41498e+06	1.23845e+06	1.48947e+06	8.19175e+06	3.98128e+06	5.98864e+06	1.10847e+06	1.1131e+06	1.11575e+06	7.64148e+06
Com_16102_neg	4'-Hydroxypropiophenone	C9 H10 O2	150.067	5.845	149.06	No results	No results	Full match	Organic oxygen compounds	Organooxygen compounds	Carbonyl compounds	Alkyl-phenylketones	7.39067e+06	6.45539e+06	5.73188e+06	5.75624e+06	6.71553e+06	5.76004e+06	5.07475e+06	4.65954e+06	4.81699e+06	4.53809e+06	5.16868e+06	6.02142e+06	5.37806e+06	3.04844e+06	5.61568e+06	4.90217e+06	4.17377e+06	6.17505e+06	4.85407e+06	4.85829e+06	5.38368e+06	4.393e+06	6.4129e+06	6.88596e+06	1.39398e+07	9.53109e+06	9.45122e+06	8.93714e+06	1.15297e+07	1.10322e+07	1.27451e+07	1.23337e+07	1.40317e+07	1.05485e+07	1.04018e+07	9.74365e+06	1.0854e+07
Com_16155_neg	Neopterin	C9 H11 N5 O4	253.081	6.329	252.073	Full match	No results	No results	Organoheterocyclic compounds	Pteridines and derivatives	Pterins and derivatives	Biopterins and derivatives	1.49777e+06	1.28097e+06	1.67121e+06	6.61703e+06	2.74323e+06	1.25561e+06	808591	858637	919890	1.18269e+06	870034	865153	866291	745203	746092	894575	771591	846310	2.78086e+06	4.09839e+06	4.51938e+06	3.214e+06	1.4368e+06	1.61228e+06	1.03884e+06	1.03362e+06	736610	1.02133e+06	1.15238e+06	1.11202e+06	856016	794442	929214	728826	677944	697751	1.14804e+06
Com_16188_neg	13,14-Dihydro-15-keto Prostaglandin A2	C20 H30 O4	370.189	7.219	369.182	Invalid mass	No results	No results	Lipids and lipid-like molecules	Fatty Acyls	Eicosanoids	Prostaglandins and related compounds	5.25596e+06	5.03895e+06	3.10428e+06	5.49774e+06	2.1722e+06	3.58521e+06	992514	1.08097e+06	1.76293e+06	2.50701e+06	2.08173e+06	1.70502e+06	937411	671275	1.58422e+06	781613	231479	1.02365e+06	1.75967e+06	3.16713e+06	1.55557e+06	3.6701e+06	583839	5.18488e+06	1.15922e+06	585330	1.56517e+06	1.45197e+06	5.61203e+06	1.39256e+06	5.63259e+06	3.81616e+06	6.75288e+06	3.30432e+06	3.03004e+06	3.26002e+06	4.70764e+06
Com_16265_neg	Inositol	C6 H12 O6	180.063	6.728	225.061	No results	No results	Full match	Organic oxygen compounds	Organooxygen compounds	Alcohols and polyols	Cyclohexanols	437704	520367	377563	794306	518793	457600	483914	177440	82863.6	168515	517778	126231	83926.1	65857	81970.4	78703	71069.6	84780.6	63522	65543.2	77847.7	71508	92415.5	73016	113670	81665.6	370404	101107	144216	102596	661365	955401	705207	578008	1.64819e+06	851730	443557
Com_16340_neg	PC 16:0_18:2;O	C42 H80 N O9 P	819.565	9.833	818.557	No results	Invalid mass	No results					624324	934010	1.97042e+06	588018	1.56557e+06	555625	632857	885631	608813	739392	680818	675640	679712	557434	711768	848847	580318	668726	575081	449431	550589	435005	632204	600998	1.38066e+06	727924	1.24056e+06	1.5325e+06	964820	4.37389e+06	590047	546471	536125	536936	425602	506167	758494
Com_16344_neg	SM 8:0;2O/32:2	C45 H89 N2 O6 P	830.653	8.727	829.646	No results	Invalid mass	No results					5.0896e+06	4.80255e+06	4.48938e+06	3.92307e+06	5.83469e+06	5.21419e+06	7.92614e+06	1.05168e+07	7.08417e+06	5.28794e+06	7.85694e+06	6.67644e+06	6.47238e+06	6.28977e+06	6.19028e+06	6.83702e+06	9.0389e+06	7.47994e+06	4.95256e+06	4.1795e+06	5.60961e+06	3.14039e+07	9.63396e+06	2.39411e+07	9.51739e+06	8.99709e+06	1.06083e+08	1.50558e+08	5.89226e+06	7.95679e+06	4.46584e+06	4.48226e+06	4.02679e+06	5.75248e+06	4.67096e+06	4.42503e+06	5.03989e+06
Com_16373_neg	LPG 15:1	C21 H41 O9 P	468.249	8.757	467.242	No results	Full match	No results	Lipids and lipid-like molecules	Glycerophospholipids	Glycerophosphoglycerols	Phosphatidylglycerols	662396	646114	535654	659655	1.64059e+06	767895	1.16728e+06	1.54881e+06	1.04329e+06	778755	1.14206e+06	983240	927980	766135	929953	970523	1.21493e+06	1.65331e+06	659375	615515	929358	5.72957e+06	3.38e+06	2.4878e+06	7.97509e+06	2.66708e+06	3.68653e+06	1.38503e+06	1.38763e+06	5.42739e+06	4.30387e+06	3.69032e+06	4.56169e+06	4.21441e+06	3.1116e+06	2.75517e+06	5.4423e+06
Com_16448_neg	Atractylenolide III	C15 H20 O3	248.141	6.169	247.134	No results	No results	Full match					1.55732e+06	1.95678e+06	1.09809e+06	1.65374e+06	551353	1.07014e+06	1.15534e+06	1.3128e+06	1.01006e+06	968881	912527	1.68226e+06	733108	1.26337e+06	852197	1.02693e+06	1.7716e+06	700529	1.30333e+06	4.10796e+06	1.82667e+06	2.24877e+06	1.1192e+06	3.1191e+06	986408	1.10192e+06	2.16783e+06	4.45097e+06	1.85569e+06	1.22757e+06	2.29711e+06	2.19777e+06	1.91418e+06	657468	1.1052e+06	792545	1.7557e+06
Com_16486_neg	Sibirioside A	C21 H28 O12	472.158	5.688	471.151	No results	No results	Full match	Phenylpropanoids and polyketides	Cinnamic acids and derivatives	Cinnamic acid esters	Cinnamic acid esters	1.27568e+06	1.13731e+06	1.2414e+06	1.17974e+06	1.57875e+06	1.13368e+06	2.48445e+06	1.30295e+06	1.54366e+06	1.5063e+06	1.2902e+06	1.35201e+06	5.38487e+06	7.21031e+06	6.39748e+06	5.7147e+06	6.62444e+06	5.7137e+06	4.73017e+06	7.86343e+06	4.54524e+06	4.96426e+06	1.04525e+07	6.43161e+06	8.0971e+06	2.00458e+07	1.31566e+07	1.40518e+07	6.23294e+06	1.35379e+07	958284	2.122e+06	1.41846e+06	1.1128e+06	3.6989e+06	2.44044e+06	3.0376e+06
Com_16490_neg	LPE 14:0	C19 H40 N O7 P	425.255	8.529	424.248	No results	Full match	Full match	Lipids and lipid-like molecules	Glycerophospholipids	Glycerophosphoethanolamines	1-acyl-sn-glycero-3-phosphoethanolamines	541786	593653	624204	473782	1.33255e+06	905261	1.71239e+06	2.24395e+06	1.91629e+06	989588	1.50325e+06	2.41285e+06	2.39493e+06	2.62733e+06	2.32246e+06	1.89515e+06	2.02281e+06	2.36851e+06	3.03546e+06	227819	274734	3.66761e+06	3.18932e+06	3.50717e+06	1.48037e+06	1.75641e+06	2.29269e+06	2.77993e+06	4.47256e+06	2.37187e+06	2.13505e+06	1.1298e+06	704293	3.96809e+06	1.24521e+06	1.79609e+06	1.26406e+06
Com_16615_neg	Limonin	C26 H30 O8	470.192	5.846	469.185	No results	No results	Full match	Lipids and lipid-like molecules	Prenol lipids	Triterpenoids	Limonoids	614427	545172	521852	600518	457817	440917	694698	720509	751964	775266	1.06069e+06	720512	495514	526839	845074	598758	823421	806899	453754	503147	675305	628447	1.23389e+06	640670	699550	824823	722290	835297	2.395e+06	798233	490909	527047	482362	438129	464953	456099	579669
Com_16629_neg	4-(octyloxy)benzoic acid	C15 H22 O3	250.157	8.781	249.149	Full match	No results	Full match					3.40678e+06	3.63256e+06	3.6448e+06	3.33254e+06	4.41734e+06	3.67866e+06	4.17602e+06	4.87924e+06	4.70716e+06	5.20892e+06	5.23492e+06	5.35633e+06	4.65654e+06	4.53322e+06	5.2403e+06	5.66951e+06	5.3731e+06	5.42288e+06	5.15428e+06	4.18756e+06	4.41052e+06	5.41089e+06	7.54076e+06	5.55775e+06	7.77261e+06	7.30951e+06	5.86359e+06	6.79642e+06	8.0014e+06	6.91307e+06	3.91796e+06	4.95845e+06	3.91522e+06	3.70105e+06	3.38065e+06	3.3137e+06	4.94052e+06
Com_16662_neg	Glutathione (reduced)	C10 H17 N3 O6 S	307.09	5.277	306.083	No results	Invalid mass	No results	Organic acids and derivatives	Carboxylic acids and derivatives	Amino acids, peptides, and analogues	Peptides	2.46658e+06	2.37906e+06	2.14027e+06	1.94344e+06	1.75859e+06	2.15865e+06	2.39906e+06	1.54813e+06	2.03614e+06	1.54004e+06	1.91206e+06	1.40432e+06	1.66e+06	1.29178e+06	1.68016e+06	1.83434e+06	1.77063e+06	2.30681e+06	1.72718e+06	3.21147e+06	1.53916e+06	1.38968e+06	2.10285e+06	1.45751e+06	3.07259e+06	2.11832e+06	2.35392e+06	1.94827e+06	1.91499e+06	2.41458e+06	1.83817e+06	2.10294e+06	1.60972e+06	1.64289e+06	1.57193e+06	1.40596e+06	1.95933e+06
Com_16690_neg	Sennoside C	C42 H40 O19	848.214	4.982	847.207	No results	No results	Full match	Benzenoids	Anthracenes	Anthracenecarboxylic acids and derivatives	Anthracenecarboxylic acids	339455	342145	435673	368814	358928	274558	680743	1.0643e+06	2.57964e+06	3.79794e+06	1.68254e+06	1.00727e+06	539556	533047	694408	499208	473092	1.0316e+06	696046	598827	731856	739830	673603	619835	740499	705794	787199	656409	675678	778941	341065	290975	318281	326752	401254	382783	2.3489e+06
Com_16723_neg	L(-)-Malic acid	C4 H6 O5	134.022	3.901	133.015	No results	No results	Full match	Organic acids and derivatives	Hydroxy acids and derivatives	Beta hydroxy acids and derivatives	Beta hydroxy acids and derivatives	1.91371e+07	1.71254e+07	1.17745e+07	1.21438e+07	1.23399e+07	1.98303e+07	1.30971e+07	1.16792e+07	1.46013e+07	1.55483e+07	1.2828e+07	2.30746e+07	597740	342857	1.59279e+07	1.08103e+07	7.52712e+06	1.62758e+07	290029	297853	333224	315432	1.35935e+07	327800	1.84601e+07	3.05447e+06	1.25625e+07	6.20389e+06	1.12908e+07	1.62034e+07	1.18175e+07	1.13775e+07	1.17832e+07	8.85257e+06	268452	9.21191e+06	5.4205e+06
Com_16810_neg	Sclareolide	C16 H26 O2	250.193	6.991	249.186	No results	No results	Full match	Organoheterocyclic compounds	Naphthofurans	Not available	Naphthofurans	416441	757340	330268	388134	578012	376174	1.06907e+06	653425	1.13097e+06	820271	950038	1.21911e+06	1.36805e+06	1.7641e+06	1.67549e+06	1.30057e+06	683762	1.73302e+06	2.31199e+06	3.96635e+06	2.53023e+06	2.13496e+06	1.03464e+06	2.1297e+06	1.96279e+06	1.61585e+06	1.36474e+06	1.62159e+06	2.01e+06	1.81724e+06	958117	549158	663462	706764	645377	557608	552467
Com_16832_neg	5,6,7-Trimethoxyflavone	C18 H16 O5	312.1	5.473	311.092	No results	No results	Full match	Phenylpropanoids and polyketides	Flavonoids	Flavonoid glycosides	Flavonoid-7-O-glycosides	3.29555e+06	2.39918e+06	2.0961e+06	1.81843e+06	2.14806e+06	1.90408e+06	2.14087e+06	2.0304e+06	2.158e+06	2.14731e+06	2.03728e+06	2.02708e+06	1.64128e+06	1.42042e+06	1.65947e+06	1.88967e+06	1.84557e+06	2.20639e+06	2.27455e+06	1.67655e+06	2.22984e+06	2.02967e+06	2.69878e+06	1.94535e+06	3.7061e+06	2.27196e+06	2.10853e+06	2.04804e+06	1.79254e+06	2.32563e+06	2.45568e+06	2.26895e+06	2.23319e+06	1.6044e+06	1.62056e+06	1.65961e+06	2.50527e+06
Com_17057_neg	2-{2-oxo-2-[(2-oxo-3-azepanyl)amino]ethoxy}acetic acid	C10 H16 N2 O5	244.106	4.71	243.099	Full match	No results	No results					1.33336e+06	806661	1.02088e+06	1.07183e+06	1.2956e+06	614207	6.36947e+06	5.71249e+06	5.04344e+06	4.60249e+06	5.30437e+06	6.92505e+06	5.42379e+06	1.56114e+07	7.18859e+06	6.07808e+06	5.91335e+06	8.82588e+06	8.81885e+06	1.17104e+07	1.15616e+07	1.33064e+07	4.85022e+06	1.00998e+07	6.08043e+06	1.60028e+07	6.42523e+06	3.74408e+06	3.66013e+06	5.44492e+06	2.91797e+06	2.91601e+06	2.80506e+06	4.55732e+06	2.65687e+06	3.97015e+06	3.5371e+06
Com_17062_neg	LNAPE 18:3/N-16:1	C39 H70 N O8 P	711.485	9.362	710.478	No results	Full match	No results					1.78915e+06	2.16695e+06	1.9722e+06	2.15009e+06	2.5061e+06	1.41638e+06	1.52389e+06	2.44949e+06	1.58296e+06	1.70797e+06	1.97261e+06	1.79612e+06	1.73476e+06	1.39841e+06	1.66436e+06	1.05188e+07	8.63008e+06	1.65478e+07	2.01447e+07	1.94074e+07	1.03575e+06	1.01309e+06	1.69742e+06	4.74365e+06	6.89099e+06	1.33363e+07	7.54481e+06	4.88452e+06	4.16755e+07	5.85851e+06	3.27401e+07	1.04231e+07	1.38337e+07	2.25278e+06	2.44208e+06	2.03709e+06	2.97937e+06
Com_17078_neg	Trigoneoside Xb	C45 H76 O19	902.483	8.605	901.476	Invalid mass	No results	No match	Lipids and lipid-like molecules	Steroids and steroid derivatives	Steroidal glycosides	Steroidal saponins	3.99116e+06	1.02395e+06	3.18037e+06	4.60769e+06	2.86149e+06	1.78186e+06	1.88851e+06	1.30657e+06	1.27832e+06	1.28417e+06	684935	1.6977e+06	328180	292637	296521	315079	376712	558452	279678	230183	316782	282769	437766	325385	537460	343511	610492	712068	301286	664470	1.37498e+06	222687	194295	899236	454466	896142	883615
Com_17169_neg	SM 8:1;2O/28:1	C41 H81 N2 O6 P	774.59	11.142	773.583	No results	Invalid mass	No results					412487	377574	543410	614811	582411	488329	464013	668231	535222	554396	435546	415212	509606	492196	441071	473214	358460	533675	423250	318873	361017	1.53862e+07	1.88604e+07	303828	586564	475076	408919	547350	593289	526487	350474	336723	556993	419197	273617	327786	459454
Com_17170_neg	MGDG 2:0_20:5	C31 H48 O10	626.33	7.401	625.323	No results	Invalid mass	No results					1.6008e+06	175587	240207	830601	4.77855e+06	158847	183196	223353	212865	211199	197395	452605	206501	157855	197302	177434	154658	162736	148364	136030	137099	139640	195062	146005	203003	188477	168840	167660	220709	197974	139906	154465	163651	185400	154696	166737	183208
Com_17354_neg	SM 8:1;2O/32:1	C45 H89 N2 O6 P	830.653	11.769	829.646	No results	Invalid mass	No results					687928	669061	944900	1.0247e+06	1.02937e+06	845018	1.08641e+06	1.14927e+06	1.18615e+06	1.02565e+06	1.03956e+06	998837	1.08866e+06	861876	960547	778045	632285	854830	710767	670425	9.75974e+06	606776	1.3065e+07	621694	955162	1.97215e+07	1.57723e+07	836835	1.02975e+06	967979	586720	608406	882505	826651	688733	791980	659794
Com_17424_neg	10-Formyl-THF	C20 H23 N7 O7	473.168	5.595	472.161	No results	No results	Full match	Organoheterocyclic compounds	Pteridines and derivatives	Pterins and derivatives	Tetrahydrofolic acids	997942	803788	790840	866736	942234	704996	940441	946444	986869	848316	879314	918220	1.2893e+06	2.26342e+06	987660	1.28952e+06	1.22028e+06	1.19346e+06	2.59296e+06	2.41462e+06	2.751e+06	2.78397e+06	1.86382e+06	1.68708e+06	1.53292e+06	1.80943e+06	1.49901e+06	1.63664e+06	1.41587e+06	1.55035e+06	785053	862176	746544	811235	838126	833753	1.04153e+06
Com_17550_neg	Nicotinuric Acid	C8 H8 N2 O3	180.053	4.848	179.046	No results	No results	Full match	Organic acids and derivatives	Carboxylic acids and derivatives	Amino acids, peptides, and analogues	N-acyl-alpha amino acids	3.84804e+06	3.92222e+06	6.10175e+06	4.11697e+06	3.07216e+06	4.20849e+06	7.59295e+06	6.87543e+06	8.99217e+06	5.50213e+06	6.33447e+06	6.3576e+06	3.96865e+06	5.15086e+06	4.13447e+06	5.18256e+06	4.38898e+06	4.50453e+06	4.98183e+06	5.87849e+06	5.48892e+06	5.7194e+06	3.37627e+06	5.55264e+06	2.50521e+06	3.06766e+06	2.23891e+06	2.8108e+06	4.37377e+06	2.64701e+06	3.46483e+06	4.3567e+06	2.04085e+06	2.34206e+06	2.77263e+06	2.37681e+06	2.91533e+06
Com_17675_neg	Glycyrrhizin	C42 H62 O16	822.405	6.528	821.398	No results	No results	Full match	Lipids and lipid-like molecules	Prenol lipids	Terpene glycosides	Triterpene saponins	4.15835e+06	6.56591e+06	5.40898e+06	7.9632e+06	1.10487e+06	3.3594e+06	705047	809388	872048	1.03512e+06	807460	1.13958e+06	917284	429490	837726	552677	521738	788535	1.63213e+06	613956	1.98843e+06	1.24911e+06	682844	1.50317e+06	642579	566004	554448	823261	1.21131e+06	706893	2.39984e+06	3.26417e+06	2.53385e+06	1.41505e+06	1.44059e+06	1.42422e+06	2.07459e+06
Com_17708_neg	5-Methyldeoxycytidine	C10 H15 N3 O4	241.106	2.504	240.099	Full match	No results	No results	Nucleosides, nucleotides, and analogues	Pyrimidine nucleosides	Pyrimidine 2'-deoxyribonucleosides	Pyrimidine 2'-deoxyribonucleosides	907054	905133	910257	884764	529989	846256	5.42297e+06	2.36026e+06	3.67889e+06	1.13443e+06	1.20497e+06	4.44492e+06	5.3468e+06	1.64918e+06	1.17745e+07	1.57991e+07	1.00609e+07	1.31531e+07	2.88995e+06	3.16188e+06	2.67482e+06	3.1665e+06	3.29344e+07	2.24701e+06	3.1558e+07	1.4988e+07	1.62253e+07	1.44597e+07	1.59233e+07	1.82557e+07	975926	906169	704126	619917	467234	427859	1.12805e+06
Com_17838_neg	(S)-Zearalanone	C18 H24 O5	320.163	6.162	319.155	No results	No results	Full match	Phenylpropanoids and polyketides	Macrolides and analogues	Zearalenones	Zearalenones	3.89177e+06	4.35286e+06	3.3527e+06	4.67297e+06	5.07574e+06	3.12488e+06	4.49311e+06	4.75688e+06	4.86808e+06	5.16003e+06	4.73208e+06	4.99678e+06	4.96797e+06	5.88512e+06	4.91822e+06	5.61357e+06	4.7028e+06	4.89006e+06	6.74725e+06	7.51011e+06	7.41579e+06	6.44161e+06	6.55184e+06	6.21764e+06	6.41075e+06	6.61053e+06	4.33072e+06	5.56417e+06	1.21315e+07	5.52093e+06	1.56025e+07	1.00125e+07	1.76935e+07	1.22195e+07	4.80913e+06	7.51406e+06	1.26898e+07
Com_17849_neg	N1-[3,5-di(trifluoromethyl)phenyl]-2-cyclopentyl-2-phenylacetamide	C21 H19 F6 N O	415.134	4.78	414.127	Invalid mass	No results	No results					1.79119e+06	1.42398e+06	1.40758e+06	1.74503e+06	2.18038e+06	1.2906e+06	1.61341e+06	1.73074e+06	2.12146e+06	1.76611e+06	1.86061e+06	2.38536e+06	2.8211e+06	3.18542e+06	2.58165e+06	3.13271e+06	3.24834e+06	2.89639e+06	2.6377e+06	3.45494e+06	3.16471e+06	3.68495e+06	3.12006e+06	4.00283e+06	4.00639e+06	4.31162e+06	2.80655e+06	3.57127e+06	3.3534e+06	3.25827e+06	2.41056e+06	2.3203e+06	2.68743e+06	2.00451e+06	2.31227e+06	1.80167e+06	2.84298e+06
Com_17910_neg	Glu-Glu	C10 H14 N2 O7	274.08	2.957	273.073	No results	No results	Full match	Organic acids and derivatives	Carboxylic acids and derivatives	Amino acids, peptides, and analogues	Dipeptides	3.34316e+06	3.08137e+06	2.92103e+06	3.11676e+06	4.19253e+06	2.82124e+06	1.02307e+07	1.0798e+07	1.34507e+07	3.21483e+06	3.20198e+06	2.26965e+07	3.23561e+07	3.12907e+07	3.61853e+07	4.12893e+07	2.70327e+07	2.94549e+07	2.95842e+07	2.55924e+07	4.92435e+07	3.40082e+07	5.55348e+07	2.98173e+07	3.41473e+07	2.06382e+07	1.48433e+07	2.04894e+07	2.93559e+07	1.53511e+07	3.19636e+06	2.97689e+06	2.86839e+06	2.31213e+06	1.64591e+06	1.81098e+06	2.6119e+06
Com_18119_neg	LNAPE 22:6/N-18:0	C45 H78 N O8 P	791.548	11.126	790.541	No results	Full match	No results					380367	348172	472091	566936	537059	450304	401573	587844	469045	511226	400293	389909	469924	409747	406726	420739	330547	492118	395586	294043	332905	1.18116e+07	1.49028e+07	280169	555125	419715	367957	504729	559141	485490	323183	323616	513621	369200	253152	302262	423677
Com_18135_neg	PC 18:1_20:3	C46 H84 N O8 P	855.6	8.907	854.593	No results	Invalid mass	No results					5.58225e+06	5.26741e+06	4.92393e+06	6.33088e+06	7.37914e+06	5.7189e+06	8.69336e+06	1.15348e+07	7.76989e+06	5.79979e+06	8.61746e+06	7.32269e+06	7.09888e+06	6.89859e+06	6.78947e+06	7.49881e+06	9.91383e+06	8.20396e+06	5.43194e+06	4.58405e+06	7.14021e+07	1.00602e+07	9.36651e+06	2.54312e+07	7.54231e+07	1.45127e+07	1.18571e+07	1.38299e+07	6.46261e+06	8.30147e+06	7.9554e+06	1.00357e+07	8.90322e+06	6.63327e+06	7.19065e+06	5.99816e+06	8.77267e+06
Com_18160_neg	20-Hydroxy-(5Z,8Z,11Z,14Z)-eicosatetraenoic acid	C20 H32 O3	320.235	8.233	319.228	Full match	No results	Full match	Lipids and lipid-like molecules	Fatty Acyls	Fatty acids and conjugates	Long-chain fatty acids	1.70041e+06	1.54543e+06	915487	2.40499e+06	1.41023e+06	928756	987094	1.34051e+06	892520	916496	1.00635e+06	1.00574e+06	895626	781408	947628	1.16879e+06	1.27872e+06	995991	1.26321e+06	2.1163e+06	944317	1.47736e+07	2.10514e+06	3.59267e+06	1.37302e+06	1.1446e+06	1.28135e+06	1.69731e+06	1.14678e+06	1.24687e+06	3.02855e+06	3.0053e+06	3.62608e+06	2.29668e+06	1.55791e+06	1.37844e+06	1.88388e+06
Com_18234_neg	Pyridoxal 5-phosphate monohydrate	C8 H12 N O7 P	265.035	2.382	264.028	No results	No results	Full match	Organoheterocyclic compounds	Pyridines and derivatives	Pyridine carboxaldehydes	Pyridoxals and derivatives	1.08993e+06	717935	1.28978e+06	779436	3.41716e+06	801042	8.3078e+06	6.40856e+06	8.27501e+06	1.12565e+07	1.52336e+07	1.64207e+07	1.12533e+07	1.68543e+06	1.83959e+07	1.34365e+07	5.7054e+06	1.24049e+07	3.48226e+06	2.94112e+06	3.23126e+06	3.34487e+06	8.92942e+06	2.48976e+06	9.0746e+06	6.95794e+06	7.30354e+06	7.02942e+06	7.90606e+06	1.55904e+07	1.64597e+06	1.62024e+06	2.91373e+06	1.70803e+06	1.03446e+06	2.98408e+06	6.44357e+06
Com_18245_neg	Sulfamethoxazole	C10 H11 N3 O3 S	253.055	1.223	252.048	Invalid mass	No results	No results	Benzenoids	Benzene and substituted derivatives	Benzenesulfonamides	Aminobenzenesulfonamides	125156	115990	143744	139149	180791	102506	624630	657235	641985	661009	628660	755012	1.17507e+06	1.03634e+06	1.34421e+06	1.10961e+06	448376	960049	1.88089e+06	1.01301e+06	984701	966660	765534	1.11682e+06	977414	915534	1.07695e+06	814633	1.7801e+06	1.234e+06	81143.2	135038	117561	93551.8	274076	131562	371804
Com_18255_neg	Tetranor-12R-HETE	C16 H26 O3	266.188	7.135	265.181	Full match	No results	No results	Lipids and lipid-like molecules	Fatty Acyls	Fatty acids and conjugates	Long-chain fatty acids	1.75848e+06	2.11816e+06	1.23465e+06	2.93224e+06	523870	1.55709e+06	1.02409e+06	4.42773e+06	1.9098e+06	2.0611e+06	2.16539e+06	2.15019e+06	1.3602e+06	629547	1.31912e+06	773633	551832	1.13077e+06	1.81116e+06	6.45876e+06	1.44691e+06	2.77274e+06	1.14375e+06	3.50974e+06	1.35865e+06	1.48908e+06	1.57235e+06	2.67427e+06	4.75687e+06	1.79843e+06	3.16988e+06	1.84725e+06	3.91668e+06	618398	702435	1.61804e+06	4.08061e+06
Com_18279_neg	Bruceine A	C26 H34 O11	522.21	6.309	521.202	No results	Full match	No results					5.72674e+06	4.65695e+06	2.08547e+06	5.95123e+06	1.93217e+06	1.98869e+06	4.33417e+06	3.79514e+06	5.72803e+06	6.11807e+06	6.29844e+06	6.39851e+06	1.76088e+06	1.32554e+06	2.32308e+06	1.28936e+06	1.26568e+06	4.46544e+06	1.68567e+06	2.12415e+06	1.7102e+06	1.59037e+06	1.62965e+06	1.57585e+06	1.378e+06	1.68007e+06	1.14096e+06	1.42548e+06	1.67342e+06	1.3405e+06	3.62204e+06	2.19458e+06	3.68691e+06	2.39194e+06	953674	1.63909e+06	2.39357e+06
Com_18291_neg	PE O-16:1_22:6	C43 H74 N O7 P	747.522	9.459	746.515	No results	Full match	No results					2.28171e+06	2.08414e+06	2.06026e+06	2.74201e+06	3.19603e+06	1.88498e+06	1.94342e+06	3.12384e+06	2.01875e+06	2.17818e+06	2.51567e+06	2.29059e+06	2.21235e+06	1.7834e+06	2.12256e+06	2.27603e+06	2.28454e+06	2.27624e+06	1.86195e+06	1.72324e+06	1.66436e+06	1.53561e+06	4.86743e+07	2.31891e+07	2.87702e+06	2.69295e+06	2.58601e+06	2.50027e+06	2.94134e+06	2.96301e+06	3.44561e+06	4.34665e+06	3.85613e+06	2.87298e+06	3.11439e+06	2.5979e+06	3.79959e+06
Com_18303_neg	8-iso-15-keto Prostaglandin F2α	C20 H32 O5	388.199	6.416	387.192	Invalid mass	No results	No results	Lipids and lipid-like molecules	Fatty Acyls	Eicosanoids	Prostaglandins and related compounds	1.80602e+06	6.73391e+06	3.84375e+06	4.47474e+06	6.24262e+06	6.01317e+06	3.29936e+06	5.64706e+06	5.4032e+06	4.45981e+06	5.71856e+06	7.9799e+06	2.32032e+07	1.91075e+07	1.7982e+07	1.42755e+07	5.73989e+06	9.35451e+06	3.89861e+07	3.68896e+07	4.22986e+07	4.10066e+07	1.07983e+07	3.49709e+07	8.29054e+06	1.30435e+07	7.17347e+06	1.06479e+07	2.48334e+07	1.29905e+07	9.10761e+06	7.04712e+06	9.26791e+06	5.77738e+06	3.93376e+06	5.17465e+06	4.68017e+06
Com_18388_neg	MGDG 18:3_18:3	C45 H74 O10	820.541	11.834	819.534	No results	Invalid mass	No results					275234	267686	327185	318548	304311	304851	396903	407678	419584	524981	368436	386597	403374	1.06578e+07	9.33454e+06	1.18381e+07	5.46205e+06	1.25894e+07	5.34293e+06	4.57936e+06	277655	1.90545e+06	384282	248735	5.33655e+06	367592	8.09727e+06	325768	2.66315e+06	2.30938e+06	234742	243418	303430	284166	4.42325e+06	278747	1.59178e+07
Com_18544_neg	Cer 18:0;2O/16:3;(3OH)(FA 18:3)	C52 H91 N O5	855.681	11.05	854.674	No results	Invalid mass	No results					402525	364881	494747	534793	484029	454664	418737	557662	480988	433240	409720	429695	400420	381819	383906	434622	371688	485730	424387	308154	363412	339876	2.48056e+07	335136	1.67064e+07	463927	384867	1.04114e+06	936802	514868	325399	436849	510258	342388	281570	313802	444009
Com_18660_neg	Prostaglandin D1	C20 H34 O5	336.23	8.941	335.223	Invalid mass	No results	No results	Lipids and lipid-like molecules	Fatty Acyls	Eicosanoids	Prostaglandins and related compounds	813495	322083	259573	227281	387310	315664	422813	573591	389370	345969	443141	433370	419354	333512	425273	449856	580997	465014	316184	258923	367686	300330	498528	296173	423958	397994	427434	392942	438742	476584	318967	299892	226198	284246	236840	251236	351687
Com_18661_neg	Guanosine 5'-diphosphate (GDP)	C10 H15 N5 O11 P2	443.025	1.444	442.018	Full match	No results	Full match	Nucleosides, nucleotides, and analogues	Purine nucleotides	Purine ribonucleotides	Purine ribonucleoside diphosphates	630587	629480	676632	649075	490794	487519	430806	536570	534932	2.80961e+06	514309	946308	1.1132e+06	810916	3.44343e+06	602968	487035	3.72157e+06	1.38046e+06	1.22529e+06	1.24748e+06	1.23099e+06	576616	938148	948816	730115	3.40256e+06	834038	5.21112e+06	4.01857e+06	718305	649922	587802	747680	703085	653019	2.07219e+06
Com_18777_neg	Baohuoside II	C26 H28 O10	500.169	6.151	499.162	No results	No results	Full match	Phenylpropanoids and polyketides	Flavonoids	Flavonoid glycosides	Flavonoid-3-O-glycosides	810067	590337	582048	536052	386381	456163	910417	1.13676e+06	787675	571393	789863	896791	672885	421876	408018	452137	1.25738e+06	477557	408957	446849	452166	743619	703994	534447	606520	1.45571e+06	1.23019e+06	632615	1.03644e+06	1.15045e+06	413516	405248	400628	381868	352313	372882	989392
Com_18883_neg	PE O-18:1_22:6	C45 H78 N O7 P	775.553	8.994	774.546	No results	Full match	No results					4.72944e+06	4.44185e+06	4.03012e+06	5.3637e+06	6.25181e+06	4.84521e+06	7.36526e+06	9.77261e+06	6.58287e+06	4.91374e+06	7.30095e+06	6.20399e+06	5.85531e+06	5.05072e+06	5.75223e+06	6.12374e+06	8.39927e+06	6.95063e+06	4.60209e+06	3.88374e+06	5.21265e+06	5.84805e+07	7.20344e+06	5.3542e+06	5.40902e+07	3.83339e+07	1.00456e+07	1.17171e+07	5.75361e+06	6.57986e+06	6.74004e+06	8.50256e+06	7.54306e+06	5.61989e+06	6.09212e+06	5.08181e+06	7.43245e+06
Com_18953_neg	PG 18:3_22:4	C46 H77 O10 P	820.513	10.409	819.505	No results	Invalid mass	No results					1.57287e+06	1.53544e+06	1.58869e+06	1.43934e+06	3.04324e+07	2.11685e+07	2.40764e+07	1.57469e+07	1.59018e+06	1.95234e+07	1.24971e+07	1.84165e+07	1.88434e+07	1.91022e+07	2.57563e+07	3.2926e+07	3.83394e+06	5.98543e+06	1.60017e+06	1.11738e+06	1.29936e+06	1.19791e+06	1.73879e+06	1.57605e+06	3.19204e+06	1.70568e+06	1.70385e+06	1.84207e+06	2.67736e+06	1.9623e+06	1.3454e+06	1.32998e+06	1.21328e+06	1.16804e+06	2.27964e+07	1.80765e+07	3.17315e+06
Com_18960_neg	Mosloflavone	C17 H14 O5	298.084	5.364	297.076	No results	No results	Full match	Phenylpropanoids and polyketides	Flavonoids	O-methylated flavonoids	7-O-methylated flavonoids	4.10571e+06	3.42361e+06	3.21584e+06	4.19497e+06	3.16097e+06	3.30002e+06	3.87241e+06	4.05809e+06	3.84271e+06	3.58446e+06	3.90309e+06	3.69768e+06	3.30959e+06	2.83474e+06	3.25484e+06	3.70642e+06	3.28177e+06	4.11013e+06	2.41948e+06	2.30828e+06	3.39255e+06	2.70244e+06	5.42228e+06	2.70847e+06	5.45236e+06	4.45854e+06	3.96472e+06	3.91742e+06	3.61836e+06	4.74895e+06	2.78909e+06	2.90996e+06	2.53657e+06	2.58244e+06	2.27543e+06	2.48182e+06	3.1156e+06
Com_18979_neg	PC O-16:1_18:2	C42 H80 N O7 P	787.575	11.649	786.568	No results	Invalid mass	No results					726093	671225	1.10368e+06	1.26705e+06	1.31778e+06	1.00616e+06	1.27922e+06	1.34238e+06	1.3861e+06	1.34634e+06	1.21424e+06	1.16668e+06	1.27159e+06	1.10297e+06	1.12195e+06	814542	720873	953184	757581	781354	619610	590228	2.05295e+07	1.31726e+07	931987	842372	739795	887361	1.08242e+06	1.05538e+06	600561	638825	1.0421e+06	965557	804464	925060	748455
Com_19083_neg	LPE 20:5	C25 H42 N O7 P	499.27	8.51	498.263	No results	Full match	No results	Lipids and lipid-like molecules	Glycerophospholipids	Glycerophosphoethanolamines	1-acyl-sn-glycero-3-phosphoethanolamines	322805	320126	313373	273843	378222	306074	357247	406703	310469	297140	340912	302391	339219	355495	347990	336083	361055	333058	240558	385015	261244	4.24854e+06	387316	1.10389e+06	318165	363488	318899	353150	309312	332533	285707	297021	281041	274084	305964	240947	350187
Com_19111_neg	HBMP 18:3_18:3_16:3	C58 H95 O11 P	998.669	9.761	997.662	No results	Invalid mass	No results					2.14405e+06	3.06888e+06	1.76371e+06	4.46518e+06	375802	1.29685e+06	294401	453084	328154	381229	373791	373799	376401	308090	405839	434113	296783	344879	294105	229846	281579	219381	330023	295265	634460	372271	582970	783745	493424	525493	3.58533e+06	1.59511e+06	1.34627e+06	283770	225659	258861	521020
Com_19139_neg	Angeloyl-(+)-gomisin K3	C28 H36 O7	484.247	6.061	483.24	No results	No results	Full match	Phenylpropanoids and polyketides	Tannins	Hydrolyzable tannins	Hydrolyzable tannins	522107	423481	352145	432811	423174	333527	401848	442870	498984	576878	451186	628873	540367	323779	404517	324035	370311	385065	1.06338e+06	950988	332352	360307	579315	813290	577757	507126	461549	6.5932e+06	724215	464543	2.31385e+06	443073	926624	387965	438348	402350	2.0383e+06
Com_19182_neg	PC 16:0_18:0	C42 H84 N O8 P	807.601	10.309	806.594	No results	Invalid mass	No results					1.64656e+06	1.60738e+06	1.66313e+06	1.37322e+06	1.67394e+06	1.42612e+06	1.8764e+06	2.07696e+06	1.88043e+06	1.85235e+06	1.82668e+06	1.91351e+06	1.94768e+06	1.50456e+06	1.92767e+06	2.29441e+06	1.77597e+06	2.08565e+06	1.67514e+06	1.16974e+06	7.82952e+06	1.41146e+06	4.61089e+07	1.6499e+06	2.47703e+06	4.49121e+06	2.30256e+06	2.14743e+06	2.8028e+06	2.05424e+06	1.48477e+06	1.4468e+06	1.4726e+06	1.47891e+06	1.23509e+06	1.2302e+06	1.68406e+06
Com_19394_neg	PC O-18:0_20:4	C46 H86 N O7 P	841.622	10.331	840.615	No results	Invalid mass	No results					862403	841879	871078	719236	876743	746941	899992	1.08783e+06	854510	935583	901586	927066	990430	788025	979793	1.20172e+06	862582	1.09238e+06	877369	612660	2.89687e+07	656811	3.56007e+07	770186	1.10134e+06	1.16217e+07	5.99929e+06	1.01001e+06	1.46799e+06	1.07592e+06	692551	721646	665240	614238	645174	644329	882044
Com_19500_neg	Cannabichromevarin	C19 H26 O2	286.191	7.512	285.184	Invalid mass	No results	No results	Organoheterocyclic compounds	Benzopyrans	1-benzopyrans	1-benzopyrans	281119	256415	208069	273159	305497	196577	199202	282067	288480	226165	223766	234182	238251	188726	223636	225427	204467	221259	177800	188216	207550	182323	310709	212023	283801	224275	266120	317893	257434	258662	306385	408629	376454	197412	300816	402212	295826
Com_19520_neg	14-Methylhexadecanoic Acid	C17 H34 O2	270.256	11.027	269.249	No results	No results	Full match	Lipids and lipid-like molecules	Fatty Acyls	Fatty acids and conjugates	Long-chain fatty acids	925825	880614	649794	1.43056e+06	226951	620628	744379	832113	819672	790032	504358	879150	1.2716e+06	1.91479e+06	1.20985e+06	1.89846e+06	558098	707281	2.91807e+06	954745	5.0548e+06	2.79773e+06	659160	3.3607e+06	1.24762e+06	909977	638620	1.93899e+06	3.34562e+06	1.45444e+06	1.27062e+06	430266	169340	582431	93445.1	245539	656002
Com_19538_neg	Arachidic acid	C20 H40 O2	312.303	11.818	311.296	Full match	No results	Full match	Lipids and lipid-like molecules	Fatty Acyls	Fatty acids and conjugates	Long-chain fatty acids	349559	339972	451712	434093	386488	387174	524178	548465	602725	513970	504640	504750	5.79197e+06	4.41243e+06	3.53374e+06	2.8596e+06	2.71712e+06	434368	4.46174e+06	2.72668e+06	8.28254e+06	4.08656e+06	2.68945e+06	7.67705e+06	1.25615e+06	2.24513e+06	345290	7.84045e+06	1.09853e+06	1.47365e+06	298132	309152	385370	391294	348009	402432	335263
Com_19550_neg	3alpha-Dihydrocadambine	C27 H34 N2 O10	546.219	10.238	545.211	No results	No results	Full match	Organoheterocyclic compounds	Indoles and derivatives	Pyridoindoles	Beta carbolines	1.31415e+06	1.8158e+06	798725	962805	423314	1.21135e+06	3.2704e+06	2.73556e+06	5.69058e+06	7.61807e+06	4.81937e+06	6.95047e+06	1.04026e+07	7.63186e+06	1.00048e+07	7.37643e+06	3.01525e+06	1.39039e+07	7.01541e+06	3.94779e+06	1.10218e+07	6.7707e+06	2.97901e+06	6.88502e+06	3.56039e+06	5.86189e+06	4.98725e+06	4.81443e+06	1.1727e+07	7.66288e+06	6.55555e+06	1.08407e+06	1.81622e+06	1.80487e+06	324326	647276	5.55267e+06
Com_93_neg	Denin	C33 H56 O14	676.368	8.131	721.366	No results	No results	Full match	Lipids and lipid-like molecules	Steroids and steroid derivatives	Steroidal glycosides	Steroidal glycosides	3.15293e+08	2.85108e+08	4.30223e+08	4.28989e+08	9.0491e+08	2.53546e+08	3.81744e+08	7.19687e+08	3.25824e+08	3.13685e+08	3.82291e+08	3.00581e+08	2.03561e+08	2.24672e+08	2.56281e+08	5.05182e+08	8.36655e+08	3.90563e+08	9.49094e+07	6.60621e+07	2.02615e+08	2.18126e+08	1.42152e+09	3.46643e+08	8.17204e+08	4.73873e+08	7.39768e+08	1.28811e+09	1.58451e+08	5.6483e+08	1.05485e+09	1.3364e+09	1.11e+09	1.07449e+09	1.46699e+09	1.15925e+09	1.56796e+09
Com_169_neg	Thymidine	C10 H14 N2 O5	242.09	4.926	241.083	Full match	No results	Full match	Nucleosides, nucleotides, and analogues	Pyrimidine nucleotides	Pyrimidine deoxyribonucleotides	Pyrimidine 2'-deoxyribonucleoside monophosphates	9.12112e+07	4.87498e+07	2.97435e+07	1.13468e+08	9.3948e+07	3.72607e+07	5.41044e+08	4.44313e+08	6.24235e+08	2.72682e+08	2.80417e+08	7.83247e+08	8.78572e+08	6.38997e+08	1.20335e+09	1.17289e+09	9.64118e+08	1.20509e+09	5.32768e+08	8.09026e+08	1.05396e+09	6.947e+08	1.57581e+09	8.52912e+08	1.16421e+09	7.6529e+08	7.23382e+08	7.76215e+08	1.35284e+09	1.0024e+09	3.54278e+07	1.08977e+07	3.87733e+07	6.51431e+07	1.38213e+07	3.00702e+07	1.45682e+08
Com_263_neg	LPE 18:3	C23 H42 N O7 P	475.27	8.366	474.263	No results	Full match	No results	Lipids and lipid-like molecules	Glycerophospholipids	Glycerophosphoethanolamines	1-acyl-sn-glycero-3-phosphoethanolamines	2.73501e+07	2.64046e+07	3.32589e+07	4.64072e+07	9.33169e+07	2.8852e+07	1.17558e+08	1.4573e+08	1.29826e+08	8.10672e+07	1.29333e+08	1.1495e+08	3.61564e+08	3.33262e+08	4.19539e+08	4.42051e+08	6.89864e+08	2.6425e+08	2.46165e+08	1.29446e+08	2.68022e+08	2.00882e+08	6.08359e+08	5.27161e+08	3.75414e+08	7.76367e+08	2.11884e+08	7.09903e+08	2.39293e+08	4.45944e+08	9.31397e+07	7.56116e+07	1.01365e+08	2.23034e+08	1.04533e+08	1.06788e+08	8.09503e+07
Com_8767_neg	p-Aminocinnamic acid	C9 H9 N O2	163.063	5.017	162.055	No results	No results	Full match	Benzenoids	Phenol esters	Not available	Phenol esters	1.15846e+06	943965	991051	791072	2.04808e+06	672727	1.57624e+06	2.21945e+06	1.61311e+06	1.49884e+06	1.67339e+06	2.25254e+06	4.40587e+06	5.7661e+06	4.14974e+06	5.01977e+06	4.32017e+06	3.86934e+06	3.32018e+06	7.43019e+06	6.1933e+06	7.31868e+06	7.61306e+06	6.9559e+06	6.78209e+06	9.60645e+06	4.08765e+06	7.59782e+06	5.19163e+06	7.09298e+06	2.95572e+06	2.32651e+06	2.3352e+06	3.86295e+06	4.24573e+06	3.25931e+06	1.21826e+07
Com_943_neg	Tricin 4'-O-(beta-guaiacylglyceryl) ether	C27 H26 O11	526.148	5.961	525.141	No results	No results	Full match	Lignans, neolignans and related compounds	Lignan glycosides	Not available	Lignan glycosides	1.03776e+08	1.01039e+08	5.02339e+07	5.74882e+07	1.28013e+08	9.74159e+07	7.40603e+07	8.76227e+07	1.31789e+08	8.9069e+07	8.25528e+07	1.68919e+08	1.04742e+08	7.13823e+07	9.73031e+07	9.6457e+07	8.85015e+07	1.18731e+08	3.14664e+07	6.72818e+07	1.09353e+08	6.35153e+07	1.06616e+08	4.82211e+07	2.79217e+08	2.89072e+08	1.94265e+08	1.71709e+08	1.53424e+08	3.00373e+08	1.44124e+08	2.58921e+08	2.12272e+08	1.10245e+08	1.35542e+08	1.00924e+08	1.11649e+08
Com_292_neg	Allantoic acid	C4 H8 N4 O4	176.054	1.404	175.046	No results	Full match	No results	Organic acids and derivatives	Carboxylic acids and derivatives	Amino acids, peptides, and analogues	N-carbamoyl-alpha amino acids	1.49281e+07	1.23204e+07	1.19425e+07	9.8263e+06	1.20199e+07	1.66717e+07	4.81484e+07	5.10615e+07	6.77474e+07	7.40689e+07	6.35599e+07	7.15112e+07	2.3872e+08	1.75145e+08	1.23201e+08	1.36807e+08	1.20351e+08	2.62556e+08	2.58124e+08	1.79427e+08	1.7527e+08	1.69526e+08	1.18862e+08	1.41199e+08	1.01552e+08	1.32153e+08	7.89926e+07	1.94925e+08	2.52165e+08	1.1104e+08	3.89346e+07	2.83504e+07	2.66596e+07	1.21929e+07	1.06331e+07	2.41602e+07	1.21113e+08
Com_342_neg	Roseoside	C19 H30 O8	386.194	5.473	385.187	No results	No results	Full match	Lipids and lipid-like molecules	Fatty Acyls	Fatty acyl glycosides	Fatty acyl glycosides of mono- and disaccharides	6.35923e+06	5.25436e+06	8.6619e+06	5.4164e+06	6.28896e+06	4.04464e+06	6.58325e+06	7.16039e+06	8.23294e+06	2.89647e+06	3.53964e+06	1.14164e+07	4.25865e+06	4.34608e+06	3.12649e+06	4.86759e+06	1.31381e+07	2.90641e+06	3.69817e+06	3.30298e+06	5.50387e+06	5.9175e+06	2.65407e+07	6.5796e+06	2.9267e+07	4.80203e+07	3.76315e+07	5.57971e+07	1.00944e+07	1.99143e+07	1.44206e+07	1.08777e+07	1.43757e+07	1.02651e+07	1.81213e+07	1.61789e+07	2.35433e+07
Com_352_neg	Allantoin	C4 H6 N4 O3	158.043	1.389	157.036	No results	Invalid mass	No results	Organoheterocyclic compounds	Azoles	Imidazoles	Imidazoles	6.89075e+06	3.80076e+06	3.13633e+06	4.8424e+06	1.81148e+06	5.41833e+06	6.78801e+07	9.36432e+07	1.36701e+08	2.27184e+08	1.1258e+08	2.05373e+08	2.57566e+08	1.74406e+08	3.01404e+08	2.76624e+08	1.31326e+08	2.51441e+08	3.61874e+08	2.44752e+08	2.07843e+08	2.43384e+08	1.60173e+08	3.00684e+08	3.65304e+08	6.51604e+08	5.19292e+08	6.89187e+08	7.28912e+08	3.37834e+08	4.44421e+07	4.48744e+07	5.91384e+07	6.78148e+06	2.5485e+07	3.56572e+07	1.36343e+08
Com_833_neg	Phe-Phe	C18 H20 N2 O3	312.148	5.592	357.146	No results	No results	Full match	Organic acids and derivatives	Carboxylic acids and derivatives	Amino acids, peptides, and analogues	Dipeptides	1.05994e+06	853723	839970	920581	1.00077e+06	748793	1.5266e+07	4.14627e+07	6.20459e+07	2.30619e+06	4.93262e+06	4.14862e+07	8.62515e+07	9.36131e+07	9.14285e+07	1.24557e+08	2.56596e+08	4.33728e+07	3.05054e+07	3.26973e+07	1.1467e+08	7.26598e+07	3.25791e+08	7.10538e+07	1.39711e+08	4.94351e+08	9.13195e+07	2.89765e+08	5.82959e+07	2.4806e+08	833823	915738	792922	1.52661e+06	890193	885549	2.30199e+06
Com_156_neg	12-oxo Phytodienoic Acid	C18 H28 O3	292.204	7.246	291.197	Full match	No results	No results	Lipids and lipid-like molecules	Fatty Acyls	Eicosanoids	Prostaglandins and related compounds	5.64675e+07	6.55404e+07	5.15598e+07	1.16937e+08	3.80496e+07	5.43937e+07	4.21097e+07	2.55806e+07	5.92188e+07	9.84692e+07	7.54127e+07	1.39454e+08	4.4393e+07	2.42787e+07	6.95897e+07	1.90958e+07	2.31461e+07	3.32361e+07	1.22265e+08	8.7745e+07	2.03449e+07	2.2842e+07	4.60536e+07	4.02813e+07	3.98389e+07	2.29157e+07	1.32368e+08	1.40181e+08	6.26667e+08	5.28273e+07	5.82112e+08	1.04877e+08	5.15822e+08	5.71727e+08	1.35725e+08	3.90828e+08	7.25053e+08
Com_567_neg	LPE 18:2	C23 H44 N O7 P	477.286	8.887	476.278	No results	Full match	Full match	Lipids and lipid-like molecules	Glycerophospholipids	Glycerophosphoethanolamines	1-acyl-sn-glycero-3-phosphoethanolamines	4.85959e+07	4.77962e+07	4.6733e+07	4.5795e+07	7.54586e+07	3.96326e+07	3.35799e+07	4.89758e+07	5.58839e+07	4.07199e+07	4.36087e+07	6.61212e+07	1.63885e+08	1.62503e+08	1.77197e+08	1.43407e+08	1.59576e+08	9.59982e+07	1.65481e+08	6.22785e+07	1.3685e+08	1.12114e+08	9.99238e+07	2.53457e+08	1.36361e+08	2.65673e+08	8.49717e+07	3.23e+08	1.85384e+08	1.67585e+08	1.50848e+08	9.65751e+07	1.19196e+08	2.35314e+08	6.94371e+07	1.41601e+08	4.81674e+07
Com_1659_neg	(2E)-N-(4-acetamidobutyl)-3-(4-hydroxy-3-methoxyphenyl)prop-2-enamide	C16 H22 N2 O4	306.158	5.703	305.151	Full match	No results	No results					649706	790325	519948	504857	949845	577521	676627	641266	687273	1.95352e+06	814803	797864	3.2685e+06	1.79622e+07	612691	715104	823471	703960	2.26205e+07	3.87875e+07	9.16575e+07	6.81079e+07	1.30104e+06	1.42686e+07	1.34224e+06	2.35168e+06	2.32384e+06	2.53561e+06	4.3392e+06	2.66266e+06	902200	1.24146e+06	814251	1.10164e+06	525458	560099	629068
Com_496_neg	Xanthurenic acid O-hexoside	C16 H17 N O9	367.09	5.035	366.083	No results	No results	Full match					2.94585e+07	2.31203e+07	3.2685e+07	4.37749e+07	2.00355e+08	1.33342e+07	2.04272e+07	2.24445e+07	1.72534e+07	1.28753e+07	1.34144e+07	8.30837e+07	1.16756e+07	1.67181e+07	1.0146e+07	1.57969e+07	2.95873e+07	1.0005e+07	6.15135e+06	7.18846e+06	1.31255e+07	1.25541e+07	3.08485e+07	1.66942e+07	6.85733e+07	6.07778e+07	5.17631e+07	7.10751e+07	2.76326e+07	5.64817e+07	8.09862e+07	1.54535e+08	1.18941e+08	9.3832e+07	2.3563e+08	1.43174e+08	7.80643e+07
Com_2208_neg	2,3-Dinor-8-epi-prostaglandin F2α	C18 H30 O5	326.21	6.001	325.202	Full match	No results	No results	Lipids and lipid-like molecules	Fatty Acyls	Eicosanoids	Prostaglandins and related compounds	1.576e+07	1.7009e+07	1.40726e+07	1.81431e+07	9.55845e+06	1.48679e+07	9.02975e+06	1.00117e+07	1.15892e+07	1.89888e+07	1.45296e+07	1.66154e+07	1.02028e+07	8.724e+06	1.27256e+07	6.15077e+06	4.26253e+06	1.32974e+07	2.08138e+07	3.72781e+07	1.49459e+07	1.91725e+07	5.63922e+06	2.06568e+07	8.04038e+06	7.16688e+06	8.23909e+06	1.5149e+07	3.95289e+07	1.08033e+07	2.08316e+07	2.13612e+07	2.57697e+07	1.18214e+07	1.3214e+07	1.18849e+07	3.01695e+07
Com_2668_neg	N-lactoyl-phenylalanine	C12 H15 N O4	237.1	5.6	236.092	No results	No results	Full match	Organic acids and derivatives	Carboxylic acids and derivatives	Amino acids, peptides, and analogues	Phenylalanine and derivatives	1.06879e+06	860853	846986	928270	1.00913e+06	755048	1.00721e+06	1.01364e+06	1.05693e+06	1.09408e+06	1.60848e+06	985705	1.28101e+07	5.1285e+07	7.13938e+06	7.22644e+06	1.30691e+06	6.75962e+06	2.25675e+07	1.80667e+07	3.45167e+07	2.59773e+07	2.99426e+06	1.79786e+07	1.64176e+06	5.74212e+06	1.60543e+06	2.1158e+06	4.50648e+06	2.31346e+06	840788	923387	799545	868829	897629	892945	1.11548e+06
Com_197_neg	Prim-O-glucosylcimifugin	C22 H28 O11	468.163	5.492	467.156	No results	No results	Full match	Organoheterocyclic compounds	Benzopyrans	1-benzopyrans	Furanochromones	1.41314e+08	1.19083e+08	5.7273e+07	1.19891e+08	3.57551e+07	7.85044e+07	7.67025e+07	4.64913e+07	1.08847e+08	1.02086e+08	7.98932e+07	4.58017e+07	3.5783e+06	4.42988e+06	7.8561e+06	4.43929e+06	1.43738e+07	1.32991e+07	5.80613e+06	4.95374e+06	5.36044e+06	5.20299e+06	5.99947e+06	4.0298e+06	7.22891e+06	5.31127e+06	9.20936e+06	7.53997e+06	8.72662e+07	3.19965e+07	7.24265e+07	6.14886e+07	4.48745e+07	1.61811e+07	1.34589e+07	1.26274e+07	8.73466e+07
Com_6_neg	Methyl jasmonate	C13 H20 O3	224.141	6.48	223.134	No results	No results	Full match	Lipids and lipid-like molecules	Fatty Acyls	Lineolic acids and derivatives	Jasmonic acids	9.0482e+09	1.04114e+10	6.79796e+09	1.10484e+10	3.11393e+09	6.36511e+09	2.08431e+09	1.99399e+09	2.82973e+09	4.87757e+09	2.29477e+09	4.96652e+09	3.45644e+08	3.81299e+07	8.7374e+08	1.22905e+08	3.6188e+08	1.18063e+09	2.22886e+07	2.61428e+07	7.21586e+07	6.8356e+07	7.39139e+07	3.94572e+07	1.07858e+08	9.67322e+07	5.09731e+08	4.69198e+08	3.13989e+09	1.01614e+09	1.18969e+10	1.13375e+10	1.22639e+10	3.61819e+09	5.64674e+09	6.20622e+09	1.09772e+10
Com_1608_neg	C-hexosyl-chrysoeriol O-feruloylhexoside	C38 H40 O19	800.217	5.495	799.21	No results	No results	Full match					2.50792e+07	2.04028e+07	7.65462e+06	9.56128e+06	7.36131e+07	2.68191e+07	1.58534e+07	1.53553e+07	1.64715e+08	1.24742e+07	2.01531e+07	1.15841e+08	7.90531e+06	1.20434e+06	3.37816e+06	5.42046e+06	7.0236e+06	1.16555e+07	1.8333e+06	1.41472e+06	1.79726e+06	1.63592e+06	9.52067e+06	1.57158e+06	2.33367e+07	5.66633e+06	4.23114e+06	2.51863e+06	2.43533e+06	5.22493e+06	5.28709e+07	3.06296e+07	2.28277e+07	8.50163e+07	1.38546e+07	2.55448e+07	5.17195e+07
Com_305_neg	Caffeic acid O-glucoside	C15 H18 O9	342.095	5.546	341.088	No results	No results	Full match	Organic oxygen compounds	Organooxygen compounds	Carbohydrates and carbohydrate conjugates	Phenolic glycosides	1.6731e+07	1.25189e+07	8.49233e+06	1.23873e+07	1.03564e+07	1.20845e+07	9.43804e+07	1.30611e+08	1.12833e+08	1.04116e+08	1.52383e+08	8.27609e+07	2.27294e+08	2.73382e+08	3.72817e+08	2.50824e+08	2.39435e+08	3.61565e+08	4.26393e+08	4.71567e+08	3.10249e+08	3.22033e+08	2.4956e+08	4.02476e+08	3.41689e+07	2.5963e+07	2.09139e+07	2.01287e+07	1.00589e+07	2.34446e+07	3.29696e+07	2.40678e+07	2.66747e+07	1.76722e+07	2.00442e+07	1.56489e+07	6.26084e+07
Com_1368_neg	Genipin	C11 H14 O5	208.073	5.761	207.066	Invalid mass	No results	No match	Lipids and lipid-like molecules	Prenol lipids	Monoterpenoids	Iridoids and derivatives	2.92296e+06	3.01475e+06	2.30647e+06	2.55354e+06	673882	3.2084e+06	3.37325e+06	3.30105e+06	3.32291e+06	2.6175e+06	2.59593e+06	2.69597e+06	2.38379e+07	1.63775e+07	1.18928e+07	5.50949e+06	3.43479e+06	3.96709e+06	8.71838e+07	8.71515e+07	3.67477e+07	6.7254e+07	7.59356e+06	3.63746e+07	1.14731e+06	1.27049e+07	5.93737e+06	8.95554e+06	2.2416e+07	9.09284e+06	844289	1.59713e+06	1.47158e+06	1.24026e+06	1.2817e+06	985986	1.60739e+06
Com_3290_neg	Fraxinellone	C14 H16 O3	232.11	5.52	231.102	No results	No results	Full match	Organoheterocyclic compounds	Isobenzofurans	Not available	Isobenzofurans	5.3851e+07	4.73e+07	1.17706e+07	3.70677e+07	1.02645e+07	3.09478e+07	3.314e+07	1.68936e+07	4.62701e+07	3.26404e+07	3.33968e+07	1.35615e+07	2.15713e+06	3.0259e+06	9.17116e+06	2.5177e+06	5.61917e+06	1.30648e+07	4.4975e+06	4.15821e+06	4.4453e+06	3.55399e+06	3.59572e+06	2.75262e+06	4.8072e+06	3.07892e+06	3.54788e+06	2.7744e+06	3.44104e+07	1.60801e+07	2.08506e+07	9.80541e+06	1.07258e+07	6.64616e+06	2.07313e+06	5.27976e+06	2.19137e+07
Com_134_neg	2,3-Dinor-11β-prostaglandin F2α	C18 H30 O5	326.209	6.472	325.202	Full match	No results	No results	Lipids and lipid-like molecules	Fatty Acyls	Eicosanoids	Prostaglandins and related compounds	6.74235e+08	7.60248e+08	3.07794e+08	5.91023e+08	3.07317e+08	5.56622e+08	2.34722e+08	2.68928e+08	3.75505e+08	5.86708e+08	3.20061e+08	5.24973e+08	1.29212e+08	5.73908e+07	2.18893e+08	8.65438e+07	8.32802e+07	2.14911e+08	9.91125e+07	1.81248e+08	1.18725e+08	9.74023e+07	8.29214e+07	1.56233e+08	1.55565e+08	6.08864e+07	1.3597e+08	1.5068e+08	4.89858e+08	1.53134e+08	1.54683e+09	1.26506e+09	1.11017e+09	6.79739e+08	5.9268e+08	8.15582e+08	9.35249e+08
Com_1106_neg	3-Hydroxy-3-Methylpentane-1,5-Dioic Acid	C6 H10 O5	162.052	1.392	161.045	No results	No results	Full match					3.25646e+07	1.94811e+07	2.61232e+07	3.84454e+07	1.26706e+07	1.33893e+07	1.27933e+07	1.40568e+07	1.55743e+07	8.27632e+06	1.25136e+07	1.31715e+07	1.10212e+07	1.06235e+07	1.32952e+07	1.2051e+07	1.17425e+07	1.54074e+07	1.08711e+07	9.77651e+06	9.5018e+06	1.02767e+07	1.15081e+07	1.00887e+07	1.20062e+07	1.15035e+07	1.01247e+07	1.15679e+07	1.65257e+07	1.21454e+07	1.0994e+07	2.34856e+07	2.05721e+07	1.93823e+07	3.74257e+07	2.77735e+07	1.48768e+07
Com_4056_neg	N-[(Tert-butoxy)carbonyl]-L-tryptophan	C16 H20 N2 O4	304.143	5.703	303.135	No results	No results	Full match					2.12918e+06	2.64913e+06	2.92229e+06	2.28936e+06	4.28543e+06	2.72881e+06	9.71169e+06	1.50387e+07	8.16057e+06	1.12009e+07	1.27481e+07	1.14019e+07	1.2597e+07	2.50124e+07	1.91804e+07	7.87557e+06	1.075e+07	3.4711e+07	2.76282e+07	2.18619e+07	2.30873e+07	2.46582e+07	1.0588e+07	2.08839e+07	1.1198e+07	1.72554e+07	5.27288e+06	4.53875e+06	5.8344e+06	6.91341e+06	3.31109e+06	3.09496e+06	3.87297e+06	2.57845e+06	4.34463e+06	7.90427e+06	5.37346e+06
Com_471_neg	gamma-Glutamylmethionine	C10 H18 N2 O5 S	278.09	4.931	277.083	No results	Invalid mass	No results	Organic acids and derivatives	Carboxylic acids and derivatives	Amino acids, peptides, and analogues	Dipeptides	2.01537e+07	1.59723e+07	1.48237e+07	1.78048e+07	1.79512e+07	1.34965e+07	1.19854e+07	1.24318e+07	1.22877e+07	9.8759e+06	1.12032e+07	1.90328e+07	5.95144e+07	1.37704e+08	1.68124e+07	3.2505e+07	1.61649e+07	2.46215e+07	2.82734e+08	7.80915e+08	4.75779e+08	4.5929e+08	3.17382e+07	2.54606e+08	6.60541e+07	9.38163e+07	5.14876e+07	7.10628e+07	5.5309e+07	4.54645e+07	9.6296e+06	1.00697e+07	9.71259e+06	9.92022e+06	1.24986e+07	1.01218e+07	1.2525e+07
Com_1029_neg	N-(Phenylacetyl)-L-phenylalanine	C17 H17 N O3	283.121	6.173	282.114	No results	No results	Full match					371650	332052	351242	343916	352336	321984	326100	328780	332192	314436	324405	379261	4.9669e+06	1.3347e+07	4.51257e+06	6.12444e+06	356411	6.67789e+06	1.23091e+08	7.40981e+07	6.89184e+07	6.41541e+07	751327	6.74359e+07	505519	1.16284e+06	587562	1.31979e+06	2.70217e+06	750254	332518	371799	368357	308124	330578	302350	382375
Com_407_neg	(+/-)12(13)-DiHOME	C18 H34 O4	296.235	7.946	295.228	Invalid mass	No results	No match	Lipids and lipid-like molecules	Fatty Acyls	Fatty acids and conjugates	Long-chain fatty acids	1.2657e+08	1.66517e+08	9.87564e+07	2.45638e+08	9.19305e+07	9.43355e+07	5.37775e+07	7.69306e+07	8.79543e+07	1.06046e+08	8.53179e+07	1.07804e+08	1.83951e+08	1.5403e+08	1.92153e+08	1.35079e+08	7.63401e+07	1.04873e+08	3.75694e+08	3.81672e+08	2.36012e+08	2.57888e+08	1.14973e+08	3.70966e+08	1.73459e+08	1.64497e+08	1.13419e+08	2.08652e+08	3.30067e+08	1.25814e+08	1.93451e+08	1.5598e+08	1.90713e+08	1.10205e+08	1.3889e+08	1.27181e+08	1.80161e+08
Com_817_neg	Benzoic acid	C7 H6 O2	122.036	5.664	121.029	Invalid mass	No results	No results	Benzenoids	Benzene and substituted derivatives	Benzoic acids and derivatives	Benzoic acids	3.63353e+07	3.23087e+07	3.05824e+07	3.09151e+07	3.09062e+07	2.93271e+07	3.88895e+07	5.14847e+07	4.59376e+07	4.81671e+07	4.86744e+07	5.03458e+07	7.81811e+07	4.68898e+07	5.10989e+07	5.11425e+07	4.44863e+07	5.71157e+07	1.22588e+08	1.77369e+08	7.25692e+07	8.86966e+07	5.64686e+07	8.68931e+07	5.94712e+07	5.95415e+07	4.64862e+07	6.02896e+07	7.7034e+07	6.27581e+07	3.76888e+07	3.69775e+07	3.85159e+07	3.1408e+07	2.5707e+07	2.6988e+07	3.97724e+07
Com_658_neg	Arctigenin-4'-O-beta-Gentiobioside	C33 H44 O16	696.265	5.452	695.258	No results	No results	Full match	Lignans, neolignans and related compounds	Lignan glycosides	Not available	Lignan glycosides	2.21043e+06	2.03591e+06	2.1359e+06	1.94206e+06	2.02329e+06	1.84695e+06	8.99648e+06	2.21809e+06	2.3157e+06	2.1814e+06	2.29247e+06	2.18858e+06	1.81607e+07	1.15172e+07	2.91094e+07	4.50972e+06	7.04976e+06	1.70956e+07	2.12366e+07	1.76352e+07	6.3731e+06	1.50899e+07	2.72053e+07	8.11315e+06	1.9651e+07	2.56572e+07	2.94323e+07	5.16339e+07	2.54486e+07	1.56936e+07	2.24272e+06	2.07219e+06	2.03953e+06	1.58968e+06	1.48003e+06	1.6434e+06	2.28801e+06
Com_2066_neg	C-hexosyl-apigenin O-feruloylhexoside	C37 H38 O18	770.206	5.504	769.198	No results	No results	Full match					1.02276e+07	1.4171e+07	9.67829e+06	1.24142e+06	6.29542e+07	1.09955e+07	6.09348e+06	7.94729e+06	9.65613e+06	2.96388e+06	1.2622e+07	2.86961e+07	1.12955e+06	990982	1.07067e+06	4.65862e+06	7.42094e+06	4.91811e+06	1.58688e+06	1.22456e+06	1.55569e+06	1.41603e+06	2.55355e+06	1.36034e+06	1.16952e+08	1.58507e+06	1.26308e+06	1.42885e+06	1.2506e+06	1.50408e+06	2.02235e+07	5.73514e+06	7.54046e+06	2.74067e+07	4.38983e+06	1.21409e+07	3.92733e+07
Com_365_neg	Aflatoxin G1	C17 H12 O7	328.058	5.4	327.051	Full match	No results	No results	Phenylpropanoids and polyketides	Coumarins and derivatives	Furanocoumarins	Difurocoumarolactones	3.14096e+08	4.19754e+08	5.94303e+08	4.44334e+08	3.51908e+08	3.99324e+08	3.99055e+08	1.75144e+08	4.35647e+08	5.07117e+08	3.95737e+08	1.84203e+08	1.23011e+08	8.26784e+07	2.85403e+08	1.51099e+08	1.92499e+08	4.75158e+08	2.60457e+07	3.65948e+07	2.75445e+07	3.24416e+07	5.83598e+07	1.01459e+08	6.35373e+07	2.12736e+08	4.34381e+08	3.13059e+08	1.28182e+08	2.8748e+08	2.17548e+08	2.17994e+08	1.29141e+08	5.05137e+08	2.14482e+08	5.57642e+08	1.92915e+08
Com_90_neg	Ferulic acid O-hexoside	C16 H20 O9	356.111	5.379	355.104	No results	No results	Full match	Phenylpropanoids and polyketides	Cinnamic acids and derivatives	Hydroxycinnamic acids and derivatives	Hydroxycinnamic acid glycosides	2.70605e+07	2.10109e+07	2.2711e+07	1.77128e+07	5.92999e+07	1.98432e+07	2.98809e+07	7.94681e+07	4.01181e+07	3.61364e+07	4.18524e+07	5.78021e+07	9.96503e+07	6.43935e+07	8.86062e+07	7.8643e+07	1.20217e+08	5.4242e+07	8.01416e+07	5.57428e+07	8.73192e+07	7.64507e+07	2.13767e+08	9.65592e+07	1.9638e+08	5.71529e+08	3.12662e+08	4.35327e+08	2.92149e+08	4.61643e+08	8.71164e+06	1.41514e+07	1.63765e+07	1.44118e+07	1.67802e+07	2.47838e+07	3.22717e+07
Com_13_neg	Narirutin	C27 H32 O14	580.181	5.577	579.173	No results	No results	Full match	Phenylpropanoids and polyketides	Flavonoids	Flavonoid glycosides	Flavonoid-7-O-glycosides	670869	626469	656927	611415	691539	473721	671283	666932	658178	566873	606187	650525	9.62181e+08	5.0784e+09	2.42359e+06	2.46165e+08	4.35391e+06	3.88543e+07	6.62696e+09	5.56786e+09	4.09165e+09	4.76979e+09	1.21396e+06	2.31679e+09	2.48114e+07	9.40238e+07	916684	1.06589e+06	1.36703e+07	1.03599e+06	540913	609249	502306	1.12152e+06	560064	554537	695987
Com_4015_neg	5-Aminosalicylic Acid	C7 H7 N O3	153.042	5.666	152.035	No results	No results	Full match	Benzenoids	Benzene and substituted derivatives	Benzoic acids and derivatives	Aminobenzoic acids	6.07348e+06	4.56306e+06	7.03105e+06	6.07287e+06	8.4016e+06	4.70802e+06	7.86229e+06	9.89952e+06	7.58288e+06	6.71161e+06	6.85008e+06	6.1271e+06	5.2494e+06	4.23692e+06	6.45682e+06	8.41333e+06	8.86178e+06	7.56558e+06	4.31826e+06	4.61845e+06	4.21708e+06	5.33737e+06	1.29519e+07	6.26009e+06	1.7113e+07	1.63792e+07	1.33245e+07	1.9519e+07	1.4411e+07	1.76688e+07	2.20317e+07	2.34959e+07	2.51147e+07	2.47223e+07	3.03016e+07	3.88823e+07	1.33634e+07
Com_2751_neg	Irisolidone 7-O-beta-d-glucoside	C23 H24 O11	476.133	5.638	475.125	No results	No results	Full match					1.10794e+07	8.76501e+06	9.75647e+06	9.53939e+06	1.93496e+07	7.57982e+06	1.72137e+07	1.55962e+07	1.24182e+07	1.03339e+07	1.58243e+07	1.77889e+07	2.14032e+07	6.60845e+06	1.60028e+07	1.57071e+07	2.31795e+07	1.78226e+07	4.46495e+06	4.12742e+06	7.35217e+06	6.64252e+06	3.2132e+07	1.38407e+07	7.44854e+07	2.40046e+07	1.8766e+07	2.12814e+07	1.50574e+07	3.957e+07	1.50868e+07	2.19013e+07	2.05768e+07	1.38725e+07	2e+07	1.97192e+07	4.03516e+07
Com_2199_neg	Peimisine	C27 H41 N O3	427.309	9.988	426.302	No results	No results	Full match	Lipids and lipid-like molecules	Steroids and steroid derivatives	Steroidal alkaloids	Jerveratrum-type alkaloids	156842	144487	152838	144510	177415	146188	180143	231279	176326	173500	186321	192545	4.35526e+06	1.87139e+06	192889	231346	160187	202108	2.88632e+07	2.69756e+07	6.87512e+07	5.18877e+07	203089	3.73658e+07	298079	193499	192891	247420	265045	219861	144238	140697	136775	168053	119209	129890	157844
Com_799_neg	Biopterin	C9 H11 N5 O3	237.085	1.411	236.077	Invalid mass	No results	No results	Organoheterocyclic compounds	Pteridines and derivatives	Pterins and derivatives	Biopterins and derivatives	5.52332e+06	5.34866e+06	3.69571e+06	3.3149e+06	2.87637e+06	6.99042e+06	2.40212e+07	1.97887e+07	2.45292e+07	7.09216e+07	1.77246e+07	4.94485e+07	1.00985e+08	6.83612e+07	4.75464e+07	6.38636e+07	3.03358e+07	5.27799e+07	1.18325e+08	1.42609e+08	6.71671e+07	1.06338e+08	1.74939e+07	9.21462e+07	6.80303e+07	6.15932e+07	5.14047e+07	7.04632e+07	6.58915e+07	5.04591e+07	1.27015e+07	8.03543e+06	1.12781e+07	6.1061e+06	5.34239e+06	5.93969e+06	1.4728e+07
Com_530_neg	Jasmonic acid	C12 H18 O3	164.12	6.246	163.112	Invalid mass	No results	No results	Lipids and lipid-like molecules	Fatty Acyls	Lineolic acids and derivatives	Jasmonic acids	6.30957e+06	4.30174e+06	3.54734e+06	3.87316e+06	2.55135e+06	3.36576e+06	3.65329e+06	4.06788e+06	4.00167e+06	6.0383e+06	5.03827e+06	5.49559e+06	2.98944e+06	1.272e+06	2.36932e+06	1.2133e+06	2.58133e+06	3.75203e+06	2.58117e+06	4.75442e+06	2.33899e+06	4.8112e+06	2.4231e+06	6.82171e+06	2.87212e+06	6.91378e+06	6.23737e+06	4.37786e+06	6.47803e+06	8.6326e+06	7.65427e+06	8.32863e+06	6.73178e+06	2.35401e+06	2.43849e+06	3.04431e+06	8.2414e+06
Com_6722_neg	Sodium Houttuyfonate	C14 H27 Na O5 S	330.147	5.45	329.14	No results	No results	Full match	Organic acids and derivatives	Organic sulfonic acids and derivatives	Organosulfonic acids and derivatives	Organosulfonic acids	5.93046e+06	3.87125e+06	2.5346e+06	2.50559e+06	1.08541e+07	4.66177e+06	6.34539e+06	8.48382e+06	7.38865e+06	6.79159e+06	5.68353e+06	1.60374e+07	9.89509e+06	6.82306e+06	8.85097e+06	1.17728e+07	9.54736e+06	7.63991e+06	4.23554e+06	4.00745e+06	9.00471e+06	5.80185e+06	1.35115e+07	4.05806e+06	1.01165e+07	3.14368e+07	2.16634e+07	2.12075e+07	2.21061e+07	2.6953e+07	3.80145e+06	8.53305e+06	3.56576e+06	5.25305e+06	1.40546e+06	5.75928e+06	3.62801e+06
Com_138_neg	Hypoxanthine-9-beta-D-Arabinofuranoside	C10 H12 N4 O5	268.081	4.786	267.074	No results	No results	Full match					1.54005e+06	1.66423e+06	1.79038e+06	1.47794e+06	2.00836e+06	1.88162e+06	9.80499e+06	8.57279e+06	9.66989e+06	1.33565e+07	1.28957e+07	1.28892e+07	1.98904e+08	2.25598e+08	6.90927e+07	1.74242e+08	5.79725e+07	6.74327e+07	3.61354e+08	1.5456e+09	4.04837e+08	4.36264e+08	5.54228e+07	6.89815e+08	9.44657e+07	1.28013e+08	4.89719e+07	1.1272e+08	1.42427e+08	7.69219e+07	1.16648e+07	8.11295e+06	1.30835e+07	1.36937e+07	1.33413e+07	1.18427e+07	1.5407e+07
Com_563_neg	Lumichrome	C12 H10 N4 O2	242.079	5.021	529.157	No results	No results	Full match	Organoheterocyclic compounds	Pteridines and derivatives	Alloxazines and isoalloxazines	Flavins	5.5732e+06	5.77069e+06	4.73932e+06	8.0602e+06	1.18425e+07	3.57343e+06	4.08983e+07	6.07753e+07	4.73333e+07	7.77048e+07	6.72329e+07	5.31984e+07	6.09689e+07	4.62377e+07	6.19996e+07	5.24051e+07	9.92105e+07	4.27081e+07	3.92978e+07	4.18767e+07	8.53791e+07	6.78297e+07	1.9491e+08	8.80058e+07	1.86139e+08	3.99516e+08	2.68103e+08	2.56304e+08	9.84596e+07	3.62518e+08	2.51231e+07	2.23238e+07	3.71775e+07	1.55462e+07	5.89241e+07	2.86192e+07	1.09541e+08
Com_1554_neg	Tricin 4'-O-(beta-guaiacylglyceryl) ether 5-O-hexoside	C33 H36 O16	688.202	5.787	687.195	No results	No results	Full match					3.25456e+07	3.0948e+07	1.81123e+07	2.1283e+07	1.09632e+08	2.75593e+07	2.42784e+07	2.77637e+07	3.7371e+07	3.51431e+07	2.94598e+07	7.22478e+07	2.73904e+07	1.31977e+07	2.64264e+07	3.09882e+07	2.72214e+07	3.84755e+07	6.03584e+06	1.53035e+07	2.12474e+07	1.30233e+07	3.33954e+07	1.18863e+07	4.8129e+07	4.98613e+07	3.88826e+07	3.45928e+07	4.4496e+07	5.597e+07	5.77495e+07	9.36696e+07	7.90628e+07	1.0143e+08	4.90171e+07	9.43274e+07	4.37191e+07
Com_81_neg	Bornyl acetate	C12 H20 O2	196.146	6.481	195.138	No results	No results	Full match	Lipids and lipid-like molecules	Prenol lipids	Monoterpenoids	Bicyclic monoterpenoids	6.44801e+08	6.31174e+08	4.09261e+08	5.89615e+08	4.89603e+08	4.31891e+08	1.4848e+08	1.65609e+08	1.94665e+08	3.14673e+08	1.53104e+08	5.28195e+08	8.55963e+07	3.16005e+07	9.65961e+07	5.52001e+07	4.8104e+07	1.2774e+08	3.18085e+07	5.13063e+07	5.02689e+07	6.32137e+07	5.54182e+07	5.25686e+07	2.15787e+07	3.53581e+07	6.96558e+07	1.44271e+08	5.43556e+08	1.21332e+08	1.69095e+09	9.54618e+08	1.71751e+09	6.03157e+08	5.877e+08	8.83786e+08	7.38763e+08
Com_293_neg	Asperulosid	C18 H22 O11	414.116	5.329	413.109	No results	No results	Full match	Organic oxygen compounds	Organooxygen compounds	Carbohydrates and carbohydrate conjugates	O-glycosyl compounds	2.71737e+08	3.35434e+08	2.22386e+08	1.96153e+08	4.08385e+06	2.91964e+08	1.80899e+08	1.98164e+08	2.42313e+08	1.9742e+08	1.71188e+08	1.77645e+08	7.94957e+07	1.11311e+08	6.70558e+07	1.51593e+08	1.67806e+08	1.40096e+08	4.76046e+07	6.74433e+07	7.40526e+07	6.68e+07	1.25237e+08	5.44822e+07	8.58021e+06	4.73751e+07	6.61294e+07	7.75578e+07	2.90198e+07	8.38904e+07	9.88305e+06	1.01773e+07	1.1962e+07	1.1998e+07	2.40925e+07	1.25153e+07	1.18082e+07
Com_37_neg	Vaccarin	C32 H38 O19	726.201	5.25	725.194	No results	No results	Full match	Phenylpropanoids and polyketides	Flavonoids	Flavonoid glycosides	Flavonoid O-glycosides	2.45393e+09	1.80928e+09	1.63846e+09	1.32608e+09	1.20609e+09	6.44517e+08	2.22428e+09	7.27316e+08	1.95477e+09	1.3604e+09	2.00085e+09	9.10814e+08	6.20509e+08	2.49633e+08	1.04209e+09	9.08637e+08	1.13642e+09	1.85977e+09	4.88198e+07	7.05739e+07	1.40304e+08	1.40868e+08	3.2671e+08	1.13842e+08	1.03546e+09	2.07769e+08	8.70158e+08	3.10033e+08	2.36998e+08	5.51774e+08	3.41671e+09	2.13383e+09	2.26308e+09	2.33005e+09	4.03173e+07	1.39639e+09	3.06022e+09
Com_4607_neg	2-Hydroxy-2-methyl-3-buten-1-yl beta-D-glucopyranoside	C11 H20 O7	264.121	5.193	263.114	Full match	No results	No results					886594	789492	804180	776465	646728	857708	863949	738167	810932	740575	822635	575951	637186	570534	724049	756417	731848	726849	440690	479309	558377	1.19892e+06	958656	1.05289e+06	1.14208e+06	3.08483e+06	956583	2.17303e+06	1.77634e+06	2.00459e+06	1.23568e+06	949236	1.4819e+06	1.12395e+06	2.25733e+06	1.31966e+06	1.02005e+06
Com_19_neg	IAA-Asp	C14 H14 N2 O5	290.09	5.58	289.083	No results	No results	Full match	Organic acids and derivatives	Carboxylic acids and derivatives	Amino acids, peptides, and analogues	Aspartic acid and derivatives	973109	908706	952885	886870	1.00309e+06	687141	973709	967398	954700	822260	879286	943600	1.43743e+08	3.35316e+08	8.24253e+06	6.41807e+07	8.14797e+06	3.14041e+07	4.38727e+08	3.6226e+08	3.13523e+08	3.05661e+08	1.76087e+06	2.24994e+08	2.07308e+07	4.17616e+07	4.66646e+06	5.43798e+06	2.43831e+07	2.93745e+06	784605	883727	728605	772504	812383	804366	1.00954e+06
Com_17695_neg	Mogroside IVa	C54 H92 O24	1124.6	5.854	1123.59	No results	No results	Full match	Lipids and lipid-like molecules	Steroids and steroid derivatives	Steroidal glycosides	Cucurbitacin glycosides	810695	875982	775493	1.1695e+06	632686	655842	916606	951001	963503	812654	832821	950667	653797	695129	734854	790021	1.76813e+06	746545	598698	663868	891019	829194	5.9224e+06	845320	923008	1.0883e+06	953013	1.10212e+06	878462	1.05321e+06	762435	862129	971404	591749	613474	621803	836662
Com_1934_neg	Efetaal	C12 H18 O2	194.131	6.08	239.129	No results	No results	Full match	Benzenoids	Benzene and substituted derivatives	Not available	Benzene and substituted derivatives	6.7126e+07	6.81781e+07	3.86092e+07	7.229e+07	3.46975e+07	4.46453e+07	1.86079e+07	2.61703e+07	2.66157e+07	3.58697e+07	2.3142e+07	2.97312e+07	7.25281e+06	3.64868e+06	1.18518e+07	6.16375e+06	9.07879e+06	1.11288e+07	5.85716e+06	7.17617e+06	7.50831e+06	8.35094e+06	1.26352e+07	8.73793e+06	1.45994e+07	7.65396e+06	1.71835e+07	1.53469e+07	3.84925e+07	1.80866e+07	7.91187e+07	5.94123e+07	9.45495e+07	3.53608e+07	2.42528e+07	4.04085e+07	8.95895e+07
Com_388_neg	Arachidonic acid	C20 H32 O2	304.24	10.027	303.233	Full match	No results	Full match	Lipids and lipid-like molecules	Fatty Acyls	Fatty acids and conjugates	Long-chain fatty acids	1.20464e+06	223141	176555	273681	188166	151746	343523	229570	262974	201132	537511	218753	224446	623346	208213	637092	453297	218066	689257	2.13863e+07	1.47613e+06	5.00708e+08	1.79197e+06	2.88366e+07	278116	205422	208814	255468	281288	374570	289565	363222	150078	435789	134447	290962	184344
Com_1425_neg	Apigenin	C15 H10 O5	270.053	6.108	269.046	Full match	No results	Full match	Phenylpropanoids and polyketides	Flavonoids	Flavones	Flavones	1.82868e+07	2.15247e+07	1.69821e+07	1.31111e+07	2.79686e+07	2.31103e+07	6.95821e+06	8.90863e+06	6.94007e+06	4.6136e+06	1.12672e+07	1.6549e+07	3.62221e+06	1.95068e+06	3.00659e+06	4.08385e+06	4.29206e+06	3.63807e+06	1.4198e+06	2.08248e+06	2.64524e+06	4.76287e+06	6.83451e+06	4.54734e+06	6.13693e+07	5.2654e+07	3.67838e+07	6.83771e+07	1.50263e+07	3.84879e+07	1.37816e+08	1.1866e+08	9.23598e+07	5.02553e+07	4.60316e+07	4.96931e+07	8.99244e+07
Com_17309_neg	Hordatine A	C28 H38 N8 O4	550.301	6.009	549.294	No results	No results	Full match	Phenylpropanoids and polyketides	2-arylbenzofuran flavonoids	Not available	2-arylbenzofuran flavonoids	729992	698887	1.25218e+06	1.33504e+06	2.00509e+06	422821	1.51882e+06	2.19323e+06	1.35546e+06	1.63543e+06	1.85406e+06	1.2877e+06	881045	1.3684e+06	1.054e+06	1.31031e+06	2.90236e+06	1.31601e+06	499178	586490	1.02098e+06	1.84521e+06	2.90345e+06	2.27945e+06	1.27469e+06	6.25511e+06	4.97138e+06	4.63693e+06	2.53577e+06	4.76396e+06	1.01069e+06	2.18138e+06	1.28277e+06	1.77671e+06	2.43985e+06	1.14675e+06	2.91418e+06
Com_420_neg	LPC 18:4	C26 H46 N O7 P	561.307	8.408	560.3	No results	Invalid mass	No results	Lipids and lipid-like molecules	Glycerophospholipids	Glycerophosphocholines	Phosphocholines	9.21152e+07	8.20934e+07	1.02064e+08	1.08183e+08	1.56251e+08	6.22989e+07	3.29794e+08	4.58218e+08	5.34162e+08	2.25461e+08	3.53128e+08	3.31076e+08	1.21973e+09	1.20299e+09	1.22445e+09	1.37443e+09	2.63513e+09	8.50387e+08	4.04583e+08	2.43395e+08	8.24938e+08	5.10953e+08	2.0453e+09	1.23619e+09	2.28714e+09	2.64607e+09	1.27193e+09	2.41452e+09	4.25436e+08	1.9519e+09	2.2749e+08	1.6459e+08	2.2417e+08	2.27846e+08	2.19156e+08	1.80137e+08	2.32884e+08
Com_1597_neg	Sweroside	C16 H22 O9	358.127	5.241	357.119	No results	No results	Full match	Organic oxygen compounds	Organooxygen compounds	Carbohydrates and carbohydrate conjugates	O-glycosyl compounds	6.92987e+06	5.09432e+06	8.33012e+06	8.81005e+06	1.00751e+07	4.01299e+06	1.2964e+07	2.2807e+07	9.8574e+06	9.49446e+06	1.35981e+07	2.7402e+07	2.12313e+07	3.51277e+07	2.11202e+07	7.87009e+06	1.87913e+07	1.79132e+07	1.3977e+07	1.12673e+07	3.4223e+07	4.0126e+07	5.01583e+07	4.99005e+07	7.22924e+07	5.69857e+07	3.22397e+07	4.07889e+07	4.35596e+07	5.27454e+07	6.49933e+06	2.6293e+07	2.64479e+07	2.04915e+07	5.50407e+07	3.33282e+07	3.49257e+07
Com_2573_neg	Hastatoside	C17 H24 O11	404.133	5.091	403.125	No results	No results	Full match	Lipids and lipid-like molecules	Prenol lipids	Terpene glycosides	Iridoid O-glycosides	2.39788e+06	2.20431e+06	2.55174e+06	2.49191e+06	2.53478e+06	2.19542e+06	1.84128e+06	2.879e+06	4.18975e+06	3.8243e+06	1.73572e+06	2.81753e+06	7.5003e+06	6.00085e+06	6.89979e+06	3.62195e+06	3.80504e+06	8.70011e+06	1.54057e+07	2.26599e+07	6.18948e+06	1.12971e+07	4.44407e+06	9.6219e+06	7.321e+06	1.60205e+07	5.29431e+06	9.24766e+06	1.4255e+07	1.17844e+07	1.60434e+06	2.01766e+06	2.98503e+06	1.64912e+06	1.64536e+06	1.27353e+06	3.63296e+06
Com_18813_neg	Picropodophyllin	C22 H22 O8	414.13	5.543	413.123	No results	No results	Full match	Lignans, neolignans and related compounds	Lignan lactones	Podophyllotoxins	Podophyllotoxins	1.54834e+06	1.37629e+06	1.54136e+06	1.42601e+06	1.52688e+06	1.29013e+06	1.2889e+06	1.4506e+06	1.62029e+06	2.32168e+06	1.56928e+06	1.35037e+06	1.29751e+06	1.82008e+06	1.22988e+06	1.3173e+06	1.42794e+06	1.49842e+06	2.70524e+06	2.50116e+06	2.67384e+06	2.13772e+06	2.11251e+06	1.6557e+06	1.97603e+06	1.85196e+06	1.52782e+06	1.6688e+06	1.67127e+06	1.66608e+06	2.79605e+06	2.87038e+06	2.46363e+06	1.18273e+06	918056	1.15619e+06	3.9418e+06
Com_1589_neg	Nicotianamine	C12 H21 N3 O6	303.143	4.984	302.136	No results	No results	Full match	Organic acids and derivatives	Carboxylic acids and derivatives	Amino acids, peptides, and analogues	L-alpha-amino acids	4.21795e+07	3.83113e+07	2.33804e+07	1.66906e+07	4.15177e+07	3.42267e+07	4.99399e+07	6.03944e+07	5.54766e+07	5.36895e+07	5.06975e+07	7.54288e+07	5.36488e+07	6.93219e+07	5.1802e+07	5.44808e+07	3.69829e+07	5.76782e+07	7.8191e+07	1.54306e+08	7.38874e+07	8.55286e+07	5.34539e+07	7.89181e+07	2.81359e+07	3.19094e+07	3.37223e+07	2.85058e+07	4.5236e+07	4.44021e+07	3.64724e+07	2.26789e+07	2.0524e+07	3.70331e+07	1.11118e+07	1.83946e+07	1.864e+07
Com_3713_neg	N-Acetylphenylalanine	C11 H13 N O3	207.089	6.218	206.082	No results	No results	Full match	Organic acids and derivatives	Carboxylic acids and derivatives	Amino acids, peptides, and analogues	Phenylalanine and derivatives	1.60959e+06	1.46451e+06	1.42013e+06	1.45862e+06	1.43682e+06	1.32363e+06	1.38795e+06	1.67192e+06	1.57245e+06	1.54457e+06	1.42744e+06	1.63601e+06	1.03016e+07	8.29538e+07	3.91307e+06	3.13656e+06	1.99201e+06	4.62138e+06	7.60778e+07	7.90155e+07	1.03559e+08	1.27751e+08	3.04414e+06	4.58133e+07	3.1104e+06	3.42116e+06	1.961e+06	3.67818e+06	6.14622e+06	3.47684e+06	1.70105e+06	1.86136e+06	1.96232e+06	1.29656e+06	1.36374e+06	1.43302e+06	1.59277e+06
Com_10566_neg	C-pentosyl-apeignin O-feruloylhexoside	C36 H36 O17	740.197	5.54	739.19	No results	No results	Full match	Phenylpropanoids and polyketides	Flavonoids	Flavonoid glycosides	Flavonoid-7-O-glycosides	196224	166652	167536	160589	6.55688e+06	135375	182745	182429	169732	146005	164661	594768	287819	161397	168260	191915	180115	212113	208277	175348	218919	219840	255411	606253	3.50595e+07	249462	222585	202124	209052	223629	2.09284e+06	2.37998e+06	1.89735e+06	139483	131038	226882	6.24209e+06
Com_5696_neg	Camelliaside A	C33 H40 O20	756.213	5.338	755.206	No results	No results	Full match	Phenylpropanoids and polyketides	Flavonoids	Flavonoid glycosides	Flavonoid-3-O-glycosides	2.84377e+06	2.46744e+06	3.24964e+06	3.08615e+06	1.51931e+07	2.6875e+06	2.8948e+06	4.74609e+06	5.23448e+06	6.4276e+06	4.73018e+06	1.04535e+07	2.56309e+06	3.68733e+06	6.38627e+06	4.48735e+06	4.83009e+06	6.76637e+06	3.2145e+06	2.96804e+06	4.40875e+06	1.89658e+06	6.46997e+06	7.83761e+06	8.75675e+06	3.82116e+06	5.14414e+06	8.82918e+06	7.68603e+06	3.14588e+06	1.64985e+07	1.09631e+07	1.11164e+07	1.40821e+07	1.11007e+07	7.97305e+06	2.58997e+07
Com_5796_neg	Pantetheine	C11 H22 N2 O4 S	278.13	5.882	277.123	No results	No results	Full match	Organic acids and derivatives	Carboxylic acids and derivatives	Amino acids, peptides, and analogues	Beta amino acids and derivatives	1.56794e+07	1.58258e+07	1.7213e+07	1.17797e+07	6.20282e+06	1.8655e+07	1.00368e+07	9.27826e+06	7.82069e+06	4.91247e+06	1.03507e+07	2.60746e+06	5.82797e+06	4.99471e+06	1.22767e+07	9.9841e+06	9.90462e+06	1.72016e+07	542325	746185	6.38838e+06	1.84614e+06	1.77917e+07	4.95576e+06	2.0622e+06	3.72518e+06	3.29788e+06	1.9972e+06	7.48126e+06	3.75257e+06	6.10549e+06	1.1957e+07	2.56341e+06	2.10474e+06	5.9792e+06	2.77201e+06	3.94042e+06
Com_7257_neg	Gly-Tyr-Ala	C14 H19 N3 O5	309.133	4.839	308.125	No results	No results	Full match	Organic acids and derivatives	Carboxylic acids and derivatives	Amino acids, peptides, and analogues	Oligopeptides	2.82438e+07	2.5085e+07	1.70122e+07	1.81757e+07	9.95754e+06	2.23715e+07	3.13805e+07	1.8685e+07	2.75305e+07	3.02758e+07	1.67856e+07	3.48107e+07	2.07031e+07	2.37893e+07	2.45288e+07	5.53875e+07	2.35093e+07	2.75071e+07	8.07158e+06	9.86116e+06	2.52632e+07	1.57644e+07	4.01493e+07	2.17691e+07	1.43524e+07	2.29225e+07	3.09807e+07	2.69248e+07	3.34668e+07	3.89504e+07	2.75051e+07	2.24122e+07	2.21892e+07	1.5007e+07	1.74494e+07	2.05299e+07	1.59864e+07
Com_5505_neg	Arabidopyl shikimic acid	C16 H16 O9	352.08	6.41	351.072	No results	No results	Full match					1.75868e+08	3.84237e+07	7.74446e+07	7.20255e+07	1.01405e+08	9.78247e+07	5.80558e+07	1.63751e+07	3.8332e+07	1.77997e+07	2.9479e+07	1.7043e+07	1.35749e+07	7.54444e+06	2.25537e+07	2.58984e+07	3.96575e+07	4.89206e+07	2.70528e+06	3.7245e+06	6.03692e+06	3.98688e+06	1.96653e+07	5.57356e+06	7.15828e+07	2.08156e+07	5.90607e+07	2.06412e+07	8.67367e+06	2.96974e+07	3.66312e+07	7.03124e+07	6.43459e+07	2.13368e+07	8.88832e+07	6.99007e+07	1.89753e+07
Com_5504_neg	Daphnetin	C9 H6 O4	178.026	5.019	177.019	No results	No results	Full match	Phenylpropanoids and polyketides	Coumarins and derivatives	Hydroxycoumarins	7,8-dihydroxycoumarins	1.1942e+07	2.17045e+07	2.89071e+07	1.93679e+07	6.71167e+06	1.7297e+07	4.35449e+06	2.56245e+06	3.00691e+06	1.76467e+06	2.25443e+06	1.82804e+06	2.31859e+06	952306	2.98449e+06	1.98121e+06	3.67476e+06	3.19462e+06	847576	669862	848998	1.7421e+06	3.79258e+06	906765	5.19186e+06	2.69359e+06	5.97861e+06	3.2324e+06	1.4704e+06	3.61108e+06	2.77075e+06	1.45107e+07	7.78605e+06	2.40081e+06	2.37419e+07	5.48619e+06	6.19935e+06
Com_1940_neg	3-[3-(beta-D-Glucopyranosyloxy)-2-hydroxyphenyl]propanoic acid	C15 H20 O9	344.111	5.146	343.104	Full match	No results	No results					5.90358e+06	5.68339e+06	1.14835e+07	7.29938e+06	6.90128e+06	4.387e+06	9.78662e+06	1.09558e+07	1.23932e+07	1.94844e+07	1.09317e+07	1.35721e+07	4.36787e+07	4.24911e+07	4.3986e+07	2.48177e+07	8.3418e+06	3.39714e+07	4.70024e+07	4.89099e+07	6.1064e+07	6.05602e+07	4.53664e+07	6.63856e+07	4.80586e+07	4.93664e+07	4.55155e+07	4.20189e+07	3.8368e+07	4.9081e+07	6.73785e+06	1.34092e+07	1.02112e+07	1.415e+07	2.55246e+07	3.03724e+07	1.09124e+07
Com_2222_neg	4-Hydroxymephenytoin	C12 H14 N2 O3	234.101	4.928	279.099	No results	No results	Full match	Organoheterocyclic compounds	Azolidines	Imidazolidines	Phenylhydantoins	3.30496e+07	2.94566e+07	2.21117e+07	2.11025e+07	2.85935e+07	3.1973e+07	4.72354e+07	3.70999e+07	4.57453e+07	4.69646e+07	3.84395e+07	6.21052e+07	5.309e+07	5.09014e+07	5.87893e+07	5.29972e+07	3.33154e+07	5.83979e+07	5.5919e+07	6.05811e+07	5.42264e+07	4.59342e+07	3.74341e+07	5.51133e+07	3.52513e+07	2.70969e+07	3.5148e+07	3.23549e+07	6.38125e+07	4.35936e+07	3.18644e+07	1.99905e+07	2.31672e+07	3.60789e+07	1.51215e+07	1.72574e+07	2.6771e+07
Com_87_neg	cis-Aconitic acid	C6 H6 O6	174.016	2.612	173.008	Invalid mass	Invalid mass	No results	Organic acids and derivatives	Carboxylic acids and derivatives	Tricarboxylic acids and derivatives	Tricarboxylic acids and derivatives	4.21459e+09	5.74493e+09	3.93414e+09	4.21126e+09	1.57371e+09	4.74057e+09	3.30135e+09	5.37066e+09	5.12123e+09	4.52256e+09	4.60258e+09	3.95667e+09	4.79029e+09	7.08853e+09	4.13732e+09	4.19238e+09	4.88481e+09	5.54535e+09	7.56311e+09	1.1305e+10	9.79856e+09	9.60129e+09	6.22204e+08	8.21546e+09	4.3731e+08	1.24339e+09	6.42595e+08	1.09162e+09	5.26793e+09	9.42962e+08	4.68275e+09	3.33544e+09	2.84226e+09	2.67986e+09	1.97413e+09	1.66529e+09	2.7432e+09
Com_5585_neg	N-Acetyl-L-Tyrosine	C11 H13 N O4	223.084	5.061	222.077	No results	No results	Full match	Organic acids and derivatives	Carboxylic acids and derivatives	Amino acids, peptides, and analogues	Tyrosine and derivatives	1.89928e+06	1.74596e+06	2.02115e+06	1.97376e+06	2.00771e+06	1.73891e+06	2.00578e+06	3.306e+06	2.66969e+06	2.00891e+06	2.09462e+06	2.81186e+06	6.72841e+06	9.49625e+06	4.53326e+06	5.02259e+06	5.32122e+06	5.29635e+06	2.00515e+07	4.08542e+07	3.16802e+07	3.05562e+07	8.97622e+06	1.92256e+07	1.23735e+07	2.28658e+07	1.48698e+07	1.11565e+07	1.44482e+07	2.0616e+07	1.27074e+06	1.59812e+06	1.1372e+06	1.30621e+06	2.05558e+06	973517	2.30386e+06
Com_728_neg	Ligustroflavone	C33 H40 O18	724.222	5.382	723.213	No results	No results	Full match	Phenylpropanoids and polyketides	Flavonoids	Flavonoid glycosides	Flavonoid-7-O-glycosides	3.60974e+06	6.15816e+06	3.06e+06	5.65893e+06	5.08756e+06	4.12366e+06	2.33404e+07	8.90006e+06	6.86749e+06	5.028e+06	5.06704e+06	6.63893e+06	9.59162e+06	4.99789e+06	9.75495e+06	1.26197e+07	1.16447e+07	9.85201e+06	2.49736e+06	2.89893e+06	9.18485e+06	4.29119e+06	1.7997e+07	6.29121e+06	2.85596e+07	4.70624e+06	3.54946e+07	2.16157e+07	2.13717e+07	2.81323e+07	1.23761e+07	1.07554e+07	1.01636e+07	3.47447e+06	1.02147e+07	4.66487e+06	1.97385e+07
Com_2456_neg	N-Sinapoylagmatine	C16 H24 N4 O4	336.179	5.749	335.172	No results	No results	Full match					5.46776e+06	3.87631e+06	5.56687e+06	5.97296e+06	7.29699e+06	3.72166e+06	6.08387e+06	7.24973e+06	5.27853e+06	6.59121e+06	6.26958e+06	5.0738e+06	6.11156e+06	5.27828e+06	5.03579e+06	4.29707e+06	7.19677e+06	5.88399e+06	1.00274e+07	7.66025e+06	5.05376e+06	7.06297e+06	8.44262e+06	1.08388e+07	2.21488e+07	1.64224e+07	1.56367e+07	1.77153e+07	1.76444e+07	1.74155e+07	8.43886e+06	1.20911e+07	1.20577e+07	1.11834e+07	1.53372e+07	1.07957e+07	1.16436e+07
Com_7247_neg	Pogostone	C12 H16 O4	224.105	5.586	269.103	No results	No results	Full match	Organic oxygen compounds	Organooxygen compounds	Carbonyl compounds	Aryl alkyl ketones	5.61457e+06	5.62257e+06	8.55289e+06	7.95761e+06	1.46995e+07	5.03862e+06	6.76357e+06	1.00857e+07	7.12006e+06	1.2031e+07	8.29816e+06	7.66629e+06	2.86646e+06	2.44252e+06	3.80279e+06	5.25738e+06	5.47786e+06	5.25163e+06	2.79813e+06	2.60568e+06	2.96867e+06	3.00426e+06	6.47852e+06	2.51861e+06	1.8394e+07	1.23922e+07	1.31984e+07	1.17497e+07	9.80061e+06	1.42884e+07	1.40628e+07	1.82494e+07	1.50176e+07	2.12317e+07	1.96323e+07	2.02752e+07	1.52199e+07
Com_344_neg	(+)-Dihydrojasmonic acid	C12 H20 O3	212.141	6.394	211.134	No results	No results	Full match	Lipids and lipid-like molecules	Fatty Acyls	Lineolic acids and derivatives	Jasmonic acids	1.25918e+08	2.03392e+08	1.91402e+08	3.04516e+08	7.63376e+07	1.81551e+08	3.319e+07	6.09083e+07	5.39729e+07	5.19702e+07	3.19098e+07	3.22851e+07	4.41076e+07	4.3053e+07	3.72076e+07	2.85288e+07	2.24677e+07	3.90681e+07	6.09274e+07	8.46332e+07	7.96851e+07	7.66847e+07	2.57811e+07	6.5909e+07	2.62056e+07	2.56232e+07	2.74042e+07	2.4797e+07	4.94815e+07	2.97635e+07	8.3887e+07	1.28835e+08	7.00889e+07	4.94618e+07	6.50716e+07	4.19705e+07	8.44637e+07
Com_2610_neg	Quercetin 3-O-sophoroside	C27 H30 O17	626.149	5.159	625.141	No results	No results	Full match	Phenylpropanoids and polyketides	Flavonoids	Flavonoid glycosides	Flavonoid-7-O-glycosides	2.19239e+06	3.7936e+06	2.10497e+07	1.23931e+07	7.07492e+06	2.47888e+06	1.30907e+06	855327	1.48689e+06	2.26149e+06	1.7704e+06	544443	488600	1.22389e+06	520248	557057	1.5965e+06	2.97641e+06	377417	404221	466526	454374	801306	1.35298e+06	1.05724e+06	4.73024e+06	6.40087e+06	3.11868e+06	618224	2.35058e+06	2.54065e+06	5.60745e+06	3.74384e+06	1.08452e+07	2.07013e+07	3.33095e+07	4.45076e+06
Com_7828_neg	Heptamethoxyflavone	C22 H24 O9	432.142	6.028	431.135	No results	No results	Full match	Phenylpropanoids and polyketides	Flavonoids	O-methylated flavonoids	8-O-methylated flavonoids	2.9417e+06	3.20549e+06	2.84049e+06	3.87547e+06	2.41903e+06	2.21612e+06	3.17755e+06	3.25559e+06	3.35266e+06	3.85078e+06	3.17235e+06	3.63407e+06	1.69912e+06	1.69667e+06	1.94733e+06	1.75764e+06	2.03778e+06	2.30233e+06	1.38854e+06	1.65151e+06	1.8343e+06	1.9264e+06	2.89897e+06	3.04732e+06	3.05396e+06	2.829e+06	2.35464e+06	2.98433e+06	1.75492e+07	2.78976e+06	1.01643e+07	3.2438e+06	1.13896e+07	2.0576e+06	2.58954e+06	2.44565e+06	1.16487e+07
Com_5556_neg	Aucubin	C15 H22 O9	346.127	5.233	345.119	No results	No results	Full match	Lipids and lipid-like molecules	Prenol lipids	Terpene glycosides	Iridoid O-glycosides	2.35204e+06	2.07552e+06	1.84175e+06	2.92968e+06	2.7659e+06	1.88323e+06	7.21072e+06	1.24507e+07	1.00147e+07	7.38331e+06	1.10867e+07	1.64335e+07	2.48645e+07	1.58944e+07	3.71531e+07	1.11612e+07	1.33064e+07	1.41633e+07	4.27611e+07	1.92845e+07	7.14612e+07	2.11825e+07	4.49614e+07	7.41e+07	1.57046e+07	2.96361e+07	1.94399e+07	2.31247e+07	2.12771e+07	6.99285e+06	1.60364e+06	1.83462e+06	1.40434e+06	1.39216e+06	1.25877e+06	1.21965e+06	2.82952e+06
Com_10390_neg	Alanyltyrosine	C12 H16 N2 O4	252.111	4.76	251.104	Full match	No results	No results	Organic acids and derivatives	Carboxylic acids and derivatives	Amino acids, peptides, and analogues	Peptides	1.24563e+07	9.71385e+06	1.199e+07	8.05028e+06	1.72401e+07	1.77883e+07	1.67492e+07	7.93619e+06	1.37529e+07	7.7651e+06	7.11884e+06	2.20145e+07	1.64177e+07	1.65296e+07	2.65832e+07	3.25278e+07	1.80569e+07	2.79992e+07	2.04239e+07	7.64316e+06	9.56263e+06	1.66805e+07	2.13213e+07	2.21266e+07	1.81926e+07	3.18456e+07	1.56115e+07	1.66255e+07	2.4975e+07	2.20429e+07	1.36507e+07	7.92031e+06	1.84509e+07	2.10808e+07	1.76325e+07	1.49748e+07	1.03517e+07
Com_2881_neg	Eleutheroside B	C17 H24 O9	372.143	5.842	371.135	No results	No results	Full match	Organic oxygen compounds	Organooxygen compounds	Carbohydrates and carbohydrate conjugates	Phenolic glycosides	1.40801e+07	1.40035e+07	1.31228e+07	9.55611e+06	2.688e+06	1.45113e+07	1.24722e+07	1.71471e+07	1.53206e+07	2.20039e+07	1.41544e+07	1.21875e+07	2.04034e+07	2.68042e+07	1.72599e+07	1.9454e+07	9.55193e+06	1.91504e+07	2.69834e+07	4.03742e+07	2.89778e+07	4.1172e+07	9.95638e+06	2.92077e+07	6.44596e+06	4.04253e+07	3.41249e+07	3.72354e+07	3.31056e+07	5.57736e+07	4.63438e+06	3.38619e+06	4.09618e+06	4.16122e+06	3.89164e+06	4.77398e+06	3.15709e+06
Com_224_neg	Eicosapentaenoic acid	C20 H30 O2	302.225	9.521	301.217	Full match	No results	Full match	Lipids and lipid-like molecules	Fatty Acyls	Fatty acids and conjugates	Long-chain fatty acids	2.93371e+07	3.16484e+06	311614	352389	341690	272550	463060	5.99723e+06	4.86303e+06	1.43512e+06	1.52841e+07	411852	1.4226e+06	1.45793e+06	553600	6.92476e+06	284619	326943	1.36933e+06	5.26429e+07	3.64646e+06	7.94673e+08	2.95929e+06	4.99837e+07	338711	369735	329164	506100	437379	1.93132e+06	994843	403050	260911	271559	299783	292410	421447
Com_3129_neg	Columbin	C20 H22 O6	358.141	5.575	357.134	No results	No results	Full match	Organoheterocyclic compounds	Naphthopyrans	Not available	Naphthopyrans	5.60922e+06	5.87845e+06	2.99286e+06	3.45533e+06	8.03841e+06	6.6597e+06	5.42324e+06	7.09418e+06	5.30234e+06	3.63552e+06	4.50734e+06	1.13748e+07	3.66654e+06	2.44204e+06	4.60312e+06	3.09702e+06	3.70658e+06	3.61008e+06	2.94516e+06	2.7426e+06	3.12467e+06	3.16212e+06	6.97241e+06	1.91624e+06	8.62922e+06	8.07477e+06	3.42892e+06	3.86858e+06	9.74078e+06	3.49859e+06	6.57933e+06	1.10055e+07	8.30573e+06	4.47152e+06	7.36274e+06	7.07222e+06	6.17802e+06
Com_809_neg	LPC 18:2	C26 H50 N O7 P	565.338	9.177	564.331	No results	Invalid mass	No results	Lipids and lipid-like molecules	Glycerophospholipids	Glycerophosphocholines	Phosphocholines	6.89218e+07	8.18278e+07	9.07116e+07	6.70601e+07	8.27258e+07	7.27458e+07	5.73666e+07	6.78689e+07	7.81192e+07	4.94458e+07	5.25987e+07	8.5913e+07	1.2798e+08	2.05976e+08	1.3074e+08	9.41606e+07	1.13188e+08	9.41255e+07	2.20718e+08	9.40377e+07	2.04362e+08	1.40489e+08	8.94946e+07	1.51888e+08	1.14798e+08	9.40202e+07	8.77448e+07	9.89842e+07	9.73277e+07	8.76616e+07	1.39247e+08	1.25161e+08	5.42734e+07	1.44818e+08	7.90961e+07	1.17908e+08	4.49263e+07
Com_3379_neg	Linarin	C28 H32 O14	592.181	5.919	591.174	No results	No results	Full match	Phenylpropanoids and polyketides	Flavonoids	Flavonoid glycosides	Flavonoid-7-O-glycosides	5.56149e+07	6.75237e+07	5.67017e+07	7.24931e+07	1.75667e+07	5.14889e+07	1.36602e+07	1.28522e+07	1.57348e+07	2.70314e+07	1.19942e+07	2.3002e+07	2.50011e+06	892336	6.21474e+06	1.22096e+06	2.26733e+06	9.92639e+06	775599	890144	1.21637e+06	1.16994e+06	1.97983e+06	1.45179e+06	1.39945e+06	1.52261e+06	1.27147e+06	1.45176e+06	5.83474e+06	1.58588e+06	5.45676e+07	4.87572e+07	6.47635e+07	2.25496e+07	1.46049e+07	2.07957e+07	5.32461e+07
Com_6476_neg	gamma-Glutamylglutamic acid	C10 H16 N2 O7	276.096	1.423	275.088	No results	No results	Full match	Organic acids and derivatives	Carboxylic acids and derivatives	Amino acids, peptides, and analogues	Glutamic acid and derivatives	1.22246e+07	1.04689e+07	8.97904e+06	7.28395e+06	5.80072e+06	8.99202e+06	9.76766e+06	1.03169e+07	8.38307e+06	1.41287e+07	7.02127e+06	1.74132e+07	1.10561e+07	7.26391e+06	7.37174e+06	7.97002e+06	5.09219e+06	9.64732e+06	1.41518e+07	1.19842e+07	7.33988e+06	1.33043e+07	5.02085e+06	1.13322e+07	6.84363e+06	5.63393e+06	6.50095e+06	6.25464e+06	8.7901e+06	5.06912e+06	1.14103e+07	7.45609e+06	1.00802e+07	8.89521e+06	2.2266e+06	4.28502e+06	7.99717e+06
Com_264_neg	Bergenin	C14 H16 O9	328.079	5.444	327.072	No results	No results	Full match	Benzenoids	Benzene and substituted derivatives	Benzoic acids and derivatives	Gallic acid and derivatives	5.66211e+08	4.79053e+08	3.23996e+08	4.20613e+08	1.01202e+07	4.6505e+08	4.70057e+08	6.28345e+08	7.12325e+08	6.19454e+08	5.28069e+08	4.77568e+08	6.28809e+08	6.65253e+08	5.83921e+08	6.89877e+08	8.81067e+08	6.31968e+08	3.71482e+08	6.36729e+08	5.46466e+08	5.33216e+08	8.5591e+08	5.43617e+08	7.91138e+06	2.94675e+06	3.57643e+06	2.04601e+07	9.86791e+07	4.00539e+06	2.48271e+06	2.29392e+06	2.25777e+06	1.17589e+07	1.6384e+06	1.81926e+06	2.53284e+06
Com_4257_neg	Procyanidin B2	C30 H26 O12	578.144	5.873	577.137	No results	No results	Full match	Phenylpropanoids and polyketides	Flavonoids	Biflavonoids and polyflavonoids	Biflavonoids and polyflavonoids	1.02453e+06	1.0365e+06	952705	1.28475e+06	677403	773364	953954	989750	1.00276e+06	820915	866755	989402	680436	723452	764795	780920	1.13072e+06	776964	615207	690918	927324	862979	1.69438e+06	879763	957038	1.09642e+06	5.15915e+07	1.12382e+06	910583	1.11814e+06	991850	1.03441e+06	1.34892e+06	646095	818642	703809	1.17408e+06
Com_6494_neg	LPE 18:4	C23 H40 N O7 P	473.254	8.124	472.247	No results	Full match	No results	Lipids and lipid-like molecules	Glycerophospholipids	Glycerophosphoethanolamines	1-acyl-sn-glycero-3-phosphoethanolamines	311168	291175	329600	330400	524220	258967	366930	498305	340470	340687	374087	355630	332929	290471	352259	434472	475335	379797	251890	958260	738189	2.56993e+06	8.19864e+06	3.51497e+06	5.84847e+06	1.06199e+06	476315	904150	353644	555655	485525	581430	526275	488423	579119	512405	700291
Com_16258_neg	s7p	C7 H15 O10 P	290.041	1.431	289.033	No results	No results	Full match	Organic oxygen compounds	Organooxygen compounds	Carbohydrates and carbohydrate conjugates	C-glycosyl compounds	425920	425172	457020	438407	331499	330287	1.2548e+06	1.67171e+06	3.95986e+06	1.08688e+07	3.25776e+06	6.54665e+06	3.84177e+06	3.22821e+06	5.75707e+06	6.16018e+06	1.81322e+06	8.30504e+06	3.6861e+06	3.06634e+06	3.02511e+06	2.87491e+06	2.3001e+06	3.318e+06	4.72782e+06	1.58249e+07	7.20898e+06	1.16173e+07	8.87016e+06	9.44433e+06	4.12555e+06	745745	2.55505e+06	737101	474887	441071	3.26595e+06
Com_1144_neg	Antiarol	C9 H12 O4	184.074	5.641	183.066	No results	No results	Full match	Benzenoids	Phenols	Methoxyphenols	Methoxyphenols	2.02726e+07	2.71279e+07	1.81218e+07	4.02055e+07	2.29841e+06	1.7978e+07	3.25844e+06	1.79283e+06	2.78213e+06	3.65939e+06	4.70379e+06	2.72003e+06	1.46571e+06	2.72039e+06	1.7158e+06	1.49196e+06	1.4446e+06	1.55334e+06	3.01663e+06	2.12814e+06	3.02538e+06	2.9877e+06	2.43714e+06	2.11116e+06	2.00447e+06	2.32282e+06	1.96011e+06	2.14008e+06	5.93306e+06	1.9842e+06	2.4026e+07	1.8469e+07	2.34688e+07	6.20508e+06	6.4744e+06	9.8604e+06	3.28279e+07
Com_2489_neg	Androsin	C15 H20 O8	328.116	5.515	327.109	No results	No results	Full match	Lipids and lipid-like molecules	Steroids and steroid derivatives	Androstane steroids	Androgens and derivatives	9.79718e+06	1.00196e+07	1.05111e+07	8.53098e+06	9.32268e+06	1.01676e+07	1.38216e+07	1.78021e+07	1.35083e+07	1.50558e+07	1.63045e+07	1.23598e+07	1.93999e+07	2.21934e+07	2.34076e+07	1.75455e+07	1.56727e+07	1.45533e+07	5.57923e+07	3.01704e+07	5.02809e+07	4.07232e+07	2.07088e+07	4.18382e+07	2.66232e+07	3.24726e+07	2.21327e+07	3.89664e+07	8.99573e+07	2.98897e+07	1.57314e+07	1.92765e+07	1.82373e+07	1.31701e+07	1.93396e+07	8.06303e+06	1.40428e+07
Com_12970_neg	Angoroside C	C36 H48 O19	784.281	5.73	783.274	No results	No results	Full match	Organic oxygen compounds	Organooxygen compounds	Carbohydrates and carbohydrate conjugates	Oligosaccharides	2.78915e+06	2.24301e+06	745803	3.26643e+06	1.6756e+06	1.65028e+06	6.65374e+06	1.6355e+06	2.75105e+06	702686	1.89022e+06	1.95683e+06	1.6814e+06	1.18785e+06	1.60634e+06	3.67636e+06	4.27752e+06	3.05352e+06	779497	753889	1.02214e+06	1.00642e+06	3.38148e+06	854491	8.44789e+06	5.01535e+06	5.99133e+06	4.86322e+06	3.49884e+06	6.93331e+06	3.18962e+06	2.79188e+06	2.48354e+06	4.42539e+06	2.29927e+06	2.51357e+06	6.63566e+06
Com_4065_neg	Bruceine D	C20 H26 O9	410.158	5.944	409.151	No results	No results	Full match	Lipids and lipid-like molecules	Prenol lipids	Terpene lactones	Quassinoids	5.98695e+06	7.32837e+06	6.29644e+06	6.16049e+06	7.51993e+06	4.03575e+06	3.22105e+06	3.57686e+06	1.9832e+06	1.46579e+06	3.11973e+06	1.40592e+06	2.00132e+06	3.08344e+06	2.42793e+06	4.15857e+06	4.71307e+06	3.39916e+06	640015	462101	1.87171e+06	2.88549e+06	3.08081e+06	5.86275e+06	1.72696e+06	4.16722e+07	1.62356e+07	8.47991e+06	9.32974e+06	1.10835e+07	1.00265e+06	1.91302e+06	1.27852e+06	3.06543e+06	2.00961e+06	1.78621e+06	1.02275e+06
Com_2173_neg	2-Aminoadipic acid	C6 H11 N O4	161.068	1.423	160.061	Invalid mass	Invalid mass	No results	Organic acids and derivatives	Carboxylic acids and derivatives	Amino acids, peptides, and analogues	Alpha amino acids	788171	519587	1.02936e+06	991480	735328	621474	2.16982e+07	4.33533e+07	4.20132e+07	4.51634e+07	3.17825e+07	5.18373e+07	3.39559e+07	1.34229e+07	2.4295e+07	2.33205e+07	3.33446e+07	1.86737e+07	3.5197e+07	1.6488e+07	1.49064e+07	1.33957e+07	1.59517e+07	1.52491e+07	1.82342e+07	3.95216e+07	1.90387e+07	2.23462e+07	2.61077e+07	1.47792e+07	1.89715e+06	1.21797e+06	1.19459e+06	2.93784e+06	822010	2.80133e+06	1.09799e+07
Com_1004_neg	3-[4-methyl-1-(2-methylpropanoyl)-3-oxocyclohexyl]butanoic acid	C15 H24 O4	268.168	6.368	267.16	Full match	No results	No results					1.58342e+07	1.76437e+07	5.95243e+06	1.70335e+07	1.80603e+07	1.07177e+07	5.5106e+06	1.15478e+07	1.16047e+07	1.81959e+07	1.21706e+07	2.59256e+07	4.82145e+06	2.45222e+06	6.64119e+06	3.03885e+06	3.15176e+06	5.35134e+06	3.79556e+06	6.58942e+06	4.52305e+06	4.73217e+06	4.06973e+06	6.45787e+06	5.375e+06	3.574e+06	4.66591e+06	7.68043e+06	1.84842e+07	5.88704e+06	3.58237e+07	2.42057e+07	2.97969e+07	1.77565e+07	1.44174e+07	1.8036e+07	2.56724e+07
Com_3593_neg	Artesunate	C19 H28 O8	384.179	6.234	383.172	No results	No results	Full match					3.1406e+07	3.20971e+07	2.76095e+07	2.77924e+07	3.26631e+07	3.05159e+07	2.62059e+07	3.68447e+07	3.42827e+07	2.98688e+07	2.8429e+07	3.7747e+07	6.44361e+07	5.86695e+07	6.37328e+07	6.82126e+07	4.57098e+07	5.85351e+07	1.02453e+08	7.48237e+07	9.24283e+07	7.79796e+07	7.43626e+07	7.04344e+07	6.30802e+07	6.5792e+07	3.43347e+07	4.38448e+07	6.97888e+07	5.63854e+07	3.69106e+07	3.9632e+07	4.37926e+07	2.37908e+07	2.48463e+07	2.10544e+07	3.1528e+07
Com_71_neg	LPC 18:3	C26 H48 N O7 P	563.322	8.408	562.315	No results	Invalid mass	No results	Lipids and lipid-like molecules	Glycerophospholipids	Glycerophosphocholines	Phosphocholines	9.20705e+07	8.2047e+07	1.0197e+08	1.08095e+08	1.55908e+08	6.22837e+07	3.3303e+08	4.57931e+08	5.34863e+08	2.25415e+08	3.53117e+08	3.3457e+08	1.22121e+09	1.20489e+09	1.22601e+09	1.36516e+09	2.66045e+09	8.43813e+08	4.01318e+08	2.38971e+08	7.90023e+08	4.96236e+08	2.02771e+09	1.21538e+09	2.28994e+09	2.67297e+09	1.26186e+09	2.39659e+09	4.22449e+08	1.93963e+09	2.27508e+08	1.64468e+08	2.2407e+08	2.27671e+08	2.19003e+08	1.80033e+08	2.32798e+08
Com_7907_neg	Valepotriate	C22 H30 O8	422.195	8.831	421.188	No results	No results	Full match	Lipids and lipid-like molecules	Prenol lipids	Monoterpenoids	Iridoids and derivatives	4.76249e+06	3.20462e+06	3.25356e+06	3.08098e+06	1.08885e+06	3.11822e+06	2.73431e+07	1.96262e+06	4.71955e+06	7.73388e+06	2.64684e+07	5.48742e+06	2.25752e+07	2.25024e+07	5.54661e+06	8.98361e+06	3.95291e+06	2.69693e+07	4.60346e+06	1.88688e+07	3.62447e+06	7.55979e+06	1.43947e+06	6.27344e+06	2.21016e+06	6.9698e+06	3.67009e+07	9.057e+06	3.97208e+07	5.58236e+06	3.66198e+06	1.92477e+07	1.08743e+06	3.91501e+06	1.87511e+07	2.97615e+06	4.33855e+06
Com_1202_neg	Stearic acid	C18 H36 O2	284.272	11.482	283.264	Full match	No results	Full match	Lipids and lipid-like molecules	Fatty Acyls	Fatty acids and conjugates	Long-chain fatty acids	1.21792e+08	7.37226e+07	8.10232e+07	9.96155e+07	3.95782e+07	5.42752e+07	7.11006e+07	9.53669e+07	8.26446e+07	8.53799e+07	8.10334e+07	1.00489e+08	7.55186e+07	6.28152e+07	6.94824e+07	1.03821e+08	5.98058e+07	8.08823e+07	1.43687e+08	3.2948e+07	1.56265e+08	9.74602e+07	5.4541e+07	1.04169e+08	6.09017e+07	5.9933e+07	5.01326e+07	1.00833e+08	1.27756e+08	8.33582e+07	7.35284e+07	7.58331e+07	4.30931e+07	3.51178e+07	1.07635e+07	1.79821e+07	4.13016e+07
Com_4121_neg	Thromboxane B1	C20 H36 O6	372.252	6.093	371.244	Full match	No results	No results					5.71252e+06	4.39546e+06	3.84398e+06	5.36884e+06	8.76884e+06	4.44619e+06	1.3411e+07	1.37297e+07	1.25191e+07	880575	4.07931e+06	9.87914e+06	1.96614e+07	2.40839e+07	1.19565e+07	2.55115e+07	2.03021e+07	1.55059e+07	1.48573e+07	2.49243e+07	1.85238e+07	2.60233e+07	6.16669e+07	2.46735e+07	1.52069e+07	1.15799e+07	1.03751e+07	3.00174e+07	8.43974e+06	8.47015e+06	5.43117e+06	1.2662e+07	7.56457e+06	3.14555e+06	8.19252e+06	4.51174e+06	5.09933e+06
Com_2683_neg	5-O-Caffeoylshikimic acid	C16 H16 O8	336.085	5.139	381.083	No results	No results	Full match	Phenylpropanoids and polyketides	Cinnamic acids and derivatives	Hydroxycinnamic acids and derivatives	Coumaric acids and derivatives	4.43076e+06	1.85385e+06	4.81653e+06	4.50301e+06	7.30682e+06	1.12242e+06	5.63933e+06	5.06497e+06	4.93179e+06	3.34669e+06	6.06174e+06	4.59579e+06	3.31808e+06	3.97103e+06	2.98431e+06	3.82349e+06	1.17095e+07	3.04469e+06	1.56909e+06	1.49736e+06	4.69232e+06	3.69319e+06	1.11387e+07	7.84297e+06	1.13756e+07	1.55019e+07	8.89069e+06	1.53097e+07	5.37057e+06	8.63487e+06	3.34585e+06	1.06188e+07	1.22974e+07	3.30152e+06	3.84232e+07	3.12814e+07	1.38163e+07
Com_7953_neg	(-)-secoisolariciresinol	C20 H26 O6	362.174	9.428	361.167	No results	No results	Full match	Lignans, neolignans and related compounds	Dibenzylbutane lignans	Dibenzylbutanediol lignans	Dibenzylbutanediol lignans	4.49044e+06	3.12235e+06	3.78079e+06	4.72989e+06	4.06808e+06	3.71523e+06	1.79688e+07	5.71104e+06	8.04171e+06	8.56454e+06	1.80907e+07	1.0971e+07	1.4771e+07	1.39355e+07	7.22948e+06	1.07971e+07	6.05949e+06	1.96849e+07	7.76266e+06	1.0937e+07	5.20116e+06	5.75253e+06	6.69574e+06	6.70254e+06	5.55761e+06	8.84072e+06	1.90933e+07	1.20198e+07	2.83575e+07	8.57828e+06	7.0491e+06	1.16676e+07	2.63654e+06	3.78916e+07	8.84093e+06	4.73938e+06	6.43568e+06
Com_3350_neg	H-Gly-Pro-OH	C7 H12 N2 O3	172.084	4.732	171.077	No results	No results	Full match	Organic acids and derivatives	Carboxylic acids and derivatives	Amino acids, peptides, and analogues	Dipeptides	1.25966e+06	1.35239e+06	1.11135e+06	985980	936891	1.36843e+06	1.35816e+06	1.64544e+06	1.65156e+06	1.59051e+06	1.69483e+06	1.68876e+06	2.15576e+06	4.80352e+06	1.73368e+06	1.96803e+06	1.80104e+06	2.13244e+06	3.74535e+06	4.47781e+06	3.12551e+06	3.6424e+06	1.88809e+06	2.43838e+06	2.59919e+06	2.41552e+06	1.59525e+06	2.04866e+06	2.47271e+06	2.11083e+06	1.52974e+07	2.33582e+07	4.92094e+07	3.86586e+07	6.40671e+07	6.046e+07	1.71454e+07
Com_14892_neg	Corylifol A	C25 H26 O4	390.182	6.634	389.175	No results	No results	Full match	Phenylpropanoids and polyketides	Isoflavonoids	Isoflav-2-enes	Isoflavones	378478	447713	362982	437945	575686	349647	346977	360088	386814	376567	357767	384934	847403	368125	1.39768e+06	399544	377395	354607	6.15528e+06	2.52934e+06	1.5863e+06	853521	623633	2.32461e+06	2.75624e+06	509113	1.34622e+06	930843	3.1232e+06	1.89526e+06	1.46405e+07	1.245e+06	8.09535e+06	4.3927e+06	1.27873e+06	2.43377e+06	2.07111e+07
Com_17917_neg	P-Aminohippuric Acid	C9 H10 N2 O3	194.068	5.114	433.135	No results	No results	Full match	Benzenoids	Benzene and substituted derivatives	Benzoic acids and derivatives	Hippuric acids	2.97885e+06	2.45378e+06	2.45072e+06	2.54551e+06	3.42648e+06	1.74086e+06	3.78919e+06	5.56126e+06	4.91284e+06	6.48003e+06	3.58881e+06	5.89273e+06	4.39258e+06	4.15253e+06	4.09392e+06	5.17774e+06	8.20819e+06	4.84048e+06	1.63194e+06	2.4328e+06	3.44574e+06	3.92038e+06	7.52911e+06	7.71992e+06	7.79033e+06	5.63444e+06	3.17308e+06	3.22499e+06	2.50656e+06	4.36881e+06	2.50652e+06	4.97548e+06	5.36748e+06	6.4677e+06	1.01822e+07	9.34597e+06	4.41718e+06
Com_18354_neg	N-(2-Hydroxyethyl)iminodiacetic acid	C6 H11 N O5	177.064	4.591	176.057	No results	No results	Full match					1.0412e+06	563702	178955	1.11512e+06	968874	400176	5.55409e+06	4.58698e+06	6.59411e+06	2.34654e+06	2.63546e+06	7.96785e+06	8.943e+06	6.00554e+06	1.37212e+07	1.56751e+07	1.2636e+07	1.44566e+07	4.59221e+06	5.87502e+06	1.16846e+07	6.83082e+06	2.02612e+07	8.70431e+06	1.40601e+07	1.03639e+07	9.42938e+06	1.12291e+07	1.21155e+07	1.18714e+07	315091	190384	464357	673600	157132	226607	1.21147e+06
Com_9996_neg	Orotidine	C10 H12 N2 O8	288.059	2.05	323.029	No results	No results	Full match	Nucleosides, nucleotides, and analogues	Pyrimidine nucleosides	Not available	Pyrimidine nucleosides	2.5027e+08	2.76953e+08	2.01906e+08	1.35233e+08	1.48165e+08	3.17141e+08	7.56844e+07	1.04015e+08	1.33082e+08	2.17916e+08	1.43849e+08	1.49306e+08	5.10386e+07	6.28695e+07	6.06202e+07	5.31228e+07	2.97562e+07	6.55635e+07	5.99337e+07	4.55074e+07	4.34345e+07	6.20222e+07	3.1823e+07	7.78342e+07	5.23426e+07	4.15205e+07	4.77584e+07	3.78379e+07	7.02352e+07	5.81328e+07	4.02725e+08	2.75579e+08	2.42719e+08	1.61027e+08	1.11684e+08	1.28324e+08	1.23583e+08
Com_14_neg	9-HpOTrE	C18 H30 O4	310.214	6.996	309.207	No results	No results	Full match	Lipids and lipid-like molecules	Fatty Acyls	Lineolic acids and derivatives	Lineolic acids and derivatives	3.35431e+09	3.84901e+09	3.65479e+09	5.16991e+09	6.75157e+09	2.90566e+09	1.80078e+09	1.23435e+09	1.31968e+09	1.58641e+09	1.57647e+09	1.353e+09	8.10432e+08	5.50242e+08	1.15084e+09	5.65614e+08	5.54625e+08	1.08802e+09	8.03853e+08	6.83688e+08	7.08117e+08	7.15082e+08	5.95745e+08	8.04548e+08	1.62051e+09	4.01141e+08	1.57716e+09	9.25037e+08	3.15626e+09	1.17164e+09	1.05798e+10	6.83963e+09	1.06157e+10	9.95984e+09	9.11644e+09	7.35541e+09	7.82096e+09
Com_5438_neg	Tricin 4'-O-(syringyl alcohol) ether O-hexoside	C32 H34 O15	658.191	5.775	657.184	No results	No results	Full match					1.62808e+06	1.35465e+06	1.08158e+06	1.09876e+06	2.13979e+07	1.40039e+06	751430	723490	1.05095e+06	893761	777210	6.1905e+06	1.20674e+06	640153	1.04822e+06	677773	907412	902975	633269	594151	765518	751147	1.36295e+06	793285	1.26385e+06	1.57203e+06	1.27798e+06	1.401e+06	1.01969e+06	1.63737e+06	1.07143e+07	1.64967e+07	1.48877e+07	1.42439e+07	1.02102e+07	1.12107e+07	6.54363e+06
Com_5828_neg	13-HPODE	C18 H32 O4	312.23	7.79	311.223	No results	No results	Full match	Lipids and lipid-like molecules	Fatty Acyls	Lineolic acids and derivatives	Lineolic acids and derivatives	2.50167e+06	2.53136e+06	2.04055e+06	3.28039e+06	4.27175e+06	1.90864e+06	1.41869e+06	2.2055e+06	2.64886e+06	3.66826e+06	1.81236e+06	3.65962e+06	1.79822e+06	2.27954e+06	2.40864e+06	1.66524e+06	1.26423e+06	1.91676e+06	7.84365e+06	9.22073e+06	4.31688e+06	2.45703e+07	1.53708e+06	7.37818e+06	1.82884e+06	3.25589e+06	2.44336e+06	4.24649e+06	9.25262e+06	2.99606e+06	2.08149e+07	9.52558e+06	1.93286e+07	2.44985e+07	9.07866e+06	1.41199e+07	5.58205e+06
Com_3724_neg	Sibiricose A6	C23 H32 O15	548.175	5.133	547.168	No results	No results	Full match	Phenylpropanoids and polyketides	Cinnamic acids and derivatives	Hydroxycinnamic acids and derivatives	Coumaric acids and derivatives	2.35287e+06	1.90544e+06	3.39798e+06	6.22263e+06	4.32285e+06	1.94598e+06	1.63208e+06	982815	799638	662749	1.08784e+06	1.23855e+06	1.85387e+06	1.88439e+06	1.36857e+06	1.62132e+06	1.52119e+06	949224	972494	1.45883e+06	1.99245e+06	1.6931e+06	2.90719e+06	866599	1.738e+06	1.92822e+06	2.92591e+06	1.7703e+06	2.12043e+06	3.0854e+06	1.69883e+06	7.83191e+06	3.62125e+06	2.20568e+06	8.40049e+06	6.37183e+06	3.15221e+06
Com_7947_neg	Rosmarinic acid	C18 H16 O8	360.084	6.4	359.077	No results	No results	Full match	Phenylpropanoids and polyketides	Cinnamic acids and derivatives	Hydroxycinnamic acids and derivatives	Coumaric acids and derivatives	1.96874e+07	2.06906e+07	8.45522e+06	9.08239e+06	1.30621e+06	2.07267e+07	8.72806e+06	8.26579e+06	1.08203e+07	8.31792e+06	7.50998e+06	8.74053e+06	7.90203e+06	1.07699e+07	1.17859e+07	1.85224e+07	9.67452e+06	1.1314e+07	5.21441e+06	7.19202e+06	9.70334e+06	6.36433e+06	1.06134e+07	5.10048e+06	1.1652e+07	8.55839e+06	5.23051e+06	5.10268e+06	1.99856e+06	4.04951e+06	8.24294e+06	8.02279e+06	7.75186e+06	2.4767e+06	3.93212e+06	3.60429e+06	1.14897e+07
Com_8559_neg	C-pentosyl-apigenin O-p-coumaroylhexoside	C35 H34 O16	710.181	5.572	709.174	No results	No results	Full match					1.36819e+06	1.16199e+06	1.16816e+06	1.11972e+06	1.30678e+06	943914	1.27421e+06	1.272e+06	1.18347e+06	1.01803e+06	1.14811e+06	1.14566e+06	1.40841e+06	2.47253e+06	1.17321e+06	1.40866e+06	1.33301e+06	1.47897e+06	2.83252e+06	2.6377e+06	3.00516e+06	3.04118e+06	1.98451e+06	1.84295e+06	1.88999e+07	1.97659e+06	1.552e+06	1.78784e+06	1.69771e+06	1.69358e+06	989820	997284	936214	972558	915558	950005	1.13776e+06
Com_3843_neg	Geniposidic acid	C16 H22 O10	374.122	4.84	373.114	Full match	No results	Full match	Lipids and lipid-like molecules	Prenol lipids	Terpene glycosides	Iridoid O-glycosides	5.15521e+06	3.04932e+06	1.62157e+06	2.75226e+06	1.818e+06	2.75218e+06	9.02159e+06	1.02163e+07	1.04836e+07	8.06838e+06	7.37618e+06	1.07206e+07	1.63655e+07	1.45763e+07	1.3185e+07	1.60577e+07	1.89305e+07	1.24157e+07	9.08842e+06	1.34948e+07	1.33183e+07	1.27646e+07	2.13379e+07	1.28066e+07	1.44358e+07	5.49432e+07	3.25715e+07	2.95761e+07	1.91754e+07	4.30146e+07	4.84656e+06	3.38848e+06	4.9608e+06	2.72259e+06	6.27486e+06	3.62735e+06	1.11541e+07
Com_13564_neg	LPE 18:1	C23 H46 N O7 P	479.301	9.683	478.294	No results	Full match	Full match	Lipids and lipid-like molecules	Glycerophospholipids	Glycerophosphoethanolamines	1-acyl-sn-glycero-3-phosphoethanolamines	1.39571e+06	1.83429e+06	1.44005e+06	1.24919e+06	1.70532e+06	1.2824e+06	1.47807e+06	2.16575e+06	1.99302e+06	1.49945e+06	1.59425e+06	2.16437e+06	2.12964e+06	2.28577e+06	2.94057e+06	1.81252e+06	1.10479e+06	1.84622e+06	4.31145e+06	1.56629e+06	2.77557e+06	5.1529e+06	1.71944e+06	8.295e+06	2.59861e+06	1.86314e+06	1.48156e+06	2.47131e+06	4.96004e+06	2.32314e+06	2.98452e+06	2.09982e+06	717150	3.20599e+06	297497	1.15029e+06	721282
Com_708_neg	gamma-Glutamate-Cysteine	C8 H14 N2 O5 S	250.062	5.52	249.055	No results	No results	Full match					6.55573e+07	1.34685e+08	1.35695e+08	8.64114e+07	2.34515e+07	1.83294e+08	2.35615e+07	1.9701e+07	2.67678e+07	2.83875e+07	2.87025e+07	1.46105e+07	5.44765e+06	1.52752e+06	1.3766e+07	5.6004e+06	5.73554e+06	1.6321e+07	2.17694e+06	2.01869e+06	2.34766e+06	1.94256e+06	2.58295e+06	1.86616e+06	2.75179e+06	2.21171e+06	5.00301e+06	3.32512e+06	1.5923e+07	1.09471e+07	1.89678e+07	2.83859e+07	1.81545e+07	8.74629e+06	1.22591e+07	5.62208e+06	1.88009e+07
Com_2121_neg	Curculigoside	C22 H26 O11	466.147	5.229	465.14	No results	No results	Full match	Organic oxygen compounds	Organooxygen compounds	Carbohydrates and carbohydrate conjugates	Phenolic glycosides	5.09826e+07	3.33368e+07	5.4477e+06	3.66712e+07	9.23921e+06	2.04683e+07	3.67786e+07	1.40415e+07	4.52281e+07	3.68093e+07	6.24611e+07	2.66941e+07	6.63915e+06	3.84439e+06	2.14849e+07	4.49398e+06	9.50769e+06	1.66073e+07	2.65751e+06	5.17475e+06	5.2012e+06	4.935e+06	4.66665e+06	3.84547e+06	6.8187e+06	4.70099e+06	1.18116e+07	6.95921e+06	5.35665e+07	2.17768e+07	2.92253e+07	1.30998e+07	2.08714e+07	4.84216e+06	3.48844e+06	7.30627e+06	3.60537e+07
Com_2604_neg	Demethoxycurcumin	C20 H18 O5	338.121	5.333	337.114	No results	Invalid mass	No results	Phenylpropanoids and polyketides	Diarylheptanoids	Linear diarylheptanoids	Curcuminoids	1.48954e+06	1.20547e+06	1.29142e+06	1.05961e+06	1.07293e+07	1.38673e+06	1.34104e+06	3.08133e+06	3.83638e+06	2.47066e+06	3.06448e+06	9.94216e+06	9.14638e+06	1.88331e+07	5.5104e+06	7.41865e+06	3.78592e+06	7.23062e+06	1.99249e+07	1.92484e+07	8.56927e+06	1.4785e+07	5.18244e+06	1.05595e+07	1.03762e+07	5.23678e+06	3.54737e+06	4.27431e+06	5.43784e+06	4.94372e+06	8.88704e+06	8.53884e+06	9.73726e+06	2.74462e+07	6.95756e+06	2.71569e+07	9.25135e+06
Com_2750_neg	Acetylharpagide	C17 H26 O11	406.148	5.008	405.141	No results	No results	Full match	Lipids and lipid-like molecules	Prenol lipids	Terpene glycosides	Iridoid O-glycosides	1.17704e+07	1.104e+07	1.00552e+07	9.02722e+06	7.30272e+06	7.83163e+06	1.20781e+07	1.50984e+07	1.70694e+07	1.84621e+07	1.32805e+07	1.79366e+07	2.58998e+07	3.01769e+07	1.96123e+07	1.8212e+07	1.32936e+07	1.76649e+07	2.33516e+07	3.36218e+07	2.92475e+07	3.91159e+07	1.96953e+07	2.84981e+07	1.15308e+07	3.24806e+07	1.82125e+07	2.40925e+07	2.1643e+07	2.55719e+07	5.84808e+06	9.0892e+06	8.41394e+06	6.72113e+06	1.10436e+07	9.35292e+06	7.44436e+06
Com_4382_neg	di-C,C-pentosyl-luteolin	C25 H26 O14	550.132	5.11	549.125	No results	No results	Full match					2.00153e+07	1.91523e+07	3.34153e+07	2.67401e+07	1.90891e+07	1.14579e+07	6.33456e+06	921080	656536	853492	1.9836e+06	587371	525111	470001	583369	813922	752231	2.11373e+06	432554	462084	675747	710408	870612	544821	1.06173e+07	888111	7.65235e+06	2.02085e+06	693232	1.29828e+06	6.61205e+06	2.1307e+07	8.23805e+06	5.91596e+06	2.09594e+07	1.27996e+07	1.04698e+07
Com_6233_neg	Yuheinoside	C16 H24 O9	360.143	5.013	359.136	No results	No results	Full match	Lipids and lipid-like molecules	Prenol lipids	Terpene glycosides	Iridoid O-glycosides	1.68938e+07	1.42901e+07	7.98015e+06	6.32197e+06	8.24769e+06	1.58581e+07	1.81409e+07	2.66824e+07	2.65504e+07	2.89284e+07	2.64875e+07	3.417e+07	2.97301e+07	3.55417e+07	2.85121e+07	2.5687e+07	1.6937e+07	3.20099e+07	3.91115e+07	4.67315e+07	3.32278e+07	4.12453e+07	1.86482e+07	4.02129e+07	1.14792e+07	1.81029e+07	1.47229e+07	1.49574e+07	2.4731e+07	1.9551e+07	1.42234e+07	6.19445e+06	6.72059e+06	1.40294e+07	3.28737e+06	3.62097e+06	7.25575e+06
Com_5813_neg	1,11-Undecanedicarboxylic acid	C13 H24 O4	244.167	6.262	243.16	No results	No results	Full match	Lipids and lipid-like molecules	Fatty Acyls	Fatty acids and conjugates	Medium-chain fatty acids	6.8227e+06	1.14252e+07	1.07651e+07	1.97563e+07	3.4009e+06	1.05515e+07	3.64704e+06	6.48924e+06	4.12436e+06	6.35792e+06	3.17106e+06	1.87148e+06	835255	939744	968774	981451	828114	2.37328e+06	1.16681e+06	1.32245e+06	1.28062e+06	1.1343e+06	1.06155e+06	1.07768e+06	985463	1.14483e+06	1.33624e+06	859586	1.72384e+06	1.03707e+06	4.92388e+06	6.91571e+06	3.82144e+06	1.73252e+06	3.07687e+06	2.50769e+06	6.04156e+06
Com_6585_neg	Hesperetin 5-O-glucoside	C22 H24 O11	464.133	5.5	463.126	No results	No results	Full match	Phenylpropanoids and polyketides	Flavonoids	Flavonoid glycosides	Flavonoid-7-O-glycosides	7.44998e+06	1.21087e+07	3.80912e+06	8.32409e+06	3.10268e+06	9.78183e+06	8.85264e+06	1.83656e+06	1.31789e+07	1.18259e+07	1.06192e+07	4.72854e+06	1.59321e+06	1.32917e+06	3.80103e+06	1.80949e+06	1.66732e+06	5.15873e+06	2.12842e+06	1.64246e+06	2.08659e+06	1.89927e+06	2.52539e+06	1.82458e+06	9.96437e+06	2.126e+06	1.50325e+07	1.91646e+06	3.1223e+07	1.54357e+07	4.9989e+06	4.70885e+06	4.53756e+06	2.1341e+06	2.55548e+06	2.56718e+06	5.73887e+06
Com_8413_neg	Schisandrin C	C22 H24 O6	384.158	5.792	383.151	No results	No results	Full match	Phenylpropanoids and polyketides	Tannins	Hydrolyzable tannins	Hydrolyzable tannins	2.88812e+06	3.22184e+06	644976	812266	874528	609097	822267	834610	2.43565e+06	6.10477e+06	2.61985e+06	5.69955e+06	620203	667016	733146	800452	943695	793941	643049	702393	925888	842060	1.44079e+06	889129	1.3182e+06	1.60809e+06	1.42574e+06	1.54787e+06	965832	1.8352e+06	1.47067e+07	4.36678e+06	8.48458e+06	1.73242e+06	661579	2.49347e+06	4.75135e+06
Com_14763_neg	nor-6β-Oxycodol	C17 H21 N O4	303.143	1.394	302.136	Invalid mass	No results	No match	Benzenoids	Phenanthrenes and derivatives	Not available	Phenanthrenes and derivatives	977510	1.25047e+06	950650	869479	548818	1.62858e+06	2.05385e+06	2.50438e+06	5.96067e+06	1.47747e+07	7.77516e+06	7.21653e+06	6.16941e+06	5.94938e+06	4.92012e+06	5.09017e+06	1.71236e+06	6.9477e+06	1.21961e+07	8.49693e+06	7.32364e+06	5.9344e+06	1.345e+06	6.31248e+06	2.06888e+06	1.41412e+06	684247	1.83006e+06	6.00363e+06	2.59207e+06	1.16517e+06	726759	1.63344e+06	857423	786207	730221	661433
Com_6260_neg	Lysopa 18:0	C21 H43 O7 P	438.274	6.757	437.266	No results	No results	Full match	Lipids and lipid-like molecules	Glycerophospholipids	Glycerophosphates	Monoalkylglycerophosphates	322739	325856	306724	384536	373636	287383	298462	348180	314520	304794	315785	314868	2.12008e+06	806252	303225	291138	262900	313620	5.00573e+06	1.7412e+07	3.18862e+06	4.72367e+06	342848	5.32205e+06	420487	302097	338180	374014	533482	379522	477320	406522	554906	560214	439048	459665	558381
Com_572_neg	6-Paradol	C17 H26 O3	278.188	6.478	323.186	No results	No results	Full match	Benzenoids	Phenols	Methoxyphenols	Paradols	3.38558e+07	4.24747e+07	2.59482e+07	6.84298e+07	1.7594e+07	2.17249e+07	2.15288e+07	2.13111e+07	3.03626e+07	4.61867e+07	3.08073e+07	4.32131e+07	1.38047e+07	5.34872e+06	1.86701e+07	7.89258e+06	1.02521e+07	2.05482e+07	8.48816e+06	1.17813e+07	9.45479e+06	1.31374e+07	8.50598e+06	1.37243e+07	1.11129e+07	8.25223e+06	1.59646e+07	3.00744e+07	8.35328e+07	2.27097e+07	1.07099e+08	7.49129e+07	1.51004e+08	4.89704e+07	3.32707e+07	5.8012e+07	1.35341e+08
Com_16345_neg	Timosaponin BII	C45 H76 O19	920.501	8.273	919.494	No results	No results	Full match	Lipids and lipid-like molecules	Steroids and steroid derivatives	Steroidal glycosides	Steroidal saponins	3.81249e+06	3.43976e+06	2.8179e+06	7.53712e+06	1.80826e+06	1.83676e+06	2.33063e+06	5.79126e+06	4.33494e+06	4.74875e+06	5.65987e+06	3.58104e+06	486399	444679	1.1756e+06	576998	1.19599e+06	3.35034e+06	458953	452109	525874	422877	643674	459090	569453	591258	1.64833e+06	491903	2.65529e+06	5.24215e+06	6.7492e+06	7.1853e+06	8.00934e+06	2.72064e+06	2.18543e+06	2.93266e+06	1.0903e+07
Com_12938_neg	Estrone	C18 H22 O2	316.165	7.907	315.158	Invalid mass	No results	No results	Lipids and lipid-like molecules	Steroids and steroid derivatives	Estrane steroids	Estrogens and derivatives	2.45973e+06	2.99959e+06	1.77853e+06	1.61013e+06	396452	2.87374e+06	980088	1.6441e+06	2.39799e+06	2.25781e+06	2.04301e+06	4.4049e+06	2.30587e+06	4.9579e+06	2.21792e+06	2.53514e+06	3.1906e+06	1.93369e+06	2.99121e+06	7.02538e+06	4.90534e+06	5.58221e+06	3.60294e+06	5.0634e+06	1.4305e+06	5.93361e+06	1.64469e+06	4.98434e+06	5.06998e+06	2.97931e+06	1.96233e+06	564116	616108	990027	339650	366206	832246
Com_2742_neg	Salvianolic acid F	C17 H14 O6	314.079	6.323	313.072	No results	No results	Full match	Phenylpropanoids and polyketides	Stilbenes	Not available	Stilbenes	642740	597978	2.06048e+06	602822	468385	406571	415997	494141	460654	517357	434729	492190	1.02039e+06	440073	422888	440875	455656	453056	515088	1.2883e+06	727345	1.39079e+06	612268	1.11445e+06	557412	545856	420186	1.25076e+06	680527	1.23411e+06	1.53935e+07	1.33705e+07	4.71852e+06	410175	4.35152e+06	3.48626e+06	1.84156e+07
Com_4979_neg	N-Caffeoyl putrescine	C13 H18 N2 O3	250.132	5.43	249.124	No results	No results	Full match					1.68597e+06	1.77196e+06	1.64937e+06	1.44534e+06	1.58919e+06	1.60519e+06	1.89425e+06	1.85865e+06	1.72341e+06	1.62346e+06	1.84238e+06	1.74169e+06	4.44729e+06	3.02634e+06	1.42124e+06	1.62824e+06	1.61835e+06	1.82041e+06	1.95396e+07	1.47769e+07	1.20856e+07	1.4152e+07	2.24862e+06	1.01392e+07	2.51899e+06	1.98107e+06	2.05202e+06	1.75412e+06	1.74213e+06	2.03874e+06	1.6691e+06	1.54218e+06	1.51788e+06	1.20417e+06	1.10148e+06	1.22307e+06	1.69333e+06
Com_7329_neg	Wikstromol	C20 H22 O7	374.137	5.676	373.13	No results	No results	Full match	Lignans, neolignans and related compounds	Furanoid lignans	Tetrahydrofuran lignans	Dibenzylbutyrolactone lignans	9.82879e+06	8.90986e+06	3.28351e+06	3.1329e+06	5.18352e+06	1.38516e+07	6.9254e+06	7.04152e+06	1.01233e+07	9.96366e+06	7.62589e+06	1.21493e+07	4.15948e+07	2.78129e+07	1.25702e+07	1.6477e+07	6.02756e+06	1.17704e+07	2.85957e+07	3.87038e+07	3.75447e+07	3.96871e+07	7.43525e+06	2.457e+07	6.76837e+06	1.70697e+07	1.00667e+07	1.68207e+07	3.28895e+07	2.34445e+07	1.85659e+07	1.22102e+07	1.35795e+07	5.90326e+06	4.54319e+06	4.07786e+06	6.75369e+06
Com_9007_neg	LPE 15:0	C20 H42 N O7 P	439.27	8.989	438.263	No results	Full match	No results	Lipids and lipid-like molecules	Glycerophospholipids	Glycerophosphoethanolamines	1-acyl-sn-glycero-3-phosphoethanolamines	282073	238960	229556	202120	343421	256654	3.18644e+06	4.02729e+06	4.32346e+06	1.22876e+06	2.31584e+06	3.96883e+06	8.63915e+06	9.28149e+06	9.82701e+06	7.49487e+06	6.68856e+06	9.11704e+06	1.5445e+07	4.64816e+06	1.41388e+07	7.97752e+06	8.0774e+06	1.15692e+07	6.59431e+06	5.72227e+06	4.54391e+06	6.7958e+06	7.22531e+06	5.99005e+06	489452	243142	302841	1.27454e+06	256636	409301	385228
Com_3684_neg	Tricin 4'-O-(syringyl alcohol) ether	C26 H24 O10	496.138	5.97	495.13	No results	No results	Full match					2.16869e+07	2.31661e+07	1.70932e+07	1.85301e+07	3.46473e+07	1.85698e+07	1.84374e+07	2.27416e+07	2.50735e+07	2.53361e+07	2.48085e+07	3.80375e+07	4.18878e+07	2.45671e+07	3.11462e+07	3.07718e+07	2.57766e+07	4.35624e+07	1.54725e+07	2.68913e+07	3.95669e+07	2.22457e+07	3.50965e+07	2.13148e+07	8.65166e+07	3.0924e+07	2.29664e+07	2.96495e+07	3.32691e+07	4.90616e+07	1.98509e+07	4.52161e+07	4.5575e+07	1.46404e+07	2.86275e+07	1.47303e+07	1.93057e+07
Com_17372_neg	Ginkgolide B	C20 H24 O10	424.139	5.714	423.131	No results	No results	Full match	Lipids and lipid-like molecules	Prenol lipids	Terpene lactones	Ginkgolides and bilobalides	754859	697168	683213	663384	1.04522e+06	611737	889090	1.17607e+06	1.13662e+06	2.48042e+06	861803	2.00351e+06	1.00539e+06	1.68434e+06	1.16621e+06	1.53987e+06	1.18702e+06	1.02994e+06	1.00628e+06	3.27494e+06	1.03512e+06	1.0973e+06	3.14404e+06	1.63126e+06	1.81462e+07	9.43292e+06	7.38408e+06	7.86154e+06	5.24605e+06	1.05144e+07	622143	690345	612141	712390	703475	735971	826597
Com_12322_neg	Selgin C-hexoside	C22 H22 O12	478.111	5.406	477.104	No results	No results	Full match					2.24631e+06	2.05182e+06	1.9273e+06	1.81551e+06	1.89442e+06	1.97776e+06	2.3208e+06	2.43208e+06	2.30299e+06	2.14822e+06	2.33918e+06	2.21608e+06	1.98349e+06	1.6989e+06	1.95067e+06	2.22132e+06	1.96681e+06	2.46327e+06	1.45003e+06	1.38339e+06	2.03321e+06	1.61962e+06	3.24966e+06	1.62323e+06	3.26768e+06	2.67207e+06	3.06942e+06	2.34777e+06	2.16854e+06	3.34719e+06	1.7325e+06	1.75411e+06	1.75761e+06	1.51263e+06	1.66113e+06	1.48739e+06	3.20451e+06
Com_17751_neg	(3beta,9xi)-3-(beta-D-Glucopyranosyloxy)-14-hydroxycard-20(22)-enolide	C29 H44 O9	582.308	9.906	581.3	Invalid mass	No results	No results					5.51526e+06	7.72241e+06	5.74291e+06	1.00229e+07	2.42048e+06	4.98874e+06	1.44138e+06	711025	1.62897e+06	2.3846e+06	1.17475e+06	2.17129e+06	3.47598e+06	3.93025e+06	870606	620459	862812	965652	1.14824e+06	2.85803e+06	776745	3.30672e+06	494467	9.36913e+06	3.12661e+07	7.19568e+06	5.27719e+07	8.27764e+07	4.64055e+06	1.44396e+07	3.81816e+06	2.3911e+06	3.04547e+06	2.95218e+06	1.45394e+06	1.95942e+06	3.31484e+06
Com_5278_neg	Tricin 5-O-hexosyl-O-hexoside	C29 H34 O17	654.182	5.62	653.174	No results	No results	Full match					1.8406e+07	1.82275e+07	6.64195e+06	6.65245e+06	970241	1.16589e+07	1.45887e+07	1.10852e+07	2.3789e+07	1.24624e+07	1.44023e+07	7.51892e+06	1.80539e+07	6.91264e+06	1.73676e+07	2.7522e+07	1.0506e+07	1.86348e+07	2.3783e+06	2.55501e+06	6.74195e+06	2.71871e+06	1.61077e+07	1.65844e+06	1.57463e+06	1.82471e+06	1.53979e+06	1.68116e+06	1.14987e+06	1.59252e+06	686169	842291	735990	833304	811973	856435	1.06987e+06
[truncated: 19 more rows]
[truncated: 27 more columns]
