# Supplementary material for: Metabolomic Analysis of Elymus sibiricus Exposed to UV-B Radiation Stress
Source: Molecules. 2024 Oct 30;29(21):5133. doi: 10.3390/molecules29215133 (PMC11548012; doi:10.3390/molecules29215133)
Supplement: Supplementary file 1 [file molecules-29-05133-s001.zip › Table S4.xlsx]

## Sheet: Sheet1
	Table S4. Primary classes and number of metabolites.
Number	Class_I
188	Lipids and lipid-like molecules
102	Phenylpropanoids and polyketides
62	Organic acids and derivatives
53	Organic oxygen compounds
44	Organoheterocyclic compounds
33	Benzenoids
31	Nucleosides, nucleotides, and analogues
8	Lignans, neolignans and related compounds
6	Alkaloids and derivatives
1	Organic nitrogen compounds
171	Others
