# Supplementary material for: Metabolomic Analysis of Elymus sibiricus Exposed to UV-B Radiation Stress
Source: Molecules. 2024 Oct 30;29(21):5133. doi: 10.3390/molecules29215133 (PMC11548012; doi:10.3390/molecules29215133)
Supplement: Supplementary file 1 [file molecules-29-05133-s001.zip › Table S5.xlsx]

## Sheet: Sheet1
	Table S5. Metabolites in the UV-B radiation tolerant genotype (SC) detected under long-term and short-term UV-B radiation stress.
ID	Name	Formula	Molecular Weight	RT [min]	m/z	mzCloud_Results	mzVault_Results	MassList_Results	neg_SC_20_1	neg_SC_20_2	neg_SC_20_3	neg_SC_20_4	neg_SC_20_5	neg_SC_20_6	neg_SC_0_1	neg_SC_0_2	neg_SC_0_3	neg_SC_0_4	neg_SC_0_5	neg_SC_0_6	FC	log2FC	Pvalue	ROC	VIP	Up_Down
Com_1933_neg	Glycine anhydride	C4 H6 N2 O2	114.042	1.433	113.035	Invalid mass	No results	No results	3.91691e+07	1.90643e+07	2.35114e+07	5.16168e+07	5.09508e+07	6.87195e+07	4.55954e+06	2.98613e+06	3.50357e+06	1.50879e+06	1.59342e+06	2.0204e+06	15.6464	3.96776	1.71155e-06	1	2.82516	up
Com_2173_neg	2-Aminoadipic acid	C6 H11 N O4	161.068	1.423	160.061	Invalid mass	Invalid mass	No results	1.09799e+07	1.70084e+07	2.14173e+07	1.66931e+07	1.04194e+07	2.34599e+07	1.89715e+06	1.21797e+06	1.19459e+06	2.93784e+06	822010	2.80133e+06	9.19685	3.20114	1.02831e-05	1	2.84223	up
Com_671_neg	Maleamic acid	C4 H5 N O3	115.026	1.305	114.019	No results	Invalid mass	No results	1.06625e+08	4.03291e+07	5.89989e+07	1.02112e+08	1.28557e+08	1.89805e+08	2.25721e+07	1.59818e+07	1.73051e+07	7.99926e+06	8.70899e+06	1.08458e+07	7.50995	2.9088	5.85774e-05	1	2.82316	up
Com_3843_neg	Geniposidic acid	C16 H22 O10	374.122	4.84	373.114	Full match	No results	Full match	1.11541e+07	1.4291e+07	9.52481e+06	1.41011e+07	1.45448e+07	8.17713e+06	4.84656e+06	3.38848e+06	4.9608e+06	2.72259e+06	6.27486e+06	3.62735e+06	2.78045	1.47532	8.37788e-05	1	2.11972	up
Com_18354_neg	N-(2-Hydroxyethyl)iminodiacetic acid	C6 H11 N O5	177.064	4.591	176.057	No results	No results	Full match	1.21147e+06	1.74075e+06	1.46343e+06	3.48406e+06	2.03205e+06	2.37563e+06	315091	190384	464357	673600	157132	226607	6.07122	2.60199	8.53041e-05	1	2.29001	up
Com_1086_neg	5-Aminovaleric acid	C5 H11 N O2	117.078	1.901	116.071	Invalid mass	No results	No results	1.28288e+08	7.72604e+07	1.05982e+08	1.10804e+08	1.15935e+08	1.16511e+08	6.56181e+07	4.43712e+07	2.93977e+07	4.19609e+07	3.11514e+07	4.29307e+07	2.56344	1.35808	9.68059e-05	1	1.76438	up
Com_169_neg	Thymidine	C10 H14 N2 O5	242.09	4.926	241.083	Full match	No results	Full match	1.45682e+08	2.05487e+08	1.6105e+08	3.0627e+08	1.36669e+08	2.85133e+08	3.54278e+07	1.08977e+07	3.87733e+07	6.51431e+07	1.38213e+07	3.00702e+07	6.38886	2.67556	0.000279199	1	2.48753	up
Com_17708_neg	5-Methyldeoxycytidine	C10 H15 N3 O4	241.106	2.504	240.099	Full match	No results	No results	1.12805e+06	2.12471e+06	1.3946e+06	2.45037e+06	2.88468e+06	1.97238e+06	975926	906169	704126	619917	467234	427859	2.91493	1.54346	0.000320168	1	1.42768	up
Com_329_neg	Adenosine	C10 H13 N5 O4	267.097	4.597	266.09	Full match	Full match	Full match	1.90527e+08	2.40966e+08	2.08725e+08	4.7991e+08	2.80182e+08	3.6186e+08	4.18114e+07	1.35416e+07	5.68154e+07	1.00605e+08	1.65906e+07	3.86552e+07	6.57478	2.71694	0.00050156	1	2.47426	up
Com_5620_neg	Ornithine	C5 H12 N2 O2	132.089	1.24	131.082	Invalid mass	No results	No results	3.91108e+06	1.14473e+06	2.28507e+06	2.74563e+06	1.36656e+06	4.27918e+06	1.15032e+06	506572	788256	595407	372192	576757	3.94341	1.97944	0.000850963	0.972222	2.00025	up
Com_292_neg	Allantoic acid	C4 H8 N4 O4	176.054	1.404	175.046	No results	Full match	No results	1.21113e+08	4.93953e+07	8.67055e+07	5.77098e+07	4.50992e+07	9.2338e+07	3.89346e+07	2.83504e+07	2.66596e+07	1.21929e+07	1.06331e+07	2.41602e+07	3.20981	1.68249	0.00121998	1	1.89404	up
Com_18234_neg	Pyridoxal 5-phosphate monohydrate	C8 H12 N O7 P	265.035	2.382	264.028	No results	No results	Full match	6.44357e+06	3.72131e+06	5.32725e+06	3.73815e+06	4.17064e+06	4.94359e+06	1.64597e+06	1.62024e+06	2.91373e+06	1.70803e+06	1.03446e+06	2.98408e+06	2.38059	1.25132	0.00135249	1	1.78779	up
Com_799_neg	Biopterin	C9 H11 N5 O3	237.085	1.411	236.077	Invalid mass	No results	No results	1.4728e+07	2.16951e+07	1.77207e+07	3.93925e+07	1.27606e+07	2.93972e+07	1.27015e+07	8.03543e+06	1.12781e+07	6.1061e+06	5.34239e+06	5.93969e+06	2.74667	1.45768	0.0015981	1	1.59974	up
Com_352_neg	Allantoin	C4 H6 N4 O3	158.043	1.389	157.036	No results	Invalid mass	No results	1.36343e+08	1.42794e+08	1.88049e+08	2.07069e+08	8.17121e+07	1.70561e+08	4.44421e+07	4.48744e+07	5.91384e+07	6.78148e+06	2.5485e+07	3.56572e+07	4.28198	2.09828	0.002683	1	1.7155	up
Com_16690_neg	Sennoside C	C42 H40 O19	848.214	4.982	847.207	No results	No results	Full match	2.3489e+06	420242	490901	3.54282e+06	4.63219e+06	7.21292e+06	341065	290975	318281	326752	401254	382783	9.04753	3.17752	0.0154131	1	3.26297	up
Com_8285_neg	19(R)-Hydroxy prostaglandin F2α	C20 H34 O6	370.236	7.355	369.229	Full match	No results	No results	5.80077e+06	3.24381e+06	1.69898e+06	7.8213e+06	1.93133e+06	1.62412e+07	2.70385e+06	900640	2.22918e+06	1.36219e+06	966638	803816	4.09727	2.03466	0.0189873	0.888889	2.11307	up
Com_607_neg	Butanedioicacid	C28 H36 O10	532.232	5.704	577.23	No results	No results	Full match	6.47968e+07	1.27302e+07	3.38255e+06	7.6539e+07	3.0569e+06	1.12254e+08	5.8268e+06	2.2902e+06	3.04909e+06	2.46151e+06	2.3985e+06	2.52983e+06	14.6993	3.87768	0.0307874	0.944444	2.11776	up
Com_16155_neg	Neopterin	C9 H11 N5 O4	253.081	6.329	252.073	Full match	No results	No results	1.14804e+06	1.1178e+06	1.19296e+06	1.15639e+06	1.16039e+06	4.24312e+06	856016	794442	929214	728826	677944	697751	2.13883	1.09682	0.0357585	1	1.43806	up
Com_410_neg	4-Nitrophenol	C6 H5 N O3	139.026	5.851	138.019	Invalid mass	Invalid mass	No results	1.01891e+08	1.12517e+08	1.30342e+08	7.77326e+07	1.50752e+08	8.66214e+07	2.21745e+08	3.25532e+08	2.95359e+08	2.59966e+08	2.66999e+08	2.67007e+08	0.403185	-1.31048	5.58521e-05	1	2.0209	down
Com_168_neg	D-Raffinose	C18 H32 O16	504.169	1.419	539.139	Full match	Full match	Full match	1.24372e+07	5.20787e+07	2.83629e+07	2.0909e+07	1.43441e+08	6.89647e+07	8.31689e+07	1.37304e+08	1.62321e+08	4.01767e+08	5.28392e+08	6.65687e+08	0.164858	-2.60071	0.00387505	0.944444	1.97439	down
Com_10112_neg	2-Phenylphenol	C12 H10 O	170.072	6.286	169.065	No results	No results	Full match	1.08633e+06	4.92873e+06	2.97292e+06	2.26856e+06	5.13247e+06	1.43387e+06	3.51506e+06	8.4149e+06	9.89632e+06	4.7532e+06	1.38849e+07	1.54688e+07	0.318646	-1.64997	0.00792655	0.888889	2.7894	down
Com_681_neg	Stachyose	C24 H42 O21	666.222	1.413	701.192	No results	Full match	Full match	2.43021e+06	2.33385e+07	5.9214e+06	3.20411e+06	1.49989e+07	5.41379e+07	5.45916e+07	3.32011e+07	6.7918e+07	1.62892e+08	5.67309e+07	8.84389e+07	0.224315	-2.1564	0.00898886	0.972222	1.54778	down
Com_4015_neg	5-Aminosalicylic Acid	C7 H7 N O3	153.042	5.666	152.035	No results	No results	Full match	1.33634e+07	2.26435e+07	2.12621e+07	1.49543e+07	2.54281e+07	1.06339e+07	2.20317e+07	2.34959e+07	2.51147e+07	2.47223e+07	3.03016e+07	3.88823e+07	0.658075	-0.603675	0.0254328	0.861111	1.25859	down
