# Supplementary material for: Metabolomic Analysis of Elymus sibiricus Exposed to UV-B Radiation Stress
Source: Molecules. 2024 Oct 30;29(21):5133. doi: 10.3390/molecules29215133 (PMC11548012; doi:10.3390/molecules29215133)
Supplement: Supplementary file 1 [file molecules-29-05133-s001.zip › Table S6.xlsx]

## Sheet: Sheet1
	Table S6. Metabolites in the UV-B radiation sensitive genotype (XJ) detected under long-term and short-term UV-B radiation stress.
ID		Formula	Molecular Weight	RT [min]	m/z	mzCloud_Results	mzVault_Results	MassList_Results	neg_XJ_20_1	neg_XJ_20_2	neg_XJ_20_3	neg_XJ_20_4	neg_XJ_20_5	neg_XJ_20_6	neg_XJ_0_1	neg_XJ_0_2	neg_XJ_0_3	neg_XJ_0_4	neg_XJ_0_5	neg_XJ_0_6	FC	log2FC	Pvalue	ROC	VIP	Up_Down
Com_2173_neg	2-Aminoadipic acid	C6 H11 N O4	161.068	1.423	160.061	Invalid mass	Invalid mass	No results	2.16982e+07	4.33533e+07	4.20132e+07	4.51634e+07	3.17825e+07	5.18373e+07	788171	519587	1.02936e+06	991480	735328	621474	50.3367	5.65354	7.90546e-10	1	3.22644	up
Com_138_neg	Hypoxanthine-9-beta-D-Arabinofuranoside	C10 H12 N4 O5	268.081	4.786	267.074	No results	No results	Full match	9.80499e+06	8.57279e+06	9.66989e+06	1.33565e+07	1.28957e+07	1.28892e+07	1.54005e+06	1.66423e+06	1.79038e+06	1.47794e+06	2.00836e+06	1.88162e+06	6.48382	2.69684	1.96648e-08	1	1.28006	up
Com_292_neg	Allantoic acid	C4 H8 N4 O4	176.054	1.404	175.046	No results	Full match	No results	4.81484e+07	5.10615e+07	6.77474e+07	7.40689e+07	6.35599e+07	7.15112e+07	1.49281e+07	1.23204e+07	1.19425e+07	9.8263e+06	1.20199e+07	1.66717e+07	4.83982	2.27495	3.72507e-08	1	1.65221	up
Com_11199_neg	LPG 15:0	C21 H43 O9 P	470.265	9.41	469.257	No results	Full match	No results	7.46189e+06	1.01484e+07	8.55261e+06	4.61352e+06	7.04029e+06	7.39144e+06	790764	703843	688851	880064	1.03305e+06	626008	9.57277	3.25894	3.83818e-08	1	2.09005	up
Com_1933_neg	Glycine anhydride	C4 H6 N2 O2	114.042	1.433	113.035	Invalid mass	No results	No results	5.40129e+07	5.47157e+07	7.88243e+07	1.23357e+08	7.43901e+07	1.07584e+08	1.27706e+06	785619	1.61565e+06	998392	873489	2.92322e+06	58.1682	5.86216	4.02222e-08	1	2.82738	up
Com_1501_neg	Nitrazepam-d5	C15 H6 [2]H5 N3 O3	286.117	4.986	285.109	Invalid mass	No results	No results	7.10928e+07	8.28131e+07	8.82721e+07	4.89296e+07	5.9298e+07	7.84648e+07	1.4618e+07	1.18667e+07	1.2329e+07	1.18251e+07	1.50252e+07	7.83585e+06	5.83497	2.54473	1.07311e-07	1	2.28068	up
Com_352_neg	Allantoin	C4 H6 N4 O3	158.043	1.389	157.036	No results	Invalid mass	No results	6.78801e+07	9.36432e+07	1.36701e+08	2.27184e+08	1.1258e+08	2.05373e+08	6.89075e+06	3.80076e+06	3.13633e+06	4.8424e+06	1.81148e+06	5.41833e+06	32.5622	5.02513	1.49198e-07	1	2.48401	up
Com_2058_neg	N-Phenylacetylglycine	C10 H11 N O3	193.073	5.639	192.066	No results	No results	Full match	5.9381e+06	1.41837e+07	9.53354e+06	7.00435e+06	8.58836e+06	1.10129e+07	1.72677e+06	1.16013e+06	1.16559e+06	1.66121e+06	996674	961231	7.33366	2.87453	4.19506e-07	1	1.84381	up
Com_1569_neg	Porphobilinogen	C10 H14 N2 O4	226.095	4.984	225.088	Full match	No results	No results	1.26799e+07	1.75235e+07	1.5609e+07	1.81366e+07	1.59118e+07	1.64796e+07	7.78696e+06	6.8742e+06	7.15668e+06	6.27598e+06	6.71717e+06	6.40755e+06	2.33731	1.22485	4.39359e-07	1	1.57906	up
Com_18245_neg	Sulfamethoxazole	C10 H11 N3 O3 S	253.055	1.223	252.048	Invalid mass	No results	No results	624630	657235	641985	661009	628660	755012	125156	115990	143744	139149	180791	102506	4.91558	2.29736	9.56212e-07	1	1.84325	up
Com_17057_neg	2-{2-oxo-2-[(2-oxo-3-azepanyl)amino]ethoxy}acetic acid	C10 H16 N2 O5	244.106	4.71	243.099	Full match	No results	No results	6.36947e+06	5.71249e+06	5.04344e+06	4.60249e+06	5.30437e+06	6.92505e+06	1.33336e+06	806661	1.02088e+06	1.07183e+06	1.2956e+06	614207	5.52822	2.46682	2.47571e-06	1	2.52652	up
Com_1822_neg	N-benzyl-N-isopropyl-N'-[4-(trifluoromethoxy)phenyl]urea	C18 H19 F3 N2 O2	352.137	5.455	351.13	Invalid mass	No results	No results	7.73953e+06	1.18744e+07	1.0766e+07	1.23567e+07	8.57906e+06	1.44042e+07	3.48821e+06	2.63358e+06	2.95886e+06	4.20241e+06	3.82703e+06	2.46365e+06	3.35756	1.74741	3.11391e-06	1	1.64868	up
Com_1086_neg	5-Aminovaleric acid	C5 H11 N O2	117.078	1.901	116.071	Invalid mass	No results	No results	1.46048e+08	2.37318e+08	2.22659e+08	3.73922e+08	2.12299e+08	3.38987e+08	4.49021e+07	3.56284e+07	3.34216e+07	2.79266e+07	3.21487e+07	3.06474e+07	7.4813	2.90329	3.40851e-06	1	2.39914	up
Com_563_neg	Lumichrome	C12 H10 N4 O2	242.079	5.021	529.157	No results	No results	Full match	4.08983e+07	6.07753e+07	4.73333e+07	7.77048e+07	6.72329e+07	5.31984e+07	5.5732e+06	5.77069e+06	4.73932e+06	8.0602e+06	1.18425e+07	3.57343e+06	8.77525	3.13344	3.78053e-06	1	2.24735	up
Com_13965_neg	LPA 14:0	C17 H35 O7 P	382.212	8.973	381.205	No results	Full match	No results	5.22744e+06	4.32483e+06	6.31405e+06	5.96391e+06	5.11036e+06	9.7992e+06	708383	1.38193e+06	532254	689283	794179	1.39298e+06	6.68116	2.7401	4.31266e-06	1	2.33339	up
Com_14026_neg	LPS 16:0	C22 H44 N O9 P	497.276	9.629	496.268	No results	Full match	No results	3.56315e+06	7.10792e+06	4.70534e+06	4.31198e+06	4.9252e+06	6.56056e+06	1.2073e+06	1.33439e+06	706615	1.02932e+06	1.65543e+06	806399	4.62561	2.20964	4.46927e-06	1	1.91606	up
Com_5556_neg	Aucubin	C15 H22 O9	346.127	5.233	345.119	No results	No results	Full match	7.21072e+06	1.24507e+07	1.00147e+07	7.38331e+06	1.10867e+07	1.64335e+07	2.35204e+06	2.07552e+06	1.84175e+06	2.92968e+06	2.7659e+06	1.88323e+06	4.66343	2.22139	6.30277e-06	1	1.46667	up
Com_671_neg	Maleamic acid	C4 H5 N O3	115.026	1.305	114.019	No results	Invalid mass	No results	1.44455e+08	7.24966e+07	1.79221e+08	2.96452e+08	2.05246e+08	2.48298e+08	1.26595e+07	1.89648e+07	1.37156e+07	1.00002e+07	1.03351e+07	1.52985e+07	14.1548	3.82322	6.78844e-06	1	2.46621	up
Com_179_neg	LPA 18:3	C21 H37 O7 P	432.228	9.01	431.22	No results	Full match	No results	1.55873e+09	1.66434e+09	2.12547e+09	1.67196e+09	1.84121e+09	2.41591e+09	3.04651e+08	3.65566e+08	2.07287e+08	2.04959e+08	2.18401e+08	4.9157e+08	6.29179	2.65347	7.05296e-06	1	2.47797	up
Com_34_neg	1-O-b-D-glucopyranosyl sinapate	C17 H22 O10	386.122	5.556	385.114	No results	No results	Full match	5.48844e+08	7.44746e+08	6.66234e+08	8.40671e+08	8.20694e+08	6.02494e+08	3.64321e+07	4.04532e+07	6.73268e+07	6.55017e+07	1.11624e+08	3.68493e+07	11.7918	3.55972	7.24376e-06	1	2.10894	up
Com_4508_neg	Xanthosine	C10 H12 N4 O6	284.076	4.937	283.069	Full match	No results	Full match	643569	574133	649043	1.02964e+06	1.18794e+06	814393	196480	186603	210051	197309	200054	297395	3.80367	1.92739	1.09401e-05	1	1.01086	up
Com_9007_neg	LPE 15:0	C20 H42 N O7 P	439.27	8.989	438.263	No results	Full match	No results	3.18644e+06	4.02729e+06	4.32346e+06	1.22876e+06	2.31584e+06	3.96883e+06	282073	238960	229556	202120	343421	256654	12.2687	3.61691	1.53964e-05	1	1.74876	up
Com_1439_neg	Estrone sulfate	C18 H22 O5 S	350.121	5.455	349.114	Invalid mass	No results	No results	7.34487e+06	1.04496e+07	1.09811e+07	2.12401e+07	1.20856e+07	2.25966e+07	3.25424e+06	1.38928e+06	1.73961e+06	3.5019e+06	1.4294e+06	1.47121e+06	6.62445	2.7278	1.87277e-05	1	1.77773	up
Com_71_neg	LPC 18:3	C26 H48 N O7 P	563.322	8.408	562.315	No results	Invalid mass	No results	3.3303e+08	4.57931e+08	5.34863e+08	2.25415e+08	3.53117e+08	3.3457e+08	9.20705e+07	8.2047e+07	1.0197e+08	1.08095e+08	1.55908e+08	6.22837e+07	3.71684	1.89408	1.95757e-05	1	1.33447	up
Com_420_neg	LPC 18:4	C26 H46 N O7 P	561.307	8.408	560.3	No results	Invalid mass	No results	3.29794e+08	4.58218e+08	5.34162e+08	2.25461e+08	3.53128e+08	3.31076e+08	9.21152e+07	8.20934e+07	1.02064e+08	1.08183e+08	1.56251e+08	6.22989e+07	3.70119	1.88799	2.05401e-05	1	1.28505	up
Com_662_neg	N-Acetylvaline	C7 H13 N O3	159.089	5.317	158.081	Invalid mass	Invalid mass	No results	1.39147e+07	1.94144e+07	1.65968e+07	2.66215e+07	1.92095e+07	3.04836e+07	4.36545e+06	3.07783e+06	4.2496e+06	4.74812e+06	8.27583e+06	2.73334e+06	4.5989	2.20129	2.17367e-05	1	1.58447	up
Com_9733_neg	LPA 15:0	C18 H37 O7 P	396.228	9.553	395.22	No results	Full match	No results	4.48093e+06	3.43981e+06	7.47514e+06	6.01931e+06	5.22429e+06	9.00806e+06	890944	864724	737017	832552	890075	782091	7.13321	2.83455	2.33279e-05	1	1.66369	up
Com_2699_neg	2-Methyl-3-hydroxybutyric acid	C5 H10 O3	118.062	4.965	117.055	Invalid mass	Invalid mass	No results	1.27797e+07	1.44511e+07	1.84599e+07	1.94379e+07	1.6703e+07	2.27832e+07	8.44636e+06	7.41615e+06	8.39279e+06	6.00575e+06	9.12189e+06	6.24748e+06	2.29265	1.19702	2.65305e-05	1	1.4691	up
Com_2598_neg	5-Hydroxytryptophan	C11 H12 N2 O3	220.084	5.061	219.077	Full match	Full match	Full match	5.91601e+06	1.19009e+07	7.50941e+06	8.22678e+06	7.41808e+06	1.35951e+07	1.66347e+06	1.52918e+06	1.77021e+06	1.7287e+06	1.75844e+06	1.52302e+06	5.4714	2.45191	3.00574e-05	1	1.16316	up
Com_841_neg	N-{2-[2-(acetylamino)phenoxy]ethyl}-N-benzyl-4-chlorobenzamide	C24 H23 Cl N2 O3	381.164	5.092	380.157	Invalid mass	No results	No match	1.03009e+07	2.11482e+07	1.64427e+07	1.42308e+07	1.33294e+07	1.48532e+07	4.01858e+06	4.15223e+06	3.53484e+06	3.17719e+06	6.05628e+06	1.99969e+06	3.93679	1.97702	3.24074e-05	1	1.56493	up
Com_13249_neg	Lysope 16:0	C21 H44 N O7 P	453.286	8.597	452.278	No results	No results	Full match	1.78429e+06	2.12889e+06	1.79887e+06	860914	1.48573e+06	2.28871e+06	360567	348599	542626	469643	706708	364552	3.70516	1.88954	4.43869e-05	1	1.5116	up
Com_169_neg	Thymidine	C10 H14 N2 O5	242.09	4.926	241.083	Full match	No results	Full match	5.41044e+08	4.44313e+08	6.24235e+08	2.72682e+08	2.80417e+08	7.83247e+08	9.12112e+07	4.87498e+07	2.97435e+07	1.13468e+08	9.3948e+07	3.72607e+07	7.10924	2.82969	5.03772e-05	1	1.67546	up
Com_11537_neg	D-Phenylalanine	C9 H11 N O2	165.078	11.978	164.071	No results	No results	Full match	2.36631e+06	3.63434e+06	3.02753e+06	4.6953e+06	5.72467e+06	5.13929e+06	1.51069e+06	1.23128e+06	933846	590818	758245	475864	4.46983	2.16022	6.62931e-05	1	1.58799	up
Com_799_neg	Biopterin	C9 H11 N5 O3	237.085	1.411	236.077	Invalid mass	No results	No results	2.40212e+07	1.97887e+07	2.45292e+07	7.09216e+07	1.77246e+07	4.94485e+07	5.52332e+06	5.34866e+06	3.69571e+06	3.3149e+06	2.87637e+06	6.99042e+06	7.43922	2.89515	7.27501e-05	1	2.06009	up
Com_19550_neg	3alpha-Dihydrocadambine	C27 H34 N2 O10	546.219	10.238	545.211	No results	No results	Full match	3.2704e+06	2.73556e+06	5.69058e+06	7.61807e+06	4.81937e+06	6.95047e+06	1.31415e+06	1.8158e+06	798725	962805	423314	1.21135e+06	4.76307	2.25189	0.000153376	1	1.7311	up
Com_5920_neg	5-Aminopentanoate	C5 H11 N O2	117.078	5.974	116.071	No results	Invalid mass	No results	8.96902e+07	1.21551e+08	1.23076e+08	1.66337e+08	1.8287e+08	1.95168e+08	7.81169e+07	6.24136e+07	5.84435e+07	4.79199e+07	5.35878e+07	4.48442e+07	2.54453	1.3474	0.000172162	1	1.79293	up
Com_329_neg	Adenosine	C10 H13 N5 O4	267.097	4.597	266.09	Full match	Full match	Full match	8.2213e+08	6.40971e+08	9.34854e+08	3.40275e+08	3.79987e+08	1.27657e+09	1.43293e+08	7.61634e+07	3.48197e+07	1.88705e+08	1.43844e+08	5.08849e+07	6.89151	2.78482	0.000229708	1	1.58951	up
Com_6299_neg	Uridine 5'-diphosphogalactose	C15 H24 N2 O17 P2	566.055	1.858	565.048	Full match	Full match	Full match	6.34242e+07	3.58743e+07	2.87267e+07	1.44112e+07	3.07771e+07	6.22129e+07	2.25485e+06	1.77909e+06	1.45779e+06	1.58913e+06	1.52068e+07	1.81164e+06	9.76899	3.28821	0.000236191	0.972222	2.265	up
Com_18354_neg	N-(2-Hydroxyethyl)iminodiacetic acid	C6 H11 N O5	177.064	4.591	176.057	No results	No results	Full match	5.55409e+06	4.58698e+06	6.59411e+06	2.34654e+06	2.63546e+06	7.96785e+06	1.0412e+06	563702	178955	1.11512e+06	968874	400176	6.95521	2.79809	0.000309418	1	1.6333	up
Com_3843_neg	Geniposidic acid	C16 H22 O10	374.122	4.84	373.114	Full match	No results	Full match	9.02159e+06	1.02163e+07	1.04836e+07	8.06838e+06	7.37618e+06	1.07206e+07	5.15521e+06	3.04932e+06	1.62157e+06	2.75226e+06	1.818e+06	2.75218e+06	3.25897	1.70442	0.000343862	1	1.68422	up
Com_1405_neg	Gluconolactone	C6 H10 O6	178.047	5.222	177.04	No results	No results	Full match	1.62327e+07	7.29755e+07	6.33714e+07	8.04394e+07	8.23997e+07	8.31287e+07	1.51496e+07	1.06518e+07	6.3175e+06	7.80378e+06	1.02098e+07	1.36773e+07	6.24587	2.6429	0.000428609	1	2.2224	up
Com_3428_neg	3,4,5-Trimethoxycinnamic acid	C12 H14 O5	238.084	5.732	237.077	No results	No results	Full match	1.2498e+07	1.40309e+07	1.72447e+07	3.09612e+07	2.38754e+07	2.04989e+07	5.15504e+06	5.69623e+06	3.51997e+06	2.10972e+06	1.20584e+06	6.59242e+06	4.9058	2.29449	0.000651361	1	2.80541	up
Com_2475_neg	Integrifoside A	C21 H36 O8	416.242	5.771	461.24	No results	No results	Full match	2.58376e+07	2.70116e+07	2.37303e+07	1.2633e+07	1.57619e+07	2.02059e+07	1.1826e+07	7.80901e+06	1.10673e+07	1.26762e+07	7.38212e+06	7.23679e+06	2.15838	1.10995	0.000882321	0.972222	1.46244	up
Com_16258_neg	s7p	C7 H15 O10 P	290.041	1.431	289.033	No results	No results	Full match	1.2548e+06	1.67171e+06	3.95986e+06	1.08688e+07	3.25776e+06	6.54665e+06	425920	425172	457020	438407	331499	330287	11.4435	3.51646	0.00102892	1	2.20173	up
Com_1861_neg	Salidroside	C14 H20 O7	300.121	5.218	299.114	No results	Full match	Full match	2.61391e+06	4.35774e+06	2.17293e+06	2.88568e+06	3.59719e+06	5.50567e+06	1.50564e+06	1.5773e+06	1.36103e+06	1.36016e+06	1.15816e+06	1.47318e+06	2.50527	1.32496	0.00103284	1	1.09007	up
Com_16810_neg	Sclareolide	C16 H26 O2	250.193	6.991	249.186	No results	No results	Full match	1.06907e+06	653425	1.13097e+06	820271	950038	1.21911e+06	416441	757340	330268	388134	578012	376174	2.05275	1.03756	0.00110225	0.972222	1.48082	up
Com_263_neg	LPE 18:3	C23 H42 N O7 P	475.27	8.366	474.263	No results	Full match	No results	1.17558e+08	1.4573e+08	1.29826e+08	8.10672e+07	1.29333e+08	1.1495e+08	2.73501e+07	2.64046e+07	3.32589e+07	4.64072e+07	9.33169e+07	2.8852e+07	2.81101	1.49109	0.00134914	0.972222	1.23494	up
Com_8987_neg	Dl-Indole-3-lactic acid	C11 H11 N O3	205.074	5.692	204.066	No results	No results	Full match	889862	6.23039e+06	3.89682e+06	4.03885e+06	2.79063e+06	6.48488e+06	597419	539810	524887	545297	769913	450607	7.09799	2.82741	0.00138864	1	1.84856	up
Com_15834_neg	LPC 15:1	C23 H46 N O7 P	525.307	8.483	524.3	No results	Invalid mass	No results	1.39115e+06	1.58126e+06	1.89884e+06	504532	795706	2.92957e+06	308820	320369	402381	256305	472862	280123	4.45942	2.15686	0.00213871	1	1.33158	up
Com_1187_neg	Sorbic acid	C6 H8 O2	112.052	5.314	269.103	No results	No results	Full match	2.4661e+07	2.17647e+07	1.19885e+07	2.63373e+06	9.51305e+06	1.84123e+07	1.97745e+06	1.79836e+06	1.80323e+06	1.68666e+06	5.79543e+06	1.67153e+06	6.03918	2.59435	0.00232346	0.972222	1.19147	up
Com_833_neg	Phe-Phe	C18 H20 N2 O3	312.148	5.592	357.146	No results	No results	Full match	1.5266e+07	4.14627e+07	6.20459e+07	2.30619e+06	4.93262e+06	4.14862e+07	1.05994e+06	853723	839970	920581	1.00077e+06	748793	30.8825	4.94872	0.00295521	1	1.46256	up
Com_1842_neg	Trolox	C14 H18 O4	250.121	5.728	249.113	Full match	No results	No results	2.7586e+07	3.40459e+07	2.4941e+07	7.17695e+06	1.50014e+07	3.23913e+07	6.65709e+06	7.10059e+06	3.51027e+06	6.21129e+06	1.14472e+07	6.27678e+06	3.42552	1.77632	0.00333576	0.972222	1.6946	up
Com_582_neg	N'1-(3,4,5-trimethoxybenzylidene)-3-(4-hydroxyphenyl)propanohydrazide	C19 H22 N2 O5	358.153	5.595	357.146	Full match	No results	No results	1.5266e+07	4.14627e+07	6.20459e+07	2.30619e+06	4.93262e+06	4.14862e+07	1.16412e+06	937638	922534	1.01107e+06	1.09914e+06	822395	28.1186	4.81345	0.00341592	1	1.43607	up
Com_6579_neg	LPA 16:0	C19 H39 O7 P	410.244	9.903	409.236	No results	Full match	Full match	5.43713e+06	6.47579e+06	1.19581e+07	1.75994e+07	1.32002e+07	1.94338e+07	5.38581e+06	5.06808e+06	3.67349e+06	3.55122e+06	3.46753e+06	3.87468e+06	2.96171	1.56643	0.00405064	1	1.36498	up
Com_13902_neg	2'-Deoxyuridine	C9 H12 N2 O5	228.074	2.85	227.067	Full match	Full match	Full match	1.02721e+07	1.14364e+07	1.47021e+07	3.20708e+06	3.8939e+06	2.41458e+07	2.49527e+06	2.28626e+06	2.1802e+06	2.32629e+06	3.07292e+06	2.08679e+06	4.6829	2.2274	0.0083862	1	1.04034	up
Com_180_neg	LPG 18:3	C24 H43 O9 P	506.265	8.617	505.257	No results	Full match	No results	3.7426e+08	7.69686e+08	4.04571e+08	3.13615e+08	5.5949e+08	3.25209e+08	1.39486e+08	1.19725e+08	1.28251e+08	1.02299e+08	5.06037e+08	1.94148e+08	2.30837	1.20687	0.00853926	0.888889	1.72206	up
Com_4849_neg	Eleutheroside E	C34 H46 O18	742.271	5.665	741.264	No results	No results	Full match	4.49287e+06	5.46659e+06	4.6571e+06	1.36475e+06	2.85737e+06	1.58413e+07	1.42858e+06	1.36059e+06	1.31421e+06	1.96017e+06	3.50342e+06	1.14811e+06	3.23656	1.69446	0.0314293	0.888889	1.06468	up
Com_1129_neg	Vitamin C	C6 H8 O6	176.031	5.625	175.024	No results	No results	Full match	3.04418e+06	3.8885e+06	6.01271e+06	4.42906e+06	2.74641e+06	1.89538e+06	1.4779e+08	1.6468e+08	1.36375e+08	1.26443e+08	3.65547e+07	1.14867e+08	0.0302958	-5.04474	5.04905e-07	1	2.40123	down
Com_5107_neg	2-Deoxyribose 1-Phosphate	C5 H11 O7 P	214.024	1.426	213.017	No results	No results	Full match	1.44529e+06	1.66977e+06	2.34928e+06	2.03406e+06	1.08586e+06	3.37846e+06	1.30624e+07	1.31467e+07	1.04691e+07	1.18026e+07	1.30143e+07	6.87236e+06	0.174977	-2.51476	9.68315e-06	1	1.7264	down
Com_14804_neg	Lanatoside C	C49 H76 O20	984.492	9.591	983.485	No results	No results	Full match	205887	606078	223310	237399	264519	252321	1.07054e+06	1.16834e+06	2.77031e+06	2.55184e+06	3.3917e+06	1.45859e+06	0.144184	-2.79402	2.74794e-05	1	2.20185	down
Com_11674_neg	Corticosterone	C21 H30 O4	346.215	6.694	345.207	Full match	No results	No match	456808	487610	441098	426647	415967	473649	2.28917e+06	3.36328e+06	3.1014e+06	3.74816e+06	6.05344e+06	2.25663e+06	0.129818	-2.94544	3.11155e-05	1	1.8758	down
Com_681_neg	Stachyose	C24 H42 O21	666.222	1.413	701.192	No results	Full match	Full match	365442	723797	372253	377560	341363	405627	3.33992e+07	6.64615e+07	4.49212e+07	1.39782e+08	1.11173e+07	1.27142e+07	0.00838548	-6.89789	4.70946e-05	1	2.35507	down
Com_5504_neg	Daphnetin	C9 H6 O4	178.026	5.019	177.019	No results	No results	Full match	4.35449e+06	2.56245e+06	3.00691e+06	1.76467e+06	2.25443e+06	1.82804e+06	1.1942e+07	2.17045e+07	2.89071e+07	1.93679e+07	6.71167e+06	1.7297e+07	0.148881	-2.74777	5.1893e-05	1	2.26123	down
Com_1017_neg	7,8-Dihydroxycoumarin	C9 H6 O4	178.026	5.187	177.019	No results	Full match	Full match	7.85475e+06	5.92671e+06	5.85319e+06	3.08237e+06	4.47555e+06	3.59855e+06	4.3033e+07	8.14887e+07	1.11977e+08	8.25108e+07	1.61907e+07	6.09763e+07	0.0777207	-3.68556	8.44366e-05	1	2.73926	down
Com_14414_neg	8-Hydroxyguanosine	C10 H13 N5 O6	299.087	4.553	298.079	No results	No results	Full match	5.77607e+06	6.44508e+06	8.32207e+06	9.59487e+06	6.79731e+06	1.10988e+07	1.90511e+07	1.66896e+07	2.49666e+07	1.60567e+07	1.22076e+07	1.90231e+07	0.444783	-1.16883	0.000182881	1	1.74931	down
Com_4382_neg	di-C,C-pentosyl-luteolin	C25 H26 O14	550.132	5.11	549.125	No results	No results	Full match	6.33456e+06	921080	656536	853492	1.9836e+06	587371	2.00153e+07	1.91523e+07	3.34153e+07	2.67401e+07	1.90891e+07	1.14579e+07	0.0872923	-3.518	0.000270069	1	2.16927	down
Com_344_neg	(+)-Dihydrojasmonic acid	C12 H20 O3	212.141	6.394	211.134	No results	No results	Full match	3.319e+07	6.09083e+07	5.39729e+07	5.19702e+07	3.19098e+07	3.22851e+07	1.25918e+08	2.03392e+08	1.91402e+08	3.04516e+08	7.63376e+07	1.81551e+08	0.243959	-2.03529	0.000271917	1	2.5334	down
Com_9933_neg	Paederoside	C18 H22 O11 S	446.088	5.056	445.081	No results	No results	Full match	2.20172e+06	949092	1.07874e+06	773345	1.46753e+06	946918	7.25486e+06	1.47854e+07	5.85701e+06	2.97972e+06	3.03099e+06	1.34883e+07	0.156496	-2.6758	0.000781405	1	2.90432	down
Com_13369_neg	Taxifolin	C15 H12 O7	304.058	5.524	303.051	No results	No results	Full match	1.45925e+06	2.43835e+06	2.36023e+06	2.44109e+06	3.04982e+06	1.47732e+06	4.76127e+06	4.81518e+06	3.90229e+06	4.07665e+06	3.95695e+06	4.20986e+06	0.514189	-0.95963	0.00168227	1	1.99163	down
Com_880_neg	(2R)-2,3-Dihydroxypropanoic acid	C3 H6 O4	106.026	1.422	105.018	Invalid mass	Invalid mass	No results	5.77971e+07	6.43443e+07	7.54946e+07	6.97044e+07	5.09346e+07	1.00061e+08	1.46469e+08	1.77958e+08	1.87628e+08	1.55756e+08	7.9145e+07	1.10205e+08	0.488048	-1.0349	0.00209253	0.972222	1.43168	down
Com_17675_neg	Glycyrrhizin	C42 H62 O16	822.405	6.528	821.398	No results	No results	Full match	705047	809388	872048	1.03512e+06	807460	1.13958e+06	4.15835e+06	6.56591e+06	5.40898e+06	7.9632e+06	1.10487e+06	3.3594e+06	0.187973	-2.4114	0.00264826	0.972222	2.4407	down
Com_9162_neg	2-Methoxyestradiol	C19 H26 O3	302.188	7.749	301.181	Full match	No results	Full match	643182	314179	1.22634e+06	1.71416e+06	1.09091e+06	947540	7.83327e+06	9.01899e+06	5.11934e+06	9.43781e+06	881584	3.8605e+06	0.164207	-2.60641	0.00408186	0.888889	1.24543	down
Com_4173_neg	Casticin	C19 H18 O8	374.099	5.337	373.092	No results	No results	Full match	1.34449e+06	977696	1.02969e+06	798023	873381	816582	1.81781e+07	1.72558e+07	3.80762e+07	4.74194e+07	951080	2.42315e+07	0.0399684	-4.645	0.00467941	0.916667	2.81842	down
Com_708_neg	gamma-Glutamate-Cysteine	C8 H14 N2 O5 S	250.062	5.52	249.055	No results	No results	Full match	2.35615e+07	1.9701e+07	2.67678e+07	2.83875e+07	2.87025e+07	1.46105e+07	6.55573e+07	1.34685e+08	1.35695e+08	8.64114e+07	2.34515e+07	1.83294e+08	0.225294	-2.15012	0.00544892	0.888889	1.30935	down
Com_19111_neg	HBMP 18:3_18:3_16:3	C58 H95 O11 P	998.669	9.761	997.662	No results	Invalid mass	No results	294401	453084	328154	381229	373791	373799	2.14405e+06	3.06888e+06	1.76371e+06	4.46518e+06	375802	1.29685e+06	0.168094	-2.57266	0.00644029	0.944444	2.37277	down
Com_5813_neg	1,11-Undecanedicarboxylic acid	C13 H24 O4	244.167	6.262	243.16	No results	No results	Full match	3.64704e+06	6.48924e+06	4.12436e+06	6.35792e+06	3.17106e+06	1.87148e+06	6.8227e+06	1.14252e+07	1.07651e+07	1.97563e+07	3.4009e+06	1.05515e+07	0.409126	-1.28938	0.0213316	0.888889	1.12163	down
Com_13940_neg	Rhein	C15 H8 O6	284.033	6.058	283.026	No results	No results	Full match	1.85605e+06	1.82685e+06	1.89326e+06	2.0068e+06	1.84036e+06	1.16161e+07	1.60134e+07	6.185e+06	3.39972e+06	3.04733e+06	1.18788e+07	1.28073e+07	0.394503	-1.34189	0.0308423	0.916667	1.6724	down
Com_1106_neg	3-Hydroxy-3-Methylpentane-1,5-Dioic Acid	C6 H10 O5	162.052	1.392	161.045	No results	No results	Full match	1.27933e+07	1.40568e+07	1.55743e+07	8.27632e+06	1.25136e+07	1.31715e+07	3.25646e+07	1.94811e+07	2.61232e+07	3.84454e+07	1.26706e+07	1.33893e+07	0.535386	-0.901349	0.0310357	0.833333	1.73256	down
Com_347_neg	L-Threonic acid	C4 H8 O5	136.036	1.39	135.029	Invalid mass	Invalid mass	No results	6.78756e+07	1.2653e+08	1.17706e+08	1.5181e+08	8.9857e+07	2.02491e+08	1.81572e+08	2.33433e+08	3.34466e+08	2.61647e+08	1.02293e+08	2.0119e+08	0.575284	-0.797654	0.035955	0.833333	1.14525	down
