# Supplementary material for: Metabolomic Analysis of Elymus sibiricus Exposed to UV-B Radiation Stress
Source: Molecules. 2024 Oct 30;29(21):5133. doi: 10.3390/molecules29215133 (PMC11548012; doi:10.3390/molecules29215133)
Supplement: Supplementary file 1 [file molecules-29-05133-s001.zip › Table S7.xlsx]

## Sheet: SC(5 days and 10 days)
ID	Name	Formula	Molecular Weight	RT [min]	m/z	mzCloud_Results	mzVault_Results	MassList_Results	neg_SC_5_1	neg_SC_5_2	neg_SC_5_3	neg_SC_5_4	neg_SC_5_5	neg_SC_5_6	neg_SC_0_1	neg_SC_0_2	neg_SC_0_3	neg_SC_0_4	neg_SC_0_5	neg_SC_0_6	FC	log2FC	Pvalue	ROC	VIP	Up_Down
Com_1933_neg	Glycine anhydride	C4 H6 N2 O2	114.042	1.433	113.035	Invalid mass	No results	No results	3.91691e+07	1.90643e+07	2.35114e+07	5.16168e+07	5.09508e+07	6.87195e+07	4.55954e+06	2.98613e+06	3.50357e+06	1.50879e+06	1.59342e+06	2.0204e+06	15.6464	3.96776	1.71155e-06	1	2.82516	up	2
Com_2173_neg	2-Aminoadipic acid	C6 H11 N O4	161.068	1.423	160.061	Invalid mass	Invalid mass	No results	1.09799e+07	1.70084e+07	2.14173e+07	1.66931e+07	1.04194e+07	2.34599e+07	1.89715e+06	1.21797e+06	1.19459e+06	2.93784e+06	822010	2.80133e+06	9.19685	3.20114	1.02831e-05	1	2.84223	up	2
Com_671_neg	Maleamic acid	C4 H5 N O3	115.026	1.305	114.019	No results	Invalid mass	No results	1.06625e+08	4.03291e+07	5.89989e+07	1.02112e+08	1.28557e+08	1.89805e+08	2.25721e+07	1.59818e+07	1.73051e+07	7.99926e+06	8.70899e+06	1.08458e+07	7.50995	2.9088	5.85774e-05	1	2.82316	up	2
Com_18354_neg	N-(2-Hydroxyethyl)iminodiacetic acid	C6 H11 N O5	177.064	4.591	176.057	No results	No results	Full match	1.21147e+06	1.74075e+06	1.46343e+06	3.48406e+06	2.03205e+06	2.37563e+06	315091	190384	464357	673600	157132	226607	6.07122	2.60199	8.53041e-05	1	2.29001	up	2
Com_169_neg	Thymidine	C10 H14 N2 O5	242.09	4.926	241.083	Full match	No results	Full match	1.45682e+08	2.05487e+08	1.6105e+08	3.0627e+08	1.36669e+08	2.85133e+08	3.54278e+07	1.08977e+07	3.87733e+07	6.51431e+07	1.38213e+07	3.00702e+07	6.38886	2.67556	0.000279199	1	2.48753	up	2
Com_329_neg	Adenosine	C10 H13 N5 O4	267.097	4.597	266.09	Full match	Full match	Full match	1.90527e+08	2.40966e+08	2.08725e+08	4.7991e+08	2.80182e+08	3.6186e+08	4.18114e+07	1.35416e+07	5.68154e+07	1.00605e+08	1.65906e+07	3.86552e+07	6.57478	2.71694	0.00050156	1	2.47426	up	2
Com_16690_neg	Sennoside C	C42 H40 O19	848.214	4.982	847.207	No results	No results	Full match	2.3489e+06	420242	490901	3.54282e+06	4.63219e+06	7.21292e+06	341065	290975	318281	326752	401254	382783	9.04753	3.17752	0.0154131	1	3.26297	up	2
Com_8285_neg	19(R)-Hydroxy prostaglandin F2α	C20 H34 O6	370.236	7.355	369.229	Full match	No results	No results	5.80077e+06	3.24381e+06	1.69898e+06	7.8213e+06	1.93133e+06	1.62412e+07	2.70385e+06	900640	2.22918e+06	1.36219e+06	966638	803816	4.09727	2.03466	0.0189873	0.888889	2.11307	up	2
Com_607_neg	Butanedioicacid	C28 H36 O10	532.232	5.704	577.23	No results	No results	Full match	6.47968e+07	1.27302e+07	3.38255e+06	7.6539e+07	3.0569e+06	1.12254e+08	5.8268e+06	2.2902e+06	3.04909e+06	2.46151e+06	2.3985e+06	2.52983e+06	14.6993	3.87768	0.0307874	0.944444	2.11776	up	2
Com_410_neg	4-Nitrophenol	C6 H5 N O3	139.026	5.851	138.019	Invalid mass	Invalid mass	No results	1.01891e+08	1.12517e+08	1.30342e+08	7.77326e+07	1.50752e+08	8.66214e+07	2.21745e+08	3.25532e+08	2.95359e+08	2.59966e+08	2.66999e+08	2.67007e+08	0.403185	-1.31048	5.58521e-05	1	2.0209	down	2
Com_8786_neg	Linoleic acid	C18 H32 O2	280.24	8.957	279.233	No results	No results	Full match	1.21478e+07	1.29588e+07	1.13844e+07	1.51088e+07	9.74453e+06	1.58355e+07	3.59972e+07	2.43771e+07	3.2296e+07	3.554e+07	1.82113e+07	2.69719e+07	0.445114	-1.16775	0.000189396	1	2.344	down	2
Com_567_neg	LPE 18:2	C23 H44 N O7 P	477.286	8.887	476.278	No results	Full match	Full match	4.81674e+07	4.51973e+07	3.5003e+07	6.3152e+07	2.46114e+07	7.08939e+07	1.50848e+08	9.65751e+07	1.19196e+08	2.35314e+08	6.94371e+07	1.41601e+08	0.353057	-1.50203	0.00129316	0.972222	2.34167	down	2
Com_809_neg	LPC 18:2	C26 H50 N O7 P	565.338	9.177	564.331	No results	Invalid mass	No results	4.49263e+07	3.44684e+07	2.50981e+07	3.72086e+07	2.22292e+07	8.0531e+07	1.39247e+08	1.25161e+08	5.42734e+07	1.44818e+08	7.90961e+07	1.17908e+08	0.370114	-1.43396	0.00189727	0.944444	2.53636	down	2
Com_10112_neg	2-Phenylphenol	C12 H10 O	170.072	6.286	169.065	No results	No results	Full match	1.08633e+06	4.92873e+06	2.97292e+06	2.26856e+06	5.13247e+06	1.43387e+06	3.51506e+06	8.4149e+06	9.89632e+06	4.7532e+06	1.38849e+07	1.54688e+07	0.318646	-1.64997	0.00792655	0.888889	2.7894	down	2
Com_2173_neg	2-Aminoadipic acid	C6 H11 N O4	161.068	1.423	160.061	Invalid mass	Invalid mass	No results	1.10921e+07	1.57989e+07	1.38032e+07	1.67158e+07	1.31479e+07	4.18948e+07	1.89715e+06	1.21797e+06	1.19459e+06	2.93784e+06	822010	2.80133e+06	10.3444	3.37078	9.85335e-06	1	2.06923	up	2
Com_671_neg	Maleamic acid	C4 H5 N O3	115.026	1.305	114.019	No results	Invalid mass	No results	1.24094e+08	1.08564e+08	1.57566e+08	9.99714e+07	1.20097e+08	4.63918e+08	2.25721e+07	1.59818e+07	1.73051e+07	7.99926e+06	8.70899e+06	1.08458e+07	12.8782	3.68686	1.22089e-05	1	2.42246	up	2
Com_18354_neg	N-(2-Hydroxyethyl)iminodiacetic acid	C6 H11 N O5	177.064	4.591	176.057	No results	No results	Full match	2.7767e+06	2.05921e+06	2.89082e+06	2.59597e+06	4.4682e+06	5.11518e+06	315091	190384	464357	673600	157132	226607	9.81963	3.29567	1.59258e-05	1	2.02353	up	2
Com_169_neg	Thymidine	C10 H14 N2 O5	242.09	4.926	241.083	Full match	No results	Full match	3.03654e+08	2.08723e+08	2.63079e+08	2.45817e+08	4.6906e+08	5.16692e+08	3.54278e+07	1.08977e+07	3.87733e+07	6.51431e+07	1.38213e+07	3.00702e+07	10.3384	3.36994	6.13726e-05	1	2.17523	up	2
Com_1933_neg	Glycine anhydride	C4 H6 N2 O2	114.042	1.433	113.035	Invalid mass	No results	No results	3.76721e+07	4.07947e+07	1.43417e+07	3.12924e+07	5.48214e+07	1.93945e+08	4.55954e+06	2.98613e+06	3.50357e+06	1.50879e+06	1.59342e+06	2.0204e+06	23.0565	4.5271	0.000110628	1	2.05972	up	2
Com_329_neg	Adenosine	C10 H13 N5 O4	267.097	4.597	266.09	Full match	Full match	Full match	3.95158e+08	3.08483e+08	3.93983e+08	3.70035e+08	6.58277e+08	7.20379e+08	4.18114e+07	1.35416e+07	5.68154e+07	1.00605e+08	1.65906e+07	3.86552e+07	10.6198	3.40869	0.000141093	1	2.15556	up	2
Com_607_neg	Butanedioicacid	C28 H36 O10	532.232	5.704	577.23	No results	No results	Full match	6.70418e+07	7.54156e+07	1.65988e+08	1.06962e+07	1.46034e+08	6.53385e+07	5.8268e+06	2.2902e+06	3.04909e+06	2.46151e+06	2.3985e+06	2.52983e+06	28.59	4.83744	0.000263149	1	2.3258	up	2
Com_16690_neg	Sennoside C	C42 H40 O19	848.214	4.982	847.207	No results	No results	Full match	2.14509e+06	5.2381e+06	6.8923e+06	2.84685e+06	345967	1.27457e+06	341065	290975	318281	326752	401254	382783	9.09357	3.18485	0.00855127	0.944444	2.60137	up	2
Com_10112_neg	2-Phenylphenol	C12 H10 O	170.072	6.286	169.065	No results	No results	Full match	1.46892e+06	1.14735e+06	1.21575e+06	2.18196e+06	1.12512e+06	1.47218e+06	3.51506e+06	8.4149e+06	9.89632e+06	4.7532e+06	1.38849e+07	1.54688e+07	0.153957	-2.69941	0.000307331	1	2.8698	down	2

## Sheet: SC(15 days and 20 days)
ID	Name	Formula	Molecular Weight	RT [min]	m/z	mzCloud_Results	mzVault_Results	MassList_Results	neg_SC_15_1	neg_SC_15_2	neg_SC_15_3	neg_SC_15_4	neg_SC_15_5	neg_SC_15_6	neg_SC_0_1	neg_SC_0_2	neg_SC_0_3	neg_SC_0_4	neg_SC_0_5	neg_SC_0_6	FC	log2FC	Pvalue	ROC	VIP	Up_Down
Com_1933_neg	Glycine anhydride	C4 H6 N2 O2	114.042	1.433	113.035	Invalid mass	No results	No results	6.4895e+07	1.15945e+08	9.34659e+07	1.32299e+08	6.01816e+07	1.04297e+08	4.55954e+06	2.98613e+06	3.50357e+06	1.50879e+06	1.59342e+06	2.0204e+06	35.3134	5.14215	6.25511e-08	1	2.42725	up	2
Com_671_neg	Maleamic acid	C4 H5 N O3	115.026	1.305	114.019	No results	Invalid mass	No results	1.87381e+08	2.41147e+08	2.29732e+08	2.89895e+08	1.67397e+08	2.43975e+08	2.25721e+07	1.59818e+07	1.73051e+07	7.99926e+06	8.70899e+06	1.08458e+07	16.2987	4.02669	1.02431e-06	1	2.66424	up	2
Com_18354_neg	N-(2-Hydroxyethyl)iminodiacetic acid	C6 H11 N O5	177.064	4.591	176.057	No results	No results	Full match	4.82028e+06	5.23684e+06	6.90425e+06	7.01739e+06	2.63837e+06	8.06829e+06	315091	190384	464357	673600	157132	226607	17.1103	4.09679	2.37076e-06	1	2.31326	up	2
Com_2173_neg	2-Aminoadipic acid	C6 H11 N O4	161.068	1.423	160.061	Invalid mass	Invalid mass	No results	1.05746e+07	2.25532e+07	1.8112e+07	2.79211e+07	2.45481e+07	2.20787e+07	1.89715e+06	1.21797e+06	1.19459e+06	2.93784e+06	822010	2.80133e+06	11.5711	3.53245	4.55071e-06	1	2.03967	up	2
Com_401_neg	N-Acetyl-D-alloisoleucine	C8 H15 N O3	173.105	5.574	172.097	Full match	Full match	Full match	1.73343e+08	3.14578e+08	2.3278e+08	4.88301e+08	2.20858e+08	2.91356e+08	4.771e+07	3.12596e+07	4.81452e+07	4.57169e+07	7.98392e+07	6.04982e+07	5.49613	2.45842	6.22376e-06	1	2.02906	up	2
Com_8285_neg	19(R)-Hydroxy prostaglandin F2α	C20 H34 O6	370.236	7.355	369.229	Full match	No results	No results	8.99261e+06	1.84952e+07	7.83574e+06	3.37062e+07	1.64947e+07	1.88899e+07	2.70385e+06	900640	2.22918e+06	1.36219e+06	966638	803816	11.6452	3.54166	1.04299e-05	1	2.7855	up	2
Com_607_neg	Butanedioicacid	C28 H36 O10	532.232	5.704	577.23	No results	No results	Full match	1.29188e+08	3.17029e+08	1.04857e+08	4.14376e+08	1.049e+08	4.30708e+07	5.8268e+06	2.2902e+06	3.04909e+06	2.46151e+06	2.3985e+06	2.52983e+06	60.0035	5.90697	1.83167e-05	1	2.74269	up	2
Com_169_neg	Thymidine	C10 H14 N2 O5	242.09	4.926	241.083	Full match	No results	Full match	4.91894e+08	5.02772e+08	6.75101e+08	6.37397e+08	3.04486e+08	7.70706e+08	3.54278e+07	1.08977e+07	3.87733e+07	6.51431e+07	1.38213e+07	3.00702e+07	17.4228	4.12291	1.92515e-05	1	2.44927	up	2
Com_329_neg	Adenosine	C10 H13 N5 O4	267.097	4.597	266.09	Full match	Full match	Full match	7.141e+08	7.1208e+08	9.21927e+08	9.52499e+08	4.10064e+08	1.15959e+09	4.18114e+07	1.35416e+07	5.68154e+07	1.00605e+08	1.65906e+07	3.86552e+07	18.1713	4.18359	3.65528e-05	1	2.40895	up	2
Com_12322_neg	Selgin C-hexoside	C22 H22 O12	478.111	5.406	477.104	No results	No results	Full match	3.68055e+06	5.55581e+06	5.86374e+06	3.75799e+06	3.83322e+06	5.67909e+06	1.7325e+06	1.75411e+06	1.75761e+06	1.51263e+06	1.66113e+06	1.48739e+06	2.86415	1.5181	4.09106e-05	1	2.20005	up	2
Com_7609_neg	3-[(Z)-(5-nitro-1H-indol-3-yl)methylidene]-1H-indol-2-one	C17 H11 N3 O3	305.081	6.144	304.073	Full match	No results	No results	3.97606e+06	9.07493e+06	1.85663e+06	3.58025e+06	3.67701e+06	2.30836e+06	425463	363091	353188	332000	310594	328727	11.5819	3.5338	0.000100436	1	2.34225	up	2
Com_7828_neg	Heptamethoxyflavone	C22 H24 O9	432.142	6.028	431.135	No results	No results	Full match	2.83966e+07	6.9142e+07	3.45357e+07	9.65059e+07	5.74947e+07	4.32232e+07	1.01643e+07	3.2438e+06	1.13896e+07	2.0576e+06	2.58954e+06	2.44565e+06	10.3259	3.36819	0.00010814	1	2.11588	up	2
Com_8575_neg	Isomucronulatol 7-O-glucoside	C23 H28 O10	464.169	5.62	463.162	No results	Full match	Full match	1.12225e+07	3.17035e+07	1.08128e+07	3.19931e+07	1.22072e+07	7.96548e+06	3.39364e+06	2.05103e+06	1.69101e+06	1.82495e+06	1.88545e+06	1.87561e+06	8.32474	3.05741	0.000156451	1	2.84865	up	2
Com_5061_neg	Farnesyl pyrophosphate	C15 H28 O7 P2	382.127	6.198	381.12	Invalid mass	No results	No results	1.79489e+07	1.37349e+07	1.8397e+07	8.81741e+06	2.35008e+07	2.83329e+06	675673	712145	747874	521713	579339	517839	22.7009	4.50468	0.0001696	1	2.14672	up	2
Com_18777_neg	Baohuoside II	C26 H28 O10	500.169	6.151	499.162	No results	No results	Full match	868568	1.84061e+06	2.31803e+06	1.73883e+06	1.37547e+06	2.45559e+06	413516	405248	400628	381868	352313	372882	4.55504	2.18746	0.000191957	1	2.15015	up	2
Com_5620_neg	Ornithine	C5 H12 N2 O2	132.089	1.24	131.082	Invalid mass	No results	No results	7.91404e+06	6.46848e+06	1.29802e+07	4.9429e+06	1.48246e+06	6.99164e+06	1.15032e+06	506572	788256	595407	372192	576757	10.2218	3.35357	0.000225565	1	2.17859	up	2
Com_10129_neg	17(S)-HpDHA	C22 H32 O4	720.459	10.981	719.452	Invalid mass	Invalid mass	No results	3.69971e+07	6.26208e+07	4.46693e+07	9.93834e+07	9.80026e+06	3.72846e+07	1.35396e+07	4.71108e+06	6.09766e+06	2.26209e+06	641499	1.04071e+06	10.2767	3.36131	0.00132279	0.972222	2.67983	up	2
Com_16340_neg	PC 16:0_18:2;O	C42 H80 N O9 P	819.565	9.833	818.557	No results	Invalid mass	No results	3.73071e+06	1.74121e+06	9.43121e+06	2.3384e+06	1.74826e+07	871034	590047	546471	536125	536936	425602	506167	11.3312	3.50222	0.00776251	1	2.74877	up	2
Com_13177_neg	Homoharringtonine	C29 H39 N O9	545.261	5.636	544.254	No results	No results	Full match	3.05921e+06	7.62664e+06	8.8424e+06	9.38771e+06	1.49779e+06	1.12985e+06	898382	1.10279e+06	963611	1.09102e+06	1.06309e+06	1.12131e+06	5.0549	2.33768	0.0184552	1	2.29507	up	2
Com_410_neg	4-Nitrophenol	C6 H5 N O3	139.026	5.851	138.019	Invalid mass	Invalid mass	No results	5.79688e+07	4.49267e+07	7.35696e+07	4.93855e+07	5.52943e+07	4.0946e+07	2.21745e+08	3.25532e+08	2.95359e+08	2.59966e+08	2.66999e+08	2.67007e+08	0.196804	-2.34517	1.20097e-07	1	2.33508	down	2
Com_168_neg	D-Raffinose	C18 H32 O16	504.169	1.419	539.139	Full match	Full match	Full match	1.16001e+07	7.86701e+06	6.60463e+06	7.43665e+06	6.07123e+07	8.02764e+06	8.31689e+07	1.37304e+08	1.62321e+08	4.01767e+08	5.28392e+08	6.65687e+08	0.0516761	-4.27436	7.82813e-05	1	2.14246	down	2
Com_10112_neg	2-Phenylphenol	C12 H10 O	170.072	6.286	169.065	No results	No results	Full match	1.10184e+06	1.64131e+06	1.32309e+06	1.65604e+06	1.2114e+06	1.44379e+06	3.51506e+06	8.4149e+06	9.89632e+06	4.7532e+06	1.38849e+07	1.54688e+07	0.149776	-2.73912	0.000453791	1	2.76061	down	2
Com_14804_neg	Lanatoside C	C49 H76 O20	984.492	9.591	983.485	No results	No results	Full match	242971	287238	223378	253657	149984	257108	1.25162e+06	5.15575e+06	1.65214e+06	854940	1.53011e+06	910193	0.124559	-3.0051	0.000472879	1	2.1618	down	2
Com_681_neg	Stachyose	C24 H42 O21	666.222	1.413	701.192	No results	Full match	Full match	1.5501e+06	668705	560221	474973	2.25982e+07	977620	5.45916e+07	3.32011e+07	6.7918e+07	1.62892e+08	5.67309e+07	8.84389e+07	0.0578513	-4.11151	0.000632338	1	2.03644	down	2
Com_90_neg	Ferulic acid O-hexoside	C16 H20 O9	356.111	5.379	355.104	No results	No results	Full match	1.63698e+08	2.91535e+08	2.9513e+08	1.84402e+08	1.33e+08	2.74618e+08	8.71164e+06	1.41514e+07	1.63765e+07	1.44118e+07	1.67802e+07	2.47838e+07	14.0984	3.81746	9.62935e-08	1	2.35593	up	2
Com_1933_neg	Glycine anhydride	C4 H6 N2 O2	114.042	1.433	113.035	Invalid mass	No results	No results	1.22179e+08	1.63254e+08	6.74548e+07	4.63268e+07	6.57563e+07	7.86347e+07	4.55954e+06	2.98613e+06	3.50357e+06	1.50879e+06	1.59342e+06	2.0204e+06	33.6144	5.07101	1.03097e-07	1	2.04807	up	2
Com_671_neg	Maleamic acid	C4 H5 N O3	115.026	1.305	114.019	No results	Invalid mass	No results	2.89272e+08	3.44321e+08	2.17765e+08	1.72113e+08	1.96432e+08	1.93887e+08	2.25721e+07	1.59818e+07	1.73051e+07	7.99926e+06	8.70899e+06	1.08458e+07	16.9493	4.08315	2.97152e-07	1	2.33115	up	2
Com_3843_neg	Geniposidic acid	C16 H22 O10	374.122	4.84	373.114	Full match	No results	Full match	3.45578e+07	4.42177e+07	3.23639e+07	3.11152e+07	2.86174e+07	2.35683e+07	4.84656e+06	3.38848e+06	4.9608e+06	2.72259e+06	6.27486e+06	3.62735e+06	7.53042	2.91273	3.27591e-07	1	2.35105	up	2
Com_17708_neg	5-Methyldeoxycytidine	C10 H15 N3 O4	241.106	2.504	240.099	Full match	No results	No results	1.43415e+07	3.43304e+07	9.95819e+06	8.01509e+06	1.35672e+07	1.38738e+07	975926	906169	704126	619917	467234	427859	22.941	4.51985	6.68804e-07	1	2.31853	up	2
Com_11534_neg	Thymidine 5'-monophosphate	C10 H15 N2 O8 P	322.057	2.486	321.05	Full match	Full match	No results	4.39845e+07	4.3088e+07	1.25046e+07	2.24993e+07	4.71799e+07	1.96507e+07	1.40262e+06	1.2944e+06	1.0862e+06	2.2979e+06	669705	710881	25.3169	4.66203	8.24721e-07	1	2.26733	up	2
Com_4821_neg	5-[(Benzoyloxy)methyl]-4,5,6-trihydroxy-2-cyclohexen-1-yl benzoate	C21 H20 O7	384.122	5.935	383.114	Full match	No results	No match	3.76301e+07	7.82868e+07	3.73592e+07	1.99579e+07	2.47274e+07	1.94681e+07	1.1329e+06	1.02554e+06	1.4446e+06	743677	818690	785683	36.5361	5.19125	1.20617e-06	1	2.12975	up	2
Com_18354_neg	N-(2-Hydroxyethyl)iminodiacetic acid	C6 H11 N O5	177.064	4.591	176.057	No results	No results	Full match	1.27136e+07	1.65196e+07	1.12607e+07	1.1324e+07	1.0284e+07	1.71079e+07	315091	190384	464357	673600	157132	226607	39.0741	5.28814	2.41676e-06	1	2.60377	up	2
Com_5620_neg	Ornithine	C5 H12 N2 O2	132.089	1.24	131.082	Invalid mass	No results	No results	1.06822e+07	9.28165e+06	1.06892e+07	7.57118e+06	9.52241e+06	1.05079e+07	1.15032e+06	506572	788256	595407	372192	576757	14.6019	3.86809	2.54375e-06	1	2.34308	up	2
Com_5061_neg	Farnesyl pyrophosphate	C15 H28 O7 P2	382.127	6.198	381.12	Invalid mass	No results	No results	2.84748e+07	4.56302e+07	1.69979e+07	1.54015e+07	1.89306e+07	1.0826e+07	675673	712145	747874	521713	579339	517839	36.2919	5.18158	3.65676e-06	1	2.18358	up	2
Com_18245_neg	Sulfamethoxazole	C10 H11 N3 O3 S	253.055	1.223	252.048	Invalid mass	No results	No results	937495	721710	1.4504e+06	1.22662e+06	867704	1.23559e+06	81143.2	135038	117561	93551.8	274076	131562	7.73115	2.95068	4.86338e-06	1	2.05856	up	2
Com_2598_neg	5-Hydroxytryptophan	C11 H12 N2 O3	220.084	5.061	219.077	Full match	Full match	Full match	2.41948e+07	6.46146e+07	7.80213e+07	3.42466e+07	1.80298e+07	3.86246e+07	1.11297e+06	1.3997e+06	1.14273e+06	1.14404e+06	1.14143e+06	819207	38.1256	5.25269	6.7202e-06	1	2.10384	up	2
Com_17372_neg	Ginkgolide B	C20 H24 O10	424.139	5.714	423.131	No results	No results	Full match	1.07816e+07	1.49423e+07	7.73464e+06	5.77036e+06	7.29486e+06	6.22061e+06	622143	690345	612141	712390	703475	735971	12.9388	3.69363	7.11465e-06	1	2.36679	up	2
Com_12322_neg	Selgin C-hexoside	C22 H22 O12	478.111	5.406	477.104	No results	No results	Full match	9.22092e+06	6.75863e+06	7.31757e+06	6.17972e+06	4.73865e+06	8.31978e+06	1.7325e+06	1.75411e+06	1.75761e+06	1.51263e+06	1.66113e+06	1.48739e+06	4.29417	2.10238	7.22816e-06	1	2.65132	up	2
Com_169_neg	Thymidine	C10 H14 N2 O5	242.09	4.926	241.083	Full match	No results	Full match	1.11263e+09	1.48797e+09	1.1305e+09	8.9001e+08	8.85588e+08	1.48833e+09	3.54278e+07	1.08977e+07	3.87733e+07	6.51431e+07	1.38213e+07	3.00702e+07	36.0321	5.17121	1.1013e-05	1	2.65248	up	2
Com_10213_neg	Picrotoxinin	C15 H16 O6	292.095	6.199	291.088	No results	No results	Full match	9.87834e+06	1.67983e+07	5.8854e+06	6.12751e+06	7.40691e+06	3.78839e+06	920809	694927	729792	509099	565332	558432	12.5389	3.64834	1.59097e-05	1	2.17421	up	2
Com_18777_neg	Baohuoside II	C26 H28 O10	500.169	6.151	499.162	No results	No results	Full match	5.5757e+06	3.12017e+06	4.71864e+06	5.20792e+06	2.36879e+06	2.55385e+06	413516	405248	400628	381868	352313	372882	10.1206	3.33922	1.93591e-05	1	2.88015	up	2
Com_13437_neg	Neoprzewaquinone A	C36 H28 O6	556.189	5.568	555.182	No results	No results	Full match	1.76534e+07	4.69719e+07	1.75581e+07	7.00417e+06	2.83901e+07	1.08274e+07	691550	778915	677822	3.98488e+06	716033	731144	16.9392	4.08229	2.45837e-05	1	2.18451	up	2
Com_329_neg	Adenosine	C10 H13 N5 O4	267.097	4.597	266.09	Full match	Full match	Full match	1.87131e+09	2.14932e+09	1.55496e+09	1.38528e+09	1.69012e+09	2.3417e+09	4.18114e+07	1.35416e+07	5.68154e+07	1.00605e+08	1.65906e+07	3.86552e+07	41.0145	5.35806	2.58655e-05	1	2.66422	up	2
Com_292_neg	Allantoic acid	C4 H8 N4 O4	176.054	1.404	175.046	No results	Full match	No results	2.01694e+08	6.74353e+08	4.98588e+08	2.81517e+08	1.40311e+08	1.3158e+08	3.89346e+07	2.83504e+07	2.66596e+07	1.21929e+07	1.06331e+07	2.41602e+07	13.6808	3.77408	3.56403e-05	1	2.2532	up	2
Com_1710_neg	SDB-006 N-phenyl analog	C20 H22 N2 O	306.169	5.216	305.162	Invalid mass	No results	No results	3.3887e+07	1.49265e+08	1.04682e+08	5.31698e+07	1.58016e+07	7.17554e+07	1.94762e+06	2.01064e+06	1.66627e+06	1.69089e+06	1.53265e+06	1.48729e+06	41.4655	5.37384	0.00010526	1	2.39505	up	2
Com_2469_neg	2-(1H-1,2,3-benzotriazol-1-yl)-N-(2,3-dihydro-1H-inden-2-yl)acetamide	C17 H16 N4 O	292.135	5.734	291.128	Invalid mass	No results	No results	2.00494e+07	1.03496e+08	7.88593e+06	1.82888e+07	6.13665e+07	7.7743e+06	560431	621868	532676	647522	3.18459e+06	671388	35.1952	5.13731	0.00013791	1	2.3348	up	2
Com_6437_neg	Glibenclamide	C23 H28 Cl N3 O5 S	493.142	5.273	492.134	No results	No results	Full match	7.75653e+06	1.422e+07	1.92192e+07	1.15379e+07	8.84458e+06	2.99051e+06	1.35147e+06	1.54613e+06	1.18351e+06	1.20789e+06	1.15572e+06	1.0337e+06	8.63401	3.11003	0.000448394	1	2.13887	up	2
Com_5122_neg	alpha-D-Glucopyranosyl 2-O-(2-methylbutanoyl)-alpha-D-glucopyranoside	C17 H30 O12	426.174	5.447	425.167	Full match	No results	No results	2.35008e+07	3.4634e+07	3.83025e+07	3.00194e+07	1.78867e+07	2.26043e+07	1.97887e+06	2.60864e+06	3.75388e+06	1.40266e+06	1.19901e+07	3.94459e+06	6.50139	2.70075	0.000484892	1	2.00306	up	2
Com_16155_neg	Neopterin	C9 H11 N5 O4	253.081	6.329	252.073	Full match	No results	No results	4.43879e+06	1.523e+06	2.40019e+06	3.8341e+06	1.20379e+07	1.08024e+07	856016	794442	929214	728826	677944	697751	7.47969	2.90298	0.0030286	1	2.33648	up	2
Com_13541_neg	15-deoxy-Δ12,14-Prostaglandin A2	C20 H28 O3	316.202	6.634	315.195	Invalid mass	No results	No results	1.12865e+06	1.38521e+06	1.79864e+06	1.17063e+06	923861	2.02283e+06	1.93777e+07	1.15679e+07	1.75392e+07	1.16302e+07	1.05018e+07	1.3218e+07	0.100553	-3.31397	6.49266e-08	1	2.05322	down	2
Com_11674_neg	Corticosterone	C21 H30 O4	346.215	6.694	345.207	Full match	No results	No match	696313	737622	642069	563934	573955	614227	1.14136e+07	8.11117e+06	9.12799e+06	1.01818e+07	1.31384e+07	5.61386e+06	0.0664757	-3.91103	5.24873e-07	1	2.15879	down	2
Com_681_neg	Stachyose	C24 H42 O21	666.222	1.413	701.192	No results	Full match	Full match	518260	2.63257e+06	476949	436293	335577	1.81308e+06	5.45916e+07	3.32011e+07	6.7918e+07	1.62892e+08	5.67309e+07	8.84389e+07	0.0133961	-6.22205	2.84368e-06	1	2.04089	down	2
Com_410_neg	4-Nitrophenol	C6 H5 N O3	139.026	5.851	138.019	Invalid mass	Invalid mass	No results	2.7699e+07	3.32043e+07	2.53645e+07	2.9772e+07	3.57528e+07	7.74275e+07	2.21745e+08	3.25532e+08	2.95359e+08	2.59966e+08	2.66999e+08	2.67007e+08	0.140058	-2.8359	2.25393e-05	1	2.51523	down	2
Com_10112_neg	2-Phenylphenol	C12 H10 O	170.072	6.286	169.065	No results	No results	Full match	1.12866e+06	4.27787e+06	1.25292e+06	1.05549e+06	1.02783e+06	1.28439e+06	3.51506e+06	8.4149e+06	9.89632e+06	4.7532e+06	1.38849e+07	1.54688e+07	0.179271	-2.47979	0.000339014	0.972222	2.35013	down	2

## Sheet: XJ(5 days and 10 days)
ID	Name	Formula	Molecular Weight	RT [min]	m/z	mzCloud_Results	mzVault_Results	MassList_Results	neg_XJ_5_1	neg_XJ_5_2	neg_XJ_5_3	neg_XJ_5_4	neg_XJ_5_5	neg_XJ_5_6	neg_XJ_0_1	neg_XJ_0_2	neg_XJ_0_3	neg_XJ_0_4	neg_XJ_0_5	neg_XJ_0_6	FC	log2FC	Pvalue	ROC	VIP	Up_Down
Com_2173_neg	2-Aminoadipic acid	C6 H11 N O4	161.068	1.423	160.061	Invalid mass	Invalid mass	No results	2.16982e+07	4.33533e+07	4.20132e+07	4.51634e+07	3.17825e+07	5.18373e+07	788171	519587	1.02936e+06	991480	735328	621474	50.3367	5.65354	7.90546e-10	1	3.22644	up	2
Com_11199_neg	LPG 15:0	C21 H43 O9 P	470.265	9.41	469.257	No results	Full match	No results	7.46189e+06	1.01484e+07	8.55261e+06	4.61352e+06	7.04029e+06	7.39144e+06	790764	703843	688851	880064	1.03305e+06	626008	9.57277	3.25894	3.83818e-08	1	2.09005	up	2
Com_1933_neg	Glycine anhydride	C4 H6 N2 O2	114.042	1.433	113.035	Invalid mass	No results	No results	5.40129e+07	5.47157e+07	7.88243e+07	1.23357e+08	7.43901e+07	1.07584e+08	1.27706e+06	785619	1.61565e+06	998392	873489	2.92322e+06	58.1682	5.86216	4.02222e-08	1	2.82738	up	2
Com_1501_neg	Nitrazepam-d5	C15 H6 [2]H5 N3 O3	286.117	4.986	285.109	Invalid mass	No results	No results	7.10928e+07	8.28131e+07	8.82721e+07	4.89296e+07	5.9298e+07	7.84648e+07	1.4618e+07	1.18667e+07	1.2329e+07	1.18251e+07	1.50252e+07	7.83585e+06	5.83497	2.54473	1.07311e-07	1	2.28068	up	2
Com_352_neg	Allantoin	C4 H6 N4 O3	158.043	1.389	157.036	No results	Invalid mass	No results	6.78801e+07	9.36432e+07	1.36701e+08	2.27184e+08	1.1258e+08	2.05373e+08	6.89075e+06	3.80076e+06	3.13633e+06	4.8424e+06	1.81148e+06	5.41833e+06	32.5622	5.02513	1.49198e-07	1	2.48401	up	2
Com_5620_neg	Ornithine	C5 H12 N2 O2	132.089	1.24	131.082	Invalid mass	No results	No results	1.08949e+07	1.28019e+07	1.09953e+07	1.28393e+07	1.13954e+07	1.33156e+07	785417	692814	1.15672e+06	525826	786583	731075	15.4416	3.94875	1.83564e-07	1	2.77695	up	2
Com_4056_neg	N-[(Tert-butoxy)carbonyl]-L-tryptophan	C16 H20 N2 O4	304.143	5.703	303.135	No results	No results	Full match	9.71169e+06	1.50387e+07	8.16057e+06	1.12009e+07	1.27481e+07	1.14019e+07	2.12918e+06	2.64913e+06	2.92229e+06	2.28936e+06	4.28543e+06	2.72881e+06	4.01441	2.00519	1.14094e-06	1	2.04754	up	2
Com_17057_neg	2-{2-oxo-2-[(2-oxo-3-azepanyl)amino]ethoxy}acetic acid	C10 H16 N2 O5	244.106	4.71	243.099	Full match	No results	No results	6.36947e+06	5.71249e+06	5.04344e+06	4.60249e+06	5.30437e+06	6.92505e+06	1.33336e+06	806661	1.02088e+06	1.07183e+06	1.2956e+06	614207	5.52822	2.46682	2.47571e-06	1	2.52652	up	2
Com_1086_neg	5-Aminovaleric acid	C5 H11 N O2	117.078	1.901	116.071	Invalid mass	No results	No results	1.46048e+08	2.37318e+08	2.22659e+08	3.73922e+08	2.12299e+08	3.38987e+08	4.49021e+07	3.56284e+07	3.34216e+07	2.79266e+07	3.21487e+07	3.06474e+07	7.4813	2.90329	3.40851e-06	1	2.39914	up	2
Com_563_neg	Lumichrome	C12 H10 N4 O2	242.079	5.021	529.157	No results	No results	Full match	4.08983e+07	6.07753e+07	4.73333e+07	7.77048e+07	6.72329e+07	5.31984e+07	5.5732e+06	5.77069e+06	4.73932e+06	8.0602e+06	1.18425e+07	3.57343e+06	8.77525	3.13344	3.78053e-06	1	2.24735	up	2
Com_13965_neg	LPA 14:0	C17 H35 O7 P	382.212	8.973	381.205	No results	Full match	No results	5.22744e+06	4.32483e+06	6.31405e+06	5.96391e+06	5.11036e+06	9.7992e+06	708383	1.38193e+06	532254	689283	794179	1.39298e+06	6.68116	2.7401	4.31266e-06	1	2.33339	up	2
Com_671_neg	Maleamic acid	C4 H5 N O3	115.026	1.305	114.019	No results	Invalid mass	No results	1.44455e+08	7.24966e+07	1.79221e+08	2.96452e+08	2.05246e+08	2.48298e+08	1.26595e+07	1.89648e+07	1.37156e+07	1.00002e+07	1.03351e+07	1.52985e+07	14.1548	3.82322	6.78844e-06	1	2.46621	up	2
Com_179_neg	LPA 18:3	C21 H37 O7 P	432.228	9.01	431.22	No results	Full match	No results	1.55873e+09	1.66434e+09	2.12547e+09	1.67196e+09	1.84121e+09	2.41591e+09	3.04651e+08	3.65566e+08	2.07287e+08	2.04959e+08	2.18401e+08	4.9157e+08	6.29179	2.65347	7.05296e-06	1	2.47797	up	2
Com_34_neg	1-O-b-D-glucopyranosyl sinapate	C17 H22 O10	386.122	5.556	385.114	No results	No results	Full match	5.48844e+08	7.44746e+08	6.66234e+08	8.40671e+08	8.20694e+08	6.02494e+08	3.64321e+07	4.04532e+07	6.73268e+07	6.55017e+07	1.11624e+08	3.68493e+07	11.7918	3.55972	7.24376e-06	1	2.10894	up	2
Com_18234_neg	Pyridoxal 5-phosphate monohydrate	C8 H12 N O7 P	265.035	2.382	264.028	No results	No results	Full match	8.3078e+06	6.40856e+06	8.27501e+06	1.12565e+07	1.52336e+07	1.64207e+07	1.08993e+06	717935	1.28978e+06	779436	3.41716e+06	801042	8.1408	3.02517	3.6902e-05	1	2.8705	up	2
Com_799_neg	Biopterin	C9 H11 N5 O3	237.085	1.411	236.077	Invalid mass	No results	No results	2.40212e+07	1.97887e+07	2.45292e+07	7.09216e+07	1.77246e+07	4.94485e+07	5.52332e+06	5.34866e+06	3.69571e+06	3.3149e+06	2.87637e+06	6.99042e+06	7.43922	2.89515	7.27501e-05	1	2.06009	up	2
Com_6299_neg	Uridine 5'-diphosphogalactose	C15 H24 N2 O17 P2	566.055	1.858	565.048	Full match	Full match	Full match	6.34242e+07	3.58743e+07	2.87267e+07	1.44112e+07	3.07771e+07	6.22129e+07	2.25485e+06	1.77909e+06	1.45779e+06	1.58913e+06	1.52068e+07	1.81164e+06	9.76899	3.28821	0.000236191	0.972222	2.265	up	2
Com_1405_neg	Gluconolactone	C6 H10 O6	178.047	5.222	177.04	No results	No results	Full match	1.62327e+07	7.29755e+07	6.33714e+07	8.04394e+07	8.23997e+07	8.31287e+07	1.51496e+07	1.06518e+07	6.3175e+06	7.80378e+06	1.02098e+07	1.36773e+07	6.24587	2.6429	0.000428609	1	2.2224	up	2
Com_1720_neg	N-(4-chlorophenethyl)-1-adamantanecarboxamide	C19 H24 Cl N O	317.159	5.007	316.152	Invalid mass	No results	No results	9.2643e+07	1.32214e+08	1.17048e+08	2.09129e+08	1.11523e+08	1.76009e+08	6.88042e+07	5.85059e+07	5.25667e+07	3.16375e+07	7.57154e+07	5.1929e+07	2.47249	1.30596	0.000446032	1	2.0219	up	2
Com_3428_neg	3,4,5-Trimethoxycinnamic acid	C12 H14 O5	238.084	5.732	237.077	No results	No results	Full match	1.2498e+07	1.40309e+07	1.72447e+07	3.09612e+07	2.38754e+07	2.04989e+07	5.15504e+06	5.69623e+06	3.51997e+06	2.10972e+06	1.20584e+06	6.59242e+06	4.9058	2.29449	0.000651361	1	2.80541	up	2
Com_16258_neg	s7p	C7 H15 O10 P	290.041	1.431	289.033	No results	No results	Full match	1.2548e+06	1.67171e+06	3.95986e+06	1.08688e+07	3.25776e+06	6.54665e+06	425920	425172	457020	438407	331499	330287	11.4435	3.51646	0.00102892	1	2.20173	up	2
Com_5991_neg	2-chloro-4-(2-chloro-3,5-dinitrothien-4-yl)-3,5-dinitrothiophene	C17 H10 Cl N3 O	307.049	4.887	306.042	Invalid mass	No results	No results	7.65543e+06	7.04497e+06	1.16884e+07	2.05218e+07	1.68954e+07	9.35497e+06	2.08897e+06	1.48244e+06	290921	352449	165201	4.42122e+06	8.3126	3.0553	0.00294452	1	2.01213	up	2
Com_13541_neg	15-deoxy-Δ12,14-Prostaglandin A2	C20 H28 O3	316.202	6.634	315.195	Invalid mass	No results	No results	792919	781190	823567	1.22459e+06	1.20497e+06	1.00108e+06	6.15691e+06	6.39269e+06	6.19133e+06	7.10901e+06	1.2095e+07	5.46672e+06	0.134257	-2.89693	1.81734e-07	1	2.07587	down	2
Com_1129_neg	Vitamin C	C6 H8 O6	176.031	5.625	175.024	No results	No results	Full match	3.04418e+06	3.8885e+06	6.01271e+06	4.42906e+06	2.74641e+06	1.89538e+06	1.4779e+08	1.6468e+08	1.36375e+08	1.26443e+08	3.65547e+07	1.14867e+08	0.0302958	-5.04474	5.04905e-07	1	2.40123	down	2
Com_7984_neg	Danshensu	C9 H10 O5	198.052	4.807	197.045	No results	Full match	Full match	2.54534e+06	999177	977259	614238	933947	886427	8.50538e+06	6.97387e+06	1.80199e+07	1.64262e+07	9.3698e+06	5.92812e+06	0.106655	-3.22898	7.40438e-06	1	3.35542	down	2
Com_6275_neg	Eriodictyol	C15 H12 O6	288.064	5.779	287.056	Full match	Full match	Full match	1.37169e+06	667075	777191	1.11514e+06	809172	766023	1.00445e+07	1.35153e+07	1.66963e+07	1.01996e+07	3.48825e+06	1.25084e+07	0.0828609	-3.59317	2.00788e-05	1	2.2508	down	2
Com_8738_neg	7-O-Ethylmorroniside	C19 H30 O11	434.18	5.636	433.172	No results	No results	Full match	1.57684e+06	1.5869e+06	1.65468e+06	1.35183e+06	1.43524e+06	1.54317e+06	1.48042e+07	1.5855e+07	1.08882e+07	1.28238e+07	5.82247e+06	1.04243e+07	0.129551	-2.9484	2.41284e-05	1	2.76256	down	2
Com_14804_neg	Lanatoside C	C49 H76 O20	984.492	9.591	983.485	No results	No results	Full match	205887	606078	223310	237399	264519	252321	1.07054e+06	1.16834e+06	2.77031e+06	2.55184e+06	3.3917e+06	1.45859e+06	0.144184	-2.79402	2.74794e-05	1	2.20185	down	2
Com_681_neg	Stachyose	C24 H42 O21	666.222	1.413	701.192	No results	Full match	Full match	365442	723797	372253	377560	341363	405627	3.33992e+07	6.64615e+07	4.49212e+07	1.39782e+08	1.11173e+07	1.27142e+07	0.00838548	-6.89789	4.70946e-05	1	2.35507	down	2
Com_5504_neg	Daphnetin	C9 H6 O4	178.026	5.019	177.019	No results	No results	Full match	4.35449e+06	2.56245e+06	3.00691e+06	1.76467e+06	2.25443e+06	1.82804e+06	1.1942e+07	2.17045e+07	2.89071e+07	1.93679e+07	6.71167e+06	1.7297e+07	0.148881	-2.74777	5.1893e-05	1	2.26123	down	2
Com_9367_neg	1,3,5-Trimethoxybenzene	C9 H12 O3	168.078	5.624	213.076	No results	No results	Full match	1.08721e+06	1.13272e+06	1.1811e+06	964932	1.02447e+06	1.10151e+06	1.17301e+07	1.28999e+07	1.09329e+07	1.01887e+07	3.86033e+06	9.66307e+06	0.109522	-3.1907	5.47871e-05	1	2.82031	down	2
Com_1017_neg	7,8-Dihydroxycoumarin	C9 H6 O4	178.026	5.187	177.019	No results	Full match	Full match	7.85475e+06	5.92671e+06	5.85319e+06	3.08237e+06	4.47555e+06	3.59855e+06	4.3033e+07	8.14887e+07	1.11977e+08	8.25108e+07	1.61907e+07	6.09763e+07	0.0777207	-3.68556	8.44366e-05	1	2.73926	down	2
Com_4382_neg	di-C,C-pentosyl-luteolin	C25 H26 O14	550.132	5.11	549.125	No results	No results	Full match	6.33456e+06	921080	656536	853492	1.9836e+06	587371	2.00153e+07	1.91523e+07	3.34153e+07	2.67401e+07	1.90891e+07	1.14579e+07	0.0872923	-3.518	0.000270069	1	2.16927	down	2
Com_344_neg	(+)-Dihydrojasmonic acid	C12 H20 O3	212.141	6.394	211.134	No results	No results	Full match	3.319e+07	6.09083e+07	5.39729e+07	5.19702e+07	3.19098e+07	3.22851e+07	1.25918e+08	2.03392e+08	1.91402e+08	3.04516e+08	7.63376e+07	1.81551e+08	0.243959	-2.03529	0.000271917	1	2.5334	down	2
Com_9933_neg	Paederoside	C18 H22 O11 S	446.088	5.056	445.081	No results	No results	Full match	2.20172e+06	949092	1.07874e+06	773345	1.46753e+06	946918	7.25486e+06	1.47854e+07	5.85701e+06	2.97972e+06	3.03099e+06	1.34883e+07	0.156496	-2.6758	0.000781405	1	2.90432	down	2
Com_8196_neg	Raffinose	C18 H32 O16	550.181	5.537	549.173	No results	Invalid mass	No results	1.82877e+06	1.87358e+06	2.03372e+06	1.61038e+06	1.9697e+06	1.69494e+06	4.41082e+06	5.54957e+06	1.51817e+07	6.87827e+06	1.10289e+07	4.47632e+06	0.231688	-2.10975	0.00104368	1	2.29646	down	2
Com_17675_neg	Glycyrrhizin	C42 H62 O16	822.405	6.528	821.398	No results	No results	Full match	705047	809388	872048	1.03512e+06	807460	1.13958e+06	4.15835e+06	6.56591e+06	5.40898e+06	7.9632e+06	1.10487e+06	3.3594e+06	0.187973	-2.4114	0.00264826	0.972222	2.4407	down	2
Com_4173_neg	Casticin	C19 H18 O8	374.099	5.337	373.092	No results	No results	Full match	1.34449e+06	977696	1.02969e+06	798023	873381	816582	1.81781e+07	1.72558e+07	3.80762e+07	4.74194e+07	951080	2.42315e+07	0.0399684	-4.645	0.00467941	0.916667	2.81842	down	2
Com_19111_neg	HBMP 18:3_18:3_16:3	C58 H95 O11 P	998.669	9.761	997.662	No results	Invalid mass	No results	294401	453084	328154	381229	373791	373799	2.14405e+06	3.06888e+06	1.76371e+06	4.46518e+06	375802	1.29685e+06	0.168094	-2.57266	0.00644029	0.944444	2.37277	down	2
Com_172_neg	Caffeic acid	C9 H8 O4	134.036	5.093	133.028	Invalid mass	Invalid mass	No results	6.82734e+07	1.80185e+07	4.475e+07	9.69266e+06	2.46091e+07	1.22183e+07	7.56638e+07	7.8003e+07	8.71237e+07	8.59107e+07	9.96873e+07	7.57955e+07	0.353579	-1.49989	0.00860527	1	2.08821	down	2
Com_352_neg	Allantoin	C4 H6 N4 O3	158.043	1.389	157.036	No results	Invalid mass	No results	2.57566e+08	1.74406e+08	3.01404e+08	2.76624e+08	1.31326e+08	2.51441e+08	6.89075e+06	3.80076e+06	3.13633e+06	4.8424e+06	1.81148e+06	5.41833e+06	53.7747	5.74885	4.22371e-08	1	2.01326	up	2
Com_5920_neg	5-Aminopentanoate	C5 H11 N O2	117.078	5.974	116.071	No results	Invalid mass	No results	2.0667e+08	2.85126e+08	3.03919e+08	2.66179e+08	1.92617e+08	2.53509e+08	7.81169e+07	6.24136e+07	5.84435e+07	4.79199e+07	5.35878e+07	4.48442e+07	4.36695	2.12662	1.10632e-07	1	2.01758	up	2
Com_179_neg	LPA 18:3	C21 H37 O7 P	432.228	9.01	431.22	No results	Full match	No results	2.67813e+09	2.3043e+09	2.46939e+09	2.8106e+09	2.15632e+09	3.51866e+09	3.04651e+08	3.65566e+08	2.07287e+08	2.04959e+08	2.18401e+08	4.9157e+08	8.89148	3.15242	2.00493e-06	1	2.05151	up	2
Com_17057_neg	2-{2-oxo-2-[(2-oxo-3-azepanyl)amino]ethoxy}acetic acid	C10 H16 N2 O5	244.106	4.71	243.099	Full match	No results	No results	5.42379e+06	1.56114e+07	7.18859e+06	6.07808e+06	5.91335e+06	8.82588e+06	1.33336e+06	806661	1.02088e+06	1.07183e+06	1.2956e+06	614207	7.98385	2.99708	2.43808e-06	1	2.06421	up	2
Com_138_neg	Hypoxanthine-9-beta-D-Arabinofuranoside	C10 H12 N4 O5	268.081	4.786	267.074	No results	No results	Full match	1.98904e+08	2.25598e+08	6.90927e+07	1.74242e+08	5.79725e+07	6.74327e+07	1.54005e+06	1.66423e+06	1.79038e+06	1.47794e+06	2.00836e+06	1.88162e+06	76.5487	6.25831	9.32224e-06	1	2.00451	up	2
Com_6299_neg	Uridine 5'-diphosphogalactose	C15 H24 N2 O17 P2	566.055	1.858	565.048	Full match	Full match	Full match	9.8786e+07	6.17058e+07	1.53088e+08	1.33609e+08	7.38318e+07	2.20458e+08	2.25485e+06	1.77909e+06	1.45779e+06	1.58913e+06	1.52068e+07	1.81164e+06	30.7676	4.94334	2.1514e-05	1	2.28076	up	2
Com_13369_neg	Taxifolin	C15 H12 O7	304.058	5.524	303.051	No results	No results	Full match	1.29428e+06	1.14624e+06	1.22681e+06	1.42125e+06	1.42439e+06	1.62908e+06	4.76127e+06	4.81518e+06	3.90229e+06	4.07665e+06	3.95695e+06	4.20986e+06	0.316538	-1.65955	1.64294e-08	1	2.28244	down	2
Com_344_neg	(+)-Dihydrojasmonic acid	C12 H20 O3	212.141	6.394	211.134	No results	No results	Full match	4.41076e+07	4.3053e+07	3.72076e+07	2.85288e+07	2.24677e+07	3.90681e+07	1.25918e+08	2.03392e+08	1.91402e+08	3.04516e+08	7.63376e+07	1.81551e+08	0.197978	-2.33659	0.000116296	1	2.01989	down	2
Com_9933_neg	Paederoside	C18 H22 O11 S	446.088	5.056	445.081	No results	No results	Full match	808214	791282	958982	883180	1.23115e+06	1.34683e+06	7.25486e+06	1.47854e+07	5.85701e+06	2.97972e+06	3.03099e+06	1.34883e+07	0.127007	-2.97703	0.000713635	1	2.21323	down	2
Com_17675_neg	Glycyrrhizin	C42 H62 O16	822.405	6.528	821.398	No results	No results	Full match	917284	429490	837726	552677	521738	788535	4.15835e+06	6.56591e+06	5.40898e+06	7.9632e+06	1.10487e+06	3.3594e+06	0.141714	-2.81895	0.000722383	1	2.04146	down	2
Com_13940_neg	Rhein	C15 H8 O6	284.033	6.058	283.026	No results	No results	Full match	975892	848390	914516	994777	1.10643e+06	1.29507e+06	1.60134e+07	6.185e+06	3.39972e+06	3.04733e+06	1.18788e+07	1.28073e+07	0.115037	-3.11984	0.000829925	1	2.06397	down	2
Com_4173_neg	Casticin	C19 H18 O8	374.099	5.337	373.092	No results	No results	Full match	675052	589427	730656	875967	867815	994619	1.81781e+07	1.72558e+07	3.80762e+07	4.74194e+07	951080	2.42315e+07	0.0323966	-4.94801	0.00340168	0.972222	2.1054	down	2

## Sheet: XJ(15 days and 20 days)
ID	Name	Formula	Molecular Weight	RT [min]	m/z	mzCloud_Results	mzVault_Results	MassList_Results	neg_XJ_15_1	neg_XJ_15_2	neg_XJ_15_3	neg_XJ_15_4	neg_XJ_15_5	neg_XJ_15_6	neg_XJ_0_1	neg_XJ_0_2	neg_XJ_0_3	neg_XJ_0_4	neg_XJ_0_5	neg_XJ_0_6	FC	log2FC	Pvalue	ROC	VIP	Up_Down
Com_987_neg	Ethylmalonic acid	C5 H8 O4	132.041	4.781	131.034	Invalid mass	Invalid mass	No results	2.18933e+08	2.52316e+08	2.08004e+08	1.83478e+08	8.23653e+07	2.28749e+08	2.08007e+07	1.91692e+07	1.95687e+07	2.06545e+07	2.30885e+07	1.85575e+07	9.63439	3.26819	2.96037e-05	1	2.00152	up	2
Com_138_neg	Hypoxanthine-9-beta-D-Arabinofuranoside	C10 H12 N4 O5	268.081	4.786	267.074	No results	No results	Full match	3.61354e+08	1.5456e+09	4.04837e+08	4.36264e+08	5.54228e+07	6.89815e+08	1.54005e+06	1.66423e+06	1.79038e+06	1.47794e+06	2.00836e+06	1.88162e+06	337.106	8.39706	6.00182e-05	1	2.05454	up	2
Com_4508_neg	Xanthosine	C10 H12 N4 O6	284.076	4.937	283.069	Full match	No results	Full match	3.89443e+07	8.54485e+07	2.6468e+07	3.05097e+07	1.93703e+06	3.82103e+07	196480	186603	210051	197309	200054	297395	172	7.42627	0.00025857	1	2.00571	up	2
Com_352_neg	Allantoin	C4 H6 N4 O3	158.043	1.389	157.036	No results	Invalid mass	No results	3.65304e+08	6.51604e+08	5.19292e+08	6.89187e+08	7.28912e+08	3.37834e+08	6.89075e+06	3.80076e+06	3.13633e+06	4.8424e+06	1.81148e+06	5.41833e+06	127.109	6.98992	6.74307e-09	1	2.32416	up	2
Com_34_neg	1-O-b-D-glucopyranosyl sinapate	C17 H22 O10	386.122	5.556	385.114	No results	No results	Full match	2.13333e+09	3.45353e+09	2.52801e+09	2.94807e+09	6.24389e+09	3.64868e+09	3.64321e+07	4.04532e+07	6.73268e+07	6.55017e+07	1.11624e+08	3.68493e+07	58.5044	5.87047	1.35125e-08	1	2.25691	up	2
Com_662_neg	N-Acetylvaline	C7 H13 N O3	159.089	5.317	158.081	Invalid mass	Invalid mass	No results	8.18978e+07	1.07382e+08	6.73264e+07	1.02634e+08	1.79912e+08	9.78898e+07	4.36545e+06	3.07783e+06	4.2496e+06	4.74812e+06	8.27583e+06	2.73334e+06	23.2072	4.5365	4.17653e-08	1	2.14023	up	2
Com_841_neg	N-{2-[2-(acetylamino)phenoxy]ethyl}-N-benzyl-4-chlorobenzamide	C24 H23 Cl N2 O3	381.164	5.092	380.157	Invalid mass	No results	No match	4.40338e+07	8.2491e+07	3.24533e+07	6.26843e+07	5.03915e+07	6.27049e+07	4.01858e+06	4.15223e+06	3.53484e+06	3.17719e+06	6.05628e+06	1.99969e+06	14.5936	3.86726	1.10095e-07	1	2.00066	up	2
Com_563_neg	Lumichrome	C12 H10 N4 O2	242.079	5.021	529.157	No results	No results	Full match	1.86139e+08	3.99516e+08	2.68103e+08	2.56304e+08	9.84596e+07	3.62518e+08	5.5732e+06	5.77069e+06	4.73932e+06	8.0602e+06	1.18425e+07	3.57343e+06	39.7135	5.31156	1.33842e-07	1	2.45957	up	2
Com_16258_neg	s7p	C7 H15 O10 P	290.041	1.431	289.033	No results	No results	Full match	4.72782e+06	1.58249e+07	7.20898e+06	1.16173e+07	8.87016e+06	9.44433e+06	425920	425172	457020	438407	331499	330287	23.9561	4.58232	1.59829e-06	1	2.0924	up	2
Com_3022_neg	4-Acetamidobutyric acid	C6 H11 N O3	145.073	4.858	144.066	No results	Invalid mass	No results	8.89836e+07	8.65421e+07	8.24825e+07	8.70589e+07	1.38848e+08	6.58248e+07	1.47762e+07	1.39398e+07	1.38397e+07	1.35548e+07	1.59376e+07	1.3339e+07	6.43821	2.68666	3.00281e-06	1	2.20565	up	2
Com_3843_neg	Geniposidic acid	C16 H22 O10	374.122	4.84	373.114	Full match	No results	Full match	1.44358e+07	5.49432e+07	3.25715e+07	2.95761e+07	1.91754e+07	4.30146e+07	5.15521e+06	3.04932e+06	1.62157e+06	2.75226e+06	1.818e+06	2.75218e+06	11.2964	3.49779	4.72012e-06	1	2.15982	up	2
Com_1822_neg	N-benzyl-N-isopropyl-N'-[4-(trifluoromethoxy)phenyl]urea	C18 H19 F3 N2 O2	352.137	5.455	351.13	Invalid mass	No results	No results	2.05942e+07	3.01843e+07	2.27686e+07	2.97018e+07	8.09043e+07	2.99045e+07	3.48821e+06	2.63358e+06	2.95886e+06	4.20241e+06	3.82703e+06	2.46365e+06	10.936	3.45101	1.72797e-05	1	2.08317	up	2
Com_344_neg	(+)-Dihydrojasmonic acid	C12 H20 O3	212.141	6.394	211.134	No results	No results	Full match	2.62056e+07	2.56232e+07	2.74042e+07	2.4797e+07	4.94815e+07	2.97635e+07	1.25918e+08	2.03392e+08	1.91402e+08	3.04516e+08	7.63376e+07	1.81551e+08	0.169211	-2.56311	6.04281e-05	1	2.13143	down	2
