# Supplementary material for: Metabolomic Analysis of Elymus sibiricus Exposed to UV-B Radiation Stress
Source: Molecules. 2024 Oct 30;29(21):5133. doi: 10.3390/molecules29215133 (PMC11548012; doi:10.3390/molecules29215133)
Supplement: Supplementary file 1 [file molecules-29-05133-s001.zip › Table S8.xlsx]

## Sheet: Sheet1
	Table S8. 30 key metabolites in the UV-B radiation tolerant (SC) and UV-B radiation sensitive (XJ) genotypes.
ID	Name	Formula	Molecular Weight	RT [min]	m/z	mzCloud_Results	mzVault_Results	MassList_Results	neg_SC_20_1	neg_SC_20_2	neg_SC_20_3	neg_SC_20_4	neg_SC_20_5	neg_SC_20_6	neg_SC_0_1	neg_SC_0_2	neg_SC_0_3	neg_SC_0_4	neg_SC_0_5	neg_SC_0_6	FC	log2FC	Pvalue	ROC	VIP	Up_Down
Com_5625_neg	Ethyl ferulate	C12 H14 O4	222.089	6.271	221.082	No results	No results	Full match	1.03063e+07	1.31611e+07	8.36404e+06	1.10244e+07	6.09913e+06	7.21179e+06	2.67898e+06	4.07711e+06	3.04244e+06	2.74911e+06	2.42177e+06	2.6964e+06	3.1794	1.66876	2.5665e-05	1	1.86859	up
Com_12322_neg	Selgin C-hexoside	C22 H22 O12	478.111	5.406	477.104	No results	No results	Full match	9.22092e+06	6.75863e+06	7.31757e+06	6.17972e+06	4.73865e+06	8.31978e+06	1.7325e+06	1.75411e+06	1.75761e+06	1.51263e+06	1.66113e+06	1.48739e+06	4.29417	2.10238	7.22816e-06	1	2.65132	up
Com_18245_neg	Sulfamethoxazole	C10 H11 N3 O3 S	253.055	1.223	252.048	Invalid mass	No results	No results	563571	774636	811065	854511	283391	858063	81143.2	135038	117561	93551.8	274076	131562	4.97668	2.31518	6.43507e-05	1	1.83595	up
Com_2573_neg	Hastatoside	C17 H24 O11	404.133	5.091	403.125	No results	No results	Full match	4.99046e+06	5.06699e+06	4.89789e+06	7.11241e+06	3.91504e+06	9.68368e+06	1.60434e+06	2.01766e+06	2.98503e+06	1.64912e+06	1.64536e+06	1.27353e+06	3.19162	1.67429	7.37486e-05	1	1.70759	up
Com_5556_neg	Aucubin	C15 H22 O9	346.127	5.233	345.119	No results	No results	Full match	3.67713e+06	6.81534e+06	7.87751e+06	7.34908e+06	3.88364e+06	9.0512e+06	1.60364e+06	1.83462e+06	1.40434e+06	1.39216e+06	1.25877e+06	1.21965e+06	4.43626	2.14934	8.21162e-05	1	1.3711	up
Com_10402_neg	LPG 17:0	C23 H47 O9 P	498.296	10.521	497.289	No results	Full match	No results	1.13896e+07	1.74331e+07	5.33627e+06	2.73264e+07	8.46201e+06	1.39011e+07	1.80495e+06	1.32058e+06	1.11537e+06	3.67329e+06	397439	766178	9.23664	3.20737	0.000173435	1	1.99008	up
Com_2923_neg	Coniferin	C16 H22 O8	342.132	5.338	341.124	No results	No results	Full match	1.13809e+07	1.60749e+07	1.36318e+07	2.36977e+07	8.92236e+06	1.21482e+07	3.42492e+06	4.88916e+06	4.86318e+06	2.80888e+06	7.5182e+06	6.62988e+06	2.84911	1.51051	0.000457712	1	1.03488	up
Com_11534_neg	Thymidine 5'-monophosphate	C10 H15 N2 O8 P	322.057	2.486	321.05	Full match	Full match	No results	9.03606e+06	6.4794e+06	1.32756e+07	3.3279e+06	1.63347e+06	1.20457e+07	1.40262e+06	1.2944e+06	1.0862e+06	2.2979e+06	669705	710881	6.13775	2.61771	0.00240379	0.972222	1.36412	up
Com_1087_neg	D-Mannose 6-phosphate	C6 H13 O9 P	260.03	1.245	241.012	Full match	Full match	Full match	6.85285e+07	6.93019e+07	8.65103e+07	5.9547e+07	2.86497e+07	9.3091e+07	4.77024e+07	3.11139e+07	3.41553e+07	3.51163e+07	1.53997e+07	2.16509e+07	2.19094	1.13155	0.00810724	0.888889	1.60743	up
Com_6437_neg	Glibenclamide	C23 H28 Cl N3 O5 S	493.142	5.273	492.134	No results	No results	Full match	3.23288e+06	5.30224e+06	7.29513e+06	9.27786e+06	4.99052e+06	1.08693e+06	1.35147e+06	1.54613e+06	1.18351e+06	1.20789e+06	1.15572e+06	1.0337e+06	4.17007	2.06007	0.00969082	0.861111	1.52335	up
Com_13177_neg	Homoharringtonine	C29 H39 N O9	545.261	5.636	544.254	No results	No results	Full match	3.05921e+06	7.62664e+06	8.8424e+06	9.38771e+06	1.49779e+06	1.12985e+06	898382	1.10279e+06	963611	1.09102e+06	1.06309e+06	1.12131e+06	5.0549	2.33768	0.0184552	1	2.29507	up
Com_2903_neg	(-)-N-[3',4'-Dihydroxy-(E)-cinnamoyl]-L-glutamic acid	C14 H15 N O7	309.085	5.35	308.078	No results	No results	Full match	4.09706e+06	2.88274e+06	2.09223e+06	4.38054e+06	4.53625e+06	2.64509e+07	1.34252e+06	1.48974e+06	1.2548e+06	1.8482e+06	4.0739e+06	1.21277e+06	3.96009	1.98553	0.0332479	0.944444	1.27634	up
Com_10501_neg	N-Acetyl-L-histidine	C8 H11 N3 O3	197.08	1.436	242.078	No results	No results	Full match	4.88585e+06	8.10025e+06	6.61031e+06	1.12179e+07	4.855e+06	2.42103e+07	5.06285e+06	3.98002e+06	3.06016e+06	6.96794e+06	2.98763e+06	3.76211e+06	2.31905	1.21354	0.0368609	0.861111	1.38886	up
Com_17309_neg	Hordatine A	C28 H38 N8 O4	550.301	6.009	549.294	No results	No results	Full match	2.96029e+06	5.93496e+06	2.89416e+06	5.2306e+06	4.68503e+06	949718	1.01069e+06	2.18138e+06	1.28277e+06	1.77671e+06	2.43985e+06	1.14675e+06	2.30275	1.20336	0.0464119	0.833333	1.20264	up
Com_6930_neg	N-{6-[(7-chloro-4-quinazolinyl)oxy]-3-pyridinyl}-4-methoxybenzamide	C21 H15 Cl N4 O3	406.088	5.141	405.081	Invalid mass	No results	No match	1.75529e+06	2.93481e+06	1.75328e+06	4.24081e+06	1.22622e+06	1.84825e+07	997174	992259	1.16207e+06	1.19625e+06	1.00986e+06	1.1983e+06	4.63595	2.21286	0.0476584	1	1.308	up
Com_7488_neg	C5 H10 O6	166.047	6.291	165.04	No results	No results	Full match	1.56385e+06	3.9541e+06	1.76364e+06	1.96945e+06	6.57028e+06	3.69823e+06	185991	709978	722128	257668	333450	389913	7.51004	2.90882	9.65827e-05	1	1.96721	up
Com_410_neg	4-Nitrophenol	C6 H5 N O3	139.026	5.851	138.019	Invalid mass	Invalid mass	No results	5.79688e+07	4.49267e+07	7.35696e+07	4.93855e+07	5.52943e+07	4.0946e+07	2.21745e+08	3.25532e+08	2.95359e+08	2.59966e+08	2.66999e+08	2.67007e+08	0.196804	-2.34517	1.20097e-07	1	2.33508	down
Com_11674_neg	Corticosterone	C21 H30 O4	346.215	6.694	345.207	Full match	No results	No match	1.27618e+06	2.11453e+06	884833	1.99803e+06	624068	741784	1.14136e+07	8.11117e+06	9.12799e+06	1.01818e+07	1.31384e+07	5.61386e+06	0.13266	-2.9142	2.47447e-05	1	1.97299	down
Com_168_neg	D-Raffinose	C18 H32 O16	504.169	1.419	539.139	Full match	Full match	Full match	1.16001e+07	7.86701e+06	6.60463e+06	7.43665e+06	6.07123e+07	8.02764e+06	8.31689e+07	1.37304e+08	1.62321e+08	4.01767e+08	5.28392e+08	6.65687e+08	0.0516761	-4.27436	7.82813e-05	1	2.14246	down
Com_5486_neg	LPC 14:0	C22 H46 N O7 P	513.306	8.623	512.299	No results	Invalid mass	No results	2.16076e+07	2.44076e+07	2.66932e+07	1.52825e+07	3.21685e+07	2.93031e+07	5.25689e+07	4.90873e+07	5.59851e+07	1.05276e+08	6.64662e+07	1.00492e+08	0.347688	-1.52414	0.000169087	1	1.77721	down
Com_15842_neg	8-Chlro-1-tetrahydronorharmanone	C11 H9 Cl N2 O	220.041	1.37	219.033	No results	No results	Full match	1.0949e+06	662773	328406	581576	920975	662411	1.30575e+06	2.64051e+06	1.76317e+06	3.07651e+06	4.07885e+06	2.82645e+06	0.270918	-1.88407	0.00027256	1	1.71209	down
Com_16265_neg	Inositol	C6 H12 O6	180.063	6.728	225.061	No results	No results	Full match	254419	215363	134339	168135	763088	267822	661365	955401	705207	578008	1.64819e+06	851730	0.333926	-1.5824	0.00278977	0.916667	1.28654	down
Com_4382_neg	di-C,C-pentosyl-luteolin	C25 H26 O14	550.132	5.11	549.125	No results	No results	Full match	4.64426e+06	2.55184e+06	2.12554e+06	528761	4.92372e+06	758984	6.61205e+06	2.1307e+07	8.23805e+06	5.91596e+06	2.09594e+07	1.27996e+07	0.204836	-2.28746	0.00390777	1	1.33623	down
Com_910_neg	D-Glucaric acid	C6 H10 O8	210.037	1.392	209.03	No results	Full match	Full match	4.12112e+06	7.30254e+06	3.30006e+06	7.76294e+06	1.54417e+06	5.61799e+06	1.67525e+07	2.13275e+07	1.44002e+07	1.65515e+07	6.6921e+06	1.04621e+07	0.34401	-1.53948	0.00442235	0.944444	1.50813	down
Com_15576_neg	Mucic acid	C6 H10 O8	210.037	1.501	209.03	No results	Full match	Full match	2.15738e+06	4.55845e+06	1.34763e+06	3.71591e+06	848034	2.81417e+06	1.07604e+07	1.24687e+07	8.35797e+06	8.36783e+06	3.03702e+06	4.7909e+06	0.323162	-1.62967	0.00622368	0.944444	1.57	down
Com_9933_neg	Paederoside	C18 H22 O11 S	446.088	5.056	445.081	No results	No results	Full match	1.62136e+06	1.07025e+06	1.44056e+06	868792	1.40934e+06	1.25718e+06	1.9184e+06	4.29723e+06	4.04676e+06	1.97195e+06	2.8512e+06	1.52284e+06	0.461664	-1.11509	0.00718699	0.972222	1.18717	down
Com_2328_neg	Citramalic acid	C5 H8 O5	148.036	1.411	147.029	No results	Invalid mass	No results	3.39812e+07	2.50656e+07	2.12472e+07	4.74703e+07	1.6828e+07	3.16926e+07	4.86589e+07	7.86812e+07	5.59743e+07	6.50699e+07	3.28204e+07	4.73471e+07	0.536552	-0.898211	0.00827929	0.916667	1.0141	down
Com_776_neg	Glucose 1-phosphate	C6 H13 O9 P	222.074	1.409	259.023	Invalid mass	No results	No results	9.86937e+07	1.50645e+08	1.07594e+08	1.20019e+08	5.57156e+07	1.27871e+08	2.64227e+08	2.05517e+08	3.13738e+08	2.60965e+08	8.90001e+07	2.58923e+08	0.474399	-1.07583	0.0125092	0.861111	1.02786	down
Com_9996_neg	Orotidine	C10 H12 N2 O8	288.059	2.05	323.029	No results	No results	Full match	4.21945e+07	7.2361e+07	6.8469e+07	1.18167e+08	3.30193e+07	2.01918e+08	4.02725e+08	2.75579e+08	2.42719e+08	1.61027e+08	1.11684e+08	1.28324e+08	0.405525	-1.30214	0.016278	0.888889	1.65425	down
Com_332_neg	Chlortetracycline	C22 H23 Cl N2 O8	478.111	5.641	477.104	Invalid mass	No match	No match	2.95336e+07	4.9912e+07	4.89298e+07	2.35071e+07	2.05043e+07	3.19052e+08	7.31355e+07	1.36737e+08	6.7839e+07	5.59561e+08	1.59544e+08	2.20475e+08	0.403715	-1.30859	0.0476391	0.861111	1.22298	down
