# Supplementary material for: Metabolomic Analysis of Elymus sibiricus Exposed to UV-B Radiation Stress
Source: Molecules. 2024 Oct 30;29(21):5133. doi: 10.3390/molecules29215133 (PMC11548012; doi:10.3390/molecules29215133)
Supplement: Supplementary file 1 [file molecules-29-05133-s001.zip › Table S9.xlsx]

## Sheet: Sheet1
Table S9. Information on the E. sibiricus germplasm materials.
Code	Oringin	Longtitude/E	Latitude/N	Altitude/m
NM050 37-A13	Inner Mongolia,Lingeer	120°12′12″	50°15′48″	583
HB005 13-A3	Hebei,Guyuan	115°21′22″	41°32′51″	1413
XJ021 29-A8	Xinjiang,Qitai	89°38′27″	43°41′00″	1448
NM044 30-A13	Inner Mongolia, Chifeng	117°36′54″	43°33′49″	1750
XJ007 22-A5	Xinjiang,Zhaosu	81°11′07″	43°09′03″	1841
XJ001 30-A8	Xinjiang,Zhaosu	81°04′38″	43°24′33″	2376
GS017 5-A2	Gansu,Zhuoni	103°35′16"	34°25′07"	2540
SC011 8-A2	Sichuan,Ruoergai	103°26′93"	33°67′11"	2792
GS009 10-A8	Gansu,Luqu	102°37′89"	34°32′11"	3050
SC017 11-A4	Sichuan,Rangtang	100°98′47"	32°21′30"	3243
QH016 26-A9	Qinghai,Gonghe	100°48′90"	36°40′12"	3270
XZ015 22-A6	Xizang,Karuo	31°28′37″	97°12′12″	3340
SC020 2-A1	Sichuan,Litang	100°29′83"	30°31′69"	3563
Mai-wa	Sichuan,Hongyuan	101°23′48″	31°19′66″	3568
QH010 41-A1	Qinghai,Dulan	98° 27′ 48"	35°37′5"	3780
XZ018 9-A2	Xizang,Deqing	29°44′14″	90°49′26″	3790
SC021 12-A2	Sichuan,Litang	100°34′66"	29°83′01"	3972
QH009 33-A9	Qinghai,Chengduo	97°11′34"	33°37′60"	4310
